# Supplementary material for: Clinical and epidemiological features of the 2014 large-scale dengue outbreak in Guangzhou city, China
Source: BMC Infect Dis. 2016 Mar 1;16:102. doi: 10.1186/s12879-016-1379-4 (PMC4774186; doi:10.1186/s12879-016-1379-4)
Supplement: Additional file 1: — Alignment file of DENV1 E gene. (TXT 292 kb) [file 12879_2016_1379_MOESM1_ESM.txt]

>AB111077/Thailand/2002
GGGACUUCGUGGAAGGACUGUCAGGAGCAACUUGGGUAGAUGUGGUGCUGGAACAUGGAAGUUGCGUCACUACCAUGGCAAAAGACAAACCAACAUUGGACAUUGAACUCUUGAAGACGGAAGUCACAAACCCUGCCGUCCUGCGCAAACUGUGCAUUGAAGCUAAAAUAUCAAACACCACCACCGACUCAAGAUGUCCAACACAAGGAGAAGCCACACUGGUGGAAGAACAAGACGCGAACUUUGUGUGUCGACGAACGUUUGUGGACAGAGGCUGGGGCAAUGGCUGUGGGCUCUUCGGAAAAGGAAGCCUUAUAACGUGUGCUAAGUUCAAGUGUGUGACAAAACUGGAAGGAAAAAUAGUUCAAUAUGAAAACUUGAAAUAUUCAGUAAUAGUCACCGUCCACACUGGAGACCAGCACCAGGUGGGAAAUGAAAGCACAGAACAUGGGACAACUGCAACUAUAACACCUCAAGCUCCUACGACAGAAAUACAGCUGACCGACUACGGAGCUCUUACAUUGGAUUGUUCACCUAGAACAGGACUAGACUUUAAUGAAAUGGUGUUGUUGACAAUGAAAGAAAAAUCAUGGCUAGUCCACAAACAAUGGUUUCUAGACCUACCACUGCCUUGGACCUCGGGAGCUUCAACAUCACAAGAAACUUGGAACAGACAAGAUUUGCUGGUGACAUUUAAGACAGCUCAUGCAAAGAAGCAGGAAGUAGUCGUACUAGGAUCACAAGAAGGAGCAAUGCACACUGCGUUGACCGGAGCGACAGAAAUCCAAACGUCUGGAACGACAACAAUUUUUGCAGGACACUUGAAAUGUAGACUAAAGAUGGACAAACUGACUCUAAAAGGGAUGUCAUAUGUGAUGUGCACAGGCUCAUUCAAGCUAGAGAAAGAAGUGGCUGAGACCCAGCAUGGAACCGUUCUAGUGCAGAUUAAAUACGAAGGAACAGAUGCACCAUGCAAGAUCCCUUUUUCGACCCAAGAUGAAAAAGGAGUAACCCAGAAUGGGAGAUUGAUAACAGCCAACCCCAUAGUCACUGACAAAGAAAAACCAGUCAACAUUGAGGCAGAACCGCCUUUUGGUGAGAGUUACAUCGUGAUAGGAGCAGGUGAAAAAGCUUUGAAACUAAGCUGGUUCAAGAAAGGAAGCAGCAUAGGGAAAAUGUUUGAGGCAACUGCCAGAGGAGCACGAAGGAUGGCCAUACUGGGAGACACCGCAUGGGACUUUGGUUCUAUAGGAGGAGUGUUCACGUCUGUUGGAAAAUUAGUACACCAGAUUUUUGGAACUGCAUAUGGAGUUUUGUUCAGCGGUGUUUCCUGGACCAUGAAAAUAGGAAUAGGGGUUCUGCUGACAUGGCUAGGAUUAAACUCAAGGAGCACGUCCCUUUCGAUGACGUGCAUUGCAGUUGGCCUAGUAACGCUA
>AB189121/Indonesia/1998
GAGACUUCGUGGAAGGACUGUCAGGAGCUACGUGGGUGGAUGUGGUACUGGAGCAUGGAAGUUGCGUCACUACUAUGGCAAAAGACAAACCAACACUGGAUAUUGAACUCUUAAAGACGGAGGUCACAAACCCAGCCGUCCUGCGCAAACUGUGCAUUGAAGCCAAAAUAUCAAAUACCACCACCGAUUCGAGAUGUCCAACACAAGGAGAAGCCACGCUGGUGGAAGAACAAGACACGAACUUUGUGUGUCGACGAACGUUCGUGGACAGAGGCUGGGGCAAUGGUUGUGGGCUAUUUGGAAAAGGUAGCUUAAUAACGUGUGCUAAGUUUAAGUGUGUGACAAAACUGGAAGGAAAGAUAGUCCAAUAUGAAAAUUUAAAAUAUUCAGUGAUAGUCACCGUCCACACUGGAGACCAGCACCAAGUUGGAAAUGAGACUACAGAACAUGGAACAACUGCAAUCAUAACACCUCAAGCUCCUACGUCGGAAAUACAGCUGACAGACUACGGAGCUCUAACACUGGACUGUUCACCUAGAACAGGGCUAGACUUUAAUGAGAUGGUGUUAUUGACAAUGAAAGAAAAAUCAUGGCUCGUUCACAAACAAUGGUUUCUAGACUUACCGCUGCCUUGGACCUCGGGGGCUUCAACAUCCCAAGAGACUUGGAAUAGACAAGACUUGCUGGUCACAUUUAAGACAGCUCAUGCAAAGAAGCAGGAAGUAGUUGUACUAGGAUCACAAGAAGGAGCGAUGCACACUGCGCUGACUGGAGCAACAGAAAUCCAAACGUCUGGAACGACAACAAUUUUCGCAGGGCACCUGAAAUGCAGACUGAAAAUGGAUAAACUGACUUUAAAAGGGGUAUCAUAUGUAAUGUGCACAGGCUCAUUCAAGCUAGAAAAGGAAGUGGCUGAGACCCAGCAUGGAACUGUUCUAGUGCAGGUUAAGUACGAAGGAACAGAUGCACCAUGUAAGAUCCCCUUCUCAUCCCAAGAUGAGAAGGGAGUAAUCCAGAAUGGGAGAUUGAUAACAGCCAACCCCAUAGUCACUGACAAAGAAAAACCAGUCAACAUUGAGGCGGAGCCACCUUUUGGCGAGAGCUACAUCGUGGUAGGAGCAGGUGAAAAAGCCUUGAAACUAAGCUGGUUCAAGAAGGGAAGCAGCAUAGGGAAAAUGUUUGAAGCAACUGCCCGUGGAGCACGAAGGAUGGCCAUUCUGGGAGACACUGCAUGGGACUUCGGUUCUAUAGGAGGAGUGUUCACGUCCGUGGGAAAACUGGUACACCAGAUUUUUGGAACUGCGUACGGAGUUUUGUUCAGCGGUGUUUCUUGGACCAUGAAAAUAGGAAUAGGGAUUCUGCUGACAUGGCUAGGAUUAAAUUCAAGGAGCACGUCCCUUUCAAUGACGUGUAUCGCAGUUGGCAUGGUCACACUG
>AF180817/Thailand/1964
GAGACUUCGUGGAAGGACUGUCAGGAGCAACAUGGGUGGAUGUGGUACUGGAGCAUGGAAGUUGCGUCACCACCAUGGCAAAAAACAAACCAACACUGGACAUUGAACUCUUGAAGACGGAGGUCACAAACCCUGCAGUUCUGCGUAAAUUGUGCAUUGAAGCUAAAAUAUCAAACACCACCACCGAUUCGAGAUGUCCAACACAAGGAGAAGCCACACUGGUGGAAGAACAAGACGCGAACUUUGUGUGCCGACGAACGUUCGUGGACAGAGGCUGGGGCAAUGGCUGUGGGCUAUUCGGAAAAGGUAGUCUAAUAACGUGUGCCAAGUUUAAGUGUGUGACAAAACUAGAAGGAAAGAUAGUUCAAUAUGAAAACCUAAAAUAUUCAGUGAUAGUCACCGUCCACACUGGAGAUCAGCACCAGGUGGGAAAUGAGACUACAGAACAUGGAACAACUGCAACCAUAACACCUCAAGCUCCUACGUCGGAAAUACAGCUGACCGACUACGGAACCCUUACAUUAGAUUGUUCACCUAGGACAGGGCUAGAUUUUAACGAGAUGGUGUUGCUGACAAUGAAAGAAAGAUCAUGGCUUGUCCACAAACAAUGGUUUCUAGACUUACCACUGCCUUGGACCUCUGGGGCUUCAACAUCCCAAGAGACUUGGAACAGACAAGAUUUACUGGUCACAUUUAAGACAGCUCAUGCAAAGAAGCAGGAAGUAGUCGUACUAGGAUCACAAGAAGGAGCAAUGCACACUGCGCUGACUGGAGCGACAGAAAUCCAAACGUCAGGAACGACAACAAUUUUCGCAGGACACCUAAAAUGCAGACUAAAAAUGGACAAACUAACUUUAAAAGGGAUGUCAUAUGUGAUGUGCACAGGCUCAUUCAAGUUAGAGAAAGAAGUGGCUGAGACCCAGCAUGGAACUGUUCUGGUGCAGGUUAAAUAUGAAGGAACAGACGCACCAUGCAAGAUUCCCUUUUCGACCCAAGAUGAGAAAGGAGCAACCCAGAAUGGGAGAUUAAUAACAGCCAACCCCAUAGUCACUGACAAAGAAAAACCAGUCAAUAUUGAGGCAGAACCACCCUUUGGUGAGAGCUACAUCGUGGUAGGAGCAGGUGAAAAAGCUUUGAAACUAAGCUGGUUCAAGAAAGGAAGCAGCAUAGGGAAAAUGUUUGAAGCAACUGCCCGAGGAGCACGAAGGAUGGCCAUUCUGGGAGACACCGCAUGGGACUUCGGUUCUAUAGGAGGAGUGUUCACGUCUAUGGGAAAACUGGUACACCAGGUUUUUGGAACUGCAUAUGGAGUUUUGUUUAGCGGAGUUUCUUGGACCAUGAAAAUAGGAAUAGGGAUUCUGCUGACAUGGCUAGGAUUAAAUUCAAGGAACACGUCCCUUUCGAUGAUGUGCAUCGCAGUUGGCAUGGUCACACUG
>AF298807/Cote_DIvoire/1998
GAGACUUCGUUGAAGGACUGUCAGGAGCAACGUGGGUGGAUGUGGUACUGGAGCAUGGAAGCUGCGUCACCACCAUGGCGAAGAACAAACCAACAUUGGACAUUGAACUUCUGAAGACGGAAGUUACGAACCCUGCCGUCUUGCGCAAACUGUGCAUUGAAGCAAAAAUAUCAAACACCACCACUGAUUCAAGAUGUCCAACACAAGGAGAAGCCACAUUGGUGGAAGAACAAGACGCGAACUUCGUGUGUCGACGAACGUUCGUGGACAGAGGCUGGGGUAAUGGCUGUGGACUAUUCGGAAAAGGAAGCCUAUUGACGUGUGCUAAGUUCAAGUGUGUGACAAAACUAGAAGGGAAGAUAGUUCAAUAUGAAAACCUAAAAUAUUCAGUGAUAGUCACCGUCCACACUGGGGACCAGCACCAGGUGGGAAAUGAGACCACAGAACAUGGAACAAUUGCAACCAUAACACCUCAAGCUCCUACAUCGGAAAUACAGCUGACCGACUACGGAGCCCUCACAUUGGACUGCUCACCUAGAACGGGGCUGGACUUUAACGAGAUGGUGCUGUUGACAAUGAAAGAAAAAUCGUGGCUUGUCCAUAAACAAUGGUUUCUAGACUUACCACUGCCUUGGACCUCGGGGGCUUCAACAUCUCAAGAGACCUGGAACAGACAAGAUUUGCUGGUUACAUUUAAGACAGCCCAUGCAAAGAAGCAGGAAGUAGUCGUACUGGGAUCACAAGAAGGAGCAAUGCACACUGCGUUGACUGGGGCGACAGAAAUUCAGACGUCAGGAACGACAACAAUCUUUGCAGGACAUCUGAAAUGCAGACUAAAAAUGGAUAAACUAACUUUAAAAGGGAUGUCAUAUGUGAUGUGUACAGGCUCAUUUAAGUUAGAGAAGGAAGUGGCUGAGACCCAGCAUGGAACCGUUUUAGUGCAGGUUAAAUACGAAGGAACAGAUGCACCAUGCAAGAUCCCCUUUUCGAUCCAAGAUGAGAAAGGAGUGACCCAGAAUGGGAGAUUGAUAACAGCCAAUCCCAUAGUUACUGAUAAAGAAAAACCAGUCAACAUUGAGACAGAACCACCUUUUGGUGAGAGCUAUAUCGUGGUAGGGGCAGGUGAAAAAACUUUAAAACUAAGCUGGUUCAAAAAAGGAAGCAGCAUAGGGAAAAUGUUCGAAGCAACCGCCCGAGGAGCACGAAGGAUGGCCAUCUUGGGAGACACCGCAUGGGACUUCGGUUCUAUAGGAGGAGUGUUCACGUCUGUGGGAAAACUGGUACACCAGGUUUUUGGAACCGCAUACGGGGUUUUGUUCAGCGGUGUUUCUUGGACCAUGAAAAUAGGAAUAGGGAUCCUGCUGACAUGGCUAGGAUUAAAUUCAAGGAGCGCGUCACUUUCGAUGACGUGCAUUGCAGUUGGCAUGGUCACACUA
>AF350498/Guangzhou/1980
GGGACUUCGUGGAAGGACUGUCAGGAGCAACGUGGGUAGAUGUGGUACUGGAACAUGGAAGUUGCGUCACCACCAUGGCAAAAGAUAAACCAACAUUGGACAUUGAACUCUUGAAGACGGAAGUCACAAACCCUGCCGUCCUGCGCAAACUGUGCAUCGAAGCUAAAAUAUCAAACACCACCACCGAUUCAAGAUGUCCAACACAAGGAGAAGCCACACUGGUGGAAGAACAAGACGCGAAUUUUGUGUGUCGACGAACGUUUGUGGACAGAGGCUGGGGCAAUGGCUGUGGGCUUUUCGGAAAAGGUAGCCUAAUAACGUGUGCUAAGUUCAAGUGUGUGACAAAACUGGAAGGAAAGAUAGUUCAAUAUGAAAACUUGAAAUAUUCAGUAAUAGUCACCGUCCACACUGGAGACCAGCACCAGGUGGGAAAUGAAAGCACAGAACAUGGGACAACAGCAACUAUAACACCUCAAGCUCCCACGUCGGAAAUACAGCUGACCGACUACGGAGCUCUUACAUUGGAUUGCUCACCUAGAACAGGACUAGACUUCAAUGAAAUGGUGUUGUUGACAAUGAAAGAAAAAUCAUGGCUAGUCCACAAACAAUGGUUUCUAGACUUACCACUGCCUUGGACCUCGGGAGCUACAACGUCACAAGAGACUUGGAACAGACAAGAUUUGCCGGUAACAUUUAAGACAGCUCAUGCAAAGAAGCAGGAAGUAGUCGUACUAGGAUCACAAGAAGGAGCAAUGCACACUGCGUUGACCGGAGCGACAGAAAUCCAAACGUCUGGAACGACAAAAAUUUUUGCAGGACACUUGAAAUGUAGACUAAAAAUGGACAAACUGACUCUAAAAGGGAUGUCAUAUGUGAUGUGCACAGGCUCAUUCAAGCUAGAGAAAGGGGUGGCUGAGACCCAGCAUGGAACCGUUCUAGUGCAGGUUAAAUACGAAGGAACAGAUGCACCAUGCAAGAUCCCUUUUUCAACCCAAGAUGAAAAAGGAGUAAUCCAGAAUGGGAGAGUGAUAACAGCCAACCCUAUAGUCACUGACAAGGAAAAACCAGUCAACAUUGAGGCAGAACCACCUUUUGGUGAGAGUUACAUCGUGGUAGGAGCAGGUGAAAAAGCUUUGAAACUAAGCUGGUUCGAGAAAGGAAGCACCAUAGGGAAAAUGUUUGAGGCAACUGCCCGAGGAGCACGAAGGAUGGCCAUACUGGGAGACACCGCAUGGGACUUUGGUUCUAUAGGAGGAGUGUUCACAUCUGUGGGAAAAUUAGUGCAUCAGAUUUUUGGAACUGCAUAUGGAGUUUUGUUCAGCGGUGUUUCCUGGACUAUGAAAAUAGGAAUAGGGGUUCUGCUGACAUGGCUAGGAUUAAACUCAAGGAGCACGUCCCUUUCGAUGACGUGCAUUGCAGUUGGCCUGGUAACACUG
>AF425629/Thailand/1964
GAGACUUCGUGGAAGGACUGUCAGGAGCAACAUGGGUGGAUGUGGUACUGGAGCAUGGAAGUUGCGUCACCACCAUGGCAAAAAAUAAACCAACACUGGACAUUGAACUCCUGAAGACGGAGGUCACAAACCCUGCAGUUCUGCGUAAAUUGUGCAUUGAAGCUAAAAUAUCAAACACCACCACCGAUUCGAGAUGUCCAACACAAGGAGAAGCCACACUGGUGGAAGAACAAGACGCAAACUUUGUGUGCCGACGAACGUUCGUGGACAGAGGCUGGGGCAAUGGCUGUGGGCUAUUCGGAAAAGGUAGUCUAAUAACGUGUGCCAAGUUUAAGUGUGUGACAAAACUAGAAGGAAAGAUAGUUCAAUAUGAAAACUUAAAAUAUUCAGUGAUAGUCACCGUCCACACUGGAGAUCAGCACCAGGUGGGAAAUGAGACUACAGAACAUGGAACAACUGCAACCAUAACACCUCAAGCUCCCACGUCGGAAAUACAGCUGACCGACUACGGAGCCCUUACAUUAGAUUGUUCACCUAGGACAGGGCUAGAUUUUAACGAGAUGGUGUUGCUGACAAUGAAAGAAAAAUCAUGGCUUGUCCACAAACAAUGGUUUCUAGACUUACCACUGCCUUGGACCUCUGGGGCUUCAACAUCCCAAGAGACUUGGAACAGACAAGAUUUACUGGUCACAUUUAAGACAGCUCAUGCAAAGAAGCAGGAAGUAGUCGUACUAGGAUCACAAGAAGGAGCAAUGCACACAGCGUUGACUGGAGCGACAGAAAUCCAAACGUCAGGAACGACAACAAUUUUCGCAGGACACCUAAAAUGCAGACUAAAAAUGGACAAACUAACUUUAAAAGGGAUGUCAUAUGUGAUGUGCACAGGCUCAUUCAAGUUAGAGAAAGAAGUGGCUGAGACCCAGCAUGGAACUGUUCUGGUGCAGGUUAAAUAUGAAGGAACAGACGCACCAUGCAAGAUUCCCUUUUCGACCCAAGAUGAGAAAGGAGCAACCCAGAAUGGGAGAUUAAUAACAGCCAACCCCAUAGUCACUGACAAAGAAAAACCAGUCAAUAUUGAGGCAGAACCACCCUUUGGUGAGAGCUACAUCGUGGUAGGAGCAGGUGAAAAAGCUUUGAAACUAAGCUGGUUCAAGAAAGGAAGCAGCAUAGGGAAAAUGUUUGAAGCAACUGCCCGAGGAGCACGAAGGAUGGCCAUUCUGGGAGACACCGCAUGGGACUUCGGUUCUAUAGGAGGAGUGUUCACGUCUAUGGGAAAACUGGUACACCAGGUUUUUGGAACUGCAUAUGGAGUUUUGUUUAGCGGAGUUUCUUGGACCAUGAAAAUAGGAAUAGGGAUUCUGCUGACAUGGCUAGGAUUAAAUUCAAGGAACACGUCCCUUUCGAUGAUGUGCAUCGCAGUUGGCAUGGUCACACUG
>AF425630/Thailand/1980
GGGACUUCGUGGAAGGACUGUCAGGAGCAACGUGGGUAGAUGUGGUACUGGAACAUGGAAGUUGCGUCACCACCAUGGCAAAAGAUAAACCAACAUUGGACAUUGAACUCUUGAAGACGGAAGUCACAAACCCUGCCGUCCUGCGCAAACUGUGCAUCGAAGCUAAAAUAUCAAACACCACCACCGAUUCAAGAUGCCCAACACAAGGAGAAGCCACACUGGUGGAAGAGCAAGACGCGAAUUUUGUGUGUCGACGAACGUUUGUGGACAGAGGCUGGGGCAAUGGCUGUGGGCUCUUCGGAAAAGGUAGCCUAAUAACGUGUGCUAAGUUCAAGUGUGUGACAAAACUGGAAGGAAAGAUAGUUCAAUAUGAAAACUUGAAAUAUUCAGUAAUAGUCACCGUCCACACUGGAGACCAGCACCAGGUGGGAAAUGAAAGCACAGAACAUGGGACAACAGCAACUAUAACACCUCAAGCUCCCACGUCGGAAAUACAGCUGACCGACUACGGAGCUCUAACAUUGGAUUGCUCACCUAGAACAGGACUAGACUUCAAUGAAAUGGUGUUGUUGACAAUGAAAGAAAAAUCAUGGCUAGUCCACAAACAAUGGUUUCUAGACCUACCACUGCCUUGGACCUCGGGAGCUACAACGUCACAAGAGACUUGGAACAGACAAGAUUUGCUGGUAACAUUUAAGACAGCUCAUGCAAAGAAGCAGGAAGUAGUCGUACUAGGAUCACAAGAAGGAGCAAUGCACACUGCGUUGACCGGAGCGACAGAAAUCCAAACGUCUGGAACGACAACAAUUUUUGCAGGACACUUGAAAUGUAGACUAAAAAUGGACAAACUGACUCUAAAAGGGAUGUCAUAUGUGAUGUGCACAGGCUCAUUCAAGCUAGAGAAAGAGGUGGCUGAGACCCAGCAUGGAACCGUUCUAGUGCAGGUUAAAUACGAAGGAACAGAUGCACCAUGCAAGAUCCCUUUUUCGACCCAAGAUGAAAAAGGAGUAACCCAGAAUGGGAGAGUGAUAACAGCCAACCCUAUAGUCACUGACAAGGAAAAACCAGUCAACAUUGAGGCAGAACCACCUUUUGGUGAGAGUUACAUCGUGGUAGGAGCAGGUGAAAAAGCUUUGAAACUAAGCUGGUUCAAGAAAGGAAGCACCAUAGGGAAAAUGUUUGAGGCAACUGCCCGAGGAGCACGAAGGAUGGCCAUACUGGGAGACACCGCAUGGGACUUUGGUUCUAUAGGAGGAGUGUUCACAUCUGUUGGAAAACUAGUACACCAGAUUUUUGGAACUGCAUAUGGAGUUUUGUUCAGCGGUGUUUCCUGGACCAUGAAAAUAGGAAUAGGGGUUCUGCUGACAUGGCUAGGAUUAAACUCAAGGAGCACGUCCCUUUCGAUGACGUGCAUUGCAGUUGGCCUGGUAACACUG
>AF425639/Trinidad_and_Tobago/1986
GAGACUUCGUUGAAGGACUGUCAGGAGCAACGUGGGUGGACGUGGUAUUGGAGCAUGGAAGCUGCGUCACCACCAUGGCAAAAAAUAAACCAACAUUGGACAUUGAACUCUUGAAGACGGAGGUCACGAACCCUGCCGUCUUGCGUAAACUGUGCAUUGAAGCUAAAAUAUCAAACACCACCACCGAUUCAAGAUGUCCAACACAAGGAGAGGCUACGCUGGUGGAAGAACAAGACGCGAACUUUGUGUGUCGACGAACGUUUGUGGACAGAGGCUGGGGUAAUGGCUGCGGACUAUUUGGAAAAGGAAGCCUACUGACGUGUGCUAAGUUCAAGUGUGUGACAAAACUAGAAGGAAAGAUAGUUCAAUAUGAAAACUUAAAAUAUUCAGUGAUAGUCACUGUCCACACUGGGGACCAGCACCAGGUGGGAAACGAGACUACAGAACAUGGAACAAUUGCAACCAUAACACCUCAAGCUCCUACGUCGGAAAUACAGCUGACCGACUACGGAGCCCUCACAUUGGACUGCUCACCUAGAACAGGGCUGGACUUUAAUGAGAUGGUGCUAUUGACAAUGAAAGAAAAAUCAUGGCUUGUCCACAAACAAUGGUUUCUAGACUUACCACUGCCUUGGACUUCGGGGGCUUCAACAUCCCAAGAGACUUGGAACAGACAAGAUUUGCUGGUCACAUUCAAGACAGCUCAUGCAAAGAAACAGGAAGUAGUCGUACUGGGAUCACAGGAAGGAGCAAUGCACACUGCGUUGACUGGGGCGACAGAAAUCCAGACGUCAGGAACGACAACAAUCUUUGCAGGACACCUGAAAUGCAGACUAAAAAUGGAUAAACUGACUUUAAAAGGGAUGUCAUAUGUGAUGUGCACAGGCUCAUUUAAGCUAGAGAAGGAAGUGGCUGAGACCCAGCAUGGAACUGUUCUAGUGCAGGUUAAAUACGAAGGAACAGAUGCGCCAUGCAAGAUCCCCUUUUCGACCCAAGAUGAGAAAGGAGUGACUCAGAAUGGGAGAUUGAUAACAGCCAAUCCCAUAGUUACUGACAAAGAAAAACCAGUCAACAUUGAGACAGAACCACCUUUUGGUGAGAGCUACAUCGUGGUAGGGGCAGGUGAAAAAGCUUUGAAACUAAGCUGGUUCAAGAAAGGAAGCAGCAUAGGGAAAAUGUUCGAAGCAACCGCCCGGGGAGCACGAAGGAUGGCUAUCCUGGGAGACACCGCAUGGGACUUCGGCUCUAUAGGAGGAGUGUUCACGUCUGUGGGAAAAUUGGUACACCAGGUUUUUGGAACCGCAUAUGGGGUUCUGUUCAGCGGUGUUUCUUGGACCAUGAAAAUAGGAAUAGGGAUUCUGCUGACAUGGUUGGGAUUAAAUUCAAGGAGCACGUCACUUUCGAUGACGUGCAUUGCAGUUGGCAUGGUCACACUG
>AM746212/Saudi_Arabia/2006
GGGACUUUGUGGAAGGACUGUCGGGAGCAACGUGGGUAGAUGUGGUACUGGAACAUGGAAGCUGUGUCACCACCAUGGCAAAAGAUAAACCAACAUUGGACAUUGAACUUUUGAAGACGGAAGUCACAAACCCUGCCGUCCUGCGCAAACUGUGCAUUGAAGCCAAAAUAUCAAACACCACCACCGAUUCAAGAUGUCCAACACAAGGAGAAGCCACACUGGUGGAAGAACAAGACGCGAAUUUUGUGUGUCGACGAACGUUUGUGGACAGAGGCUGGGGCAAUGGCUGUGGGCUUUUCGGGAAAGGUAGCCUAAUAACGUGUGCUAAGUUUAAGUGUGUGACUAAACUGGAAGGAAAGAUAGUCCAAUAUGAAAACCUGAAAUAUUCAGUAAUAGUCACCGUCCACACUGGAGACCAGCACCAGGUGGGAAAUGAAAGCACAGAACAUGGGACAACAGCAACCAUAACACCUCAAGCUCCCACGUCGGAAAUACAGCUGACCGACUACGGAGCUCUCACAUUGGACUGCUCACCUAGAACAGGACUAGACUUCAAUGAAAUGGUGUUGUUGACAAUGAAAGAAAAAUCAUGGCUAGUCCACAAACAAUGGUUUCUAGACCUACCACUGCCUUGGACCUCGGGAGCUACAACGUCACAAGAGACUUGGAACAGACAAGAUUUGCUGGUAACAUUCAAGACAGCUCAUGCAAAGAAGCAGGAAGUGGUCGUGCUGGGAUCACAAGAAGGAGCAAUGCACACUGCGUUGACCGGAGCGACAGAAAUCCAAACAUCUGGGACGACAACGAUUUUUGCAGGACACUUGAAAUGUAGACUAAAAAUGGACAAACUGACUCUAAAAGGGAUGUCAUAUGUGAUGUGCACAGGCUCAUUCAAGCUAGAGAAAGAGGUGGUUGAGACCCAGCAUGGAACCGUUCUAGUGCAGGUUAAAUACGAAGGGACAGAUGCACCAUGCAAGAUCCCUUUUUCGACCCAAGAUGAAAAAGGAGUAACCCAGAAUGGGAGAGUGAUAACAGCCAACCCUAUAGUCACUGACAAGGAAAAACCAGUCAACAUUGAAGCAGAACCACCUUUUGGUGAGAGUUACAUCGUGGUAGGAGCAGGUGAAAAAGCUUUGAAACUAAGCUGGUUCAAGAAAGGAAGCACCAUAGGGAAAAUGUUUGAGGCAACUGCCCGAGGAGCACGAAGGAUGGCCAUACUGGGAGACACCGCAUGGGACUUUGGUUCCAUAGGAGGAGUGUUCACAUCUGUUGGAAAACUAGUACACCAGAUUUUUGGAACUGCAUAUGGAGUUUUGUUUAGCGGUGUUUCCUGGACCAUGAAAAUAGGAAUAGGGGUUCUGCUGACAUGGUUAGGAUUAAACUCAAGGAGCACGUCCCUUUCGAUGACGUGCAUUGCAGUUGGCCUGGUAACACUG
>AM746215/Saudi_Arabia/2005
GGGACUUUGUGGAAGGACUGUCGGGAGCAACGUGGGUAGAUGUGGUACUGGAACAUGGAAGCUGUGUCACCACCAUGGCAAAAGAUAAACCAACAUUGGACAUUGAACUUUUGAAGACGGAAGUCACAAACCCUGCCGUCCUGCGCAAACUGUGCAUUGAAGCCAAAAUAUCAAACACCACCACCGAUUCAAGAUGUCCAACACAAGGAGAAGCCACACUGGUGGAAGAACAAGACGCGAAUUUUGUGUGUCGACGAACGUUUGUGGACAGAGGCUGGGGCAAUGGCUGUGGGCUUUUCGGGAAAGGUAGCCUAAUAACGUGUGCUAAGUUUAAGUGUGUGACUAAAUUGGAAGGAAAGAUAGUCCAAUAUGAAAACCUGAAAUAUUCAGUAAUAGUCACCGUCCACACUGGAGACCAGCACCAGGUGGGAAAUGAAAGCACAGAACAUGGGACAACAGCAACCAUAACACCUCAAGCUCCCACGUCGGAAAUACAGCUGACCGACUACGGAGCUCUCACAUUGGACUGCUCACCUAGAACAGGACUAGACUUCAAUGAAAUGGUGUUGUUGACAAUGAAAGAAAAAUCAUGGCUAGUCCACAAACAAUGGUUUCUAGACCUACCACUGCCUUGGACCUCGGGAGCUACAACGUCACAAGAGACUUGGAACAGACAAGAUUUGCUGGUAACAUUCAAGACAGCUCAUGCAAAGAAGCAGGAAGUGGUCGUGCUGGGAUCACAAGAAGGAGCAAUGCACACUGCGUUGACCGGAGCGACAGAAAUCCAAACAUCUGGGACGACAACGAUUUUUGCAGGACACUUGAAAUGUAGACUAAAAAUGGACAAACUGACUCUAAAAGGGAUGUCAUAUGUGAUGUGCACAGGCUCAUUCAAGCUAGAGAAAGAGGUGGUUGAGACCCAGCAUGGAACCGUUCUAGUGCAGGUUAAAUACGAAGGAACAGAUGCACCAUGCAAGAUCCCUUUUUCGACCCAAGAUGAAAAAGGAGUAACCCAGAAUGGGAGAGUGAUAACAGCCAACCCUAUAGUCACUGACAAGGAAAAACCAGUCAACAUUGAAGCAGAACCACCUUUUGGUGAGAGUUACAUCGUGGUAGGAGCAGGUGAAAAAGCUUUGAAACUAAGCUGGUUCAAGAAAGGAAGCACCAUAGGGAAAAUGUUUGAAGCAACUGCCCGAGGAGCACGAAGGAUGGCCAUACUGGGAGACACCGCAUGGGACUUUGGUUCCAUAGGAGGAGUGUUCACAUCUGUUGGAAAACUAGUACACCAGAUUUUUGGAACUGCAUAUGGAGUUUUGUUUAGCGGUGUUUCCUGGACCAUGAAAAUAGGAAUAGGGGUUCUGCUGACAUGGCUAGGAUUAAACUCAAGGAGCACGUCCCUUUCGAUGACGUGCAUUGCAGUUGGCCUGGUAACACUG
>AM746217/Saudi_Arabia/2004
GGGACUUUGUGGAAGGACUGUCGGGAGCAACGUGGGUAGAUGUGGUACUGGAACAUGGAAGCUGUGUCACCACCAUGGCAAAAGAUAAACCAACAUUGGACAUUGAACUCUUGAAGACGGAAGUCACAAACCCUGCCGUCCUGCGCAAACUGUGCAUUGAAGCCAAAAUAUCAAAUACCACCACCGAUUCAAGAUGUCCAACACAAGGAGAAGCCGCACUGGUGGAAGAACAAGACGCGAAUUUUGUGUGUCGACGAACGUUUGUGGACAGAGGCUGGGGUAAUGGCUGUGGGCUUUUCGGGAAAGGUAGCCUAAUAACGUGUGCUAAGUUCAAGUGUGUGACAAAACUGGAAGGAAAGAUAGUUCAAUAUGAAAACUUGAAGUAUUCAGUAGUAGUCACCGUCCACACUGGAGACCAGCACCAGGUGGGAAAUGAAAGCACAGAACAUGGGACAACAGCAACCAUAACACCUCAAGCUCCCACGUCGGAAAUACAGCUGACCGACUACGGAGCUCUUACAUUGGACUGCUCACCUAGAACAGGACUAGACUUCAAUGAAAUGGUGUUGUUGACAAUGAAAGAAAAAUCAUGGCUAGUCCACAAACAAUGGUUUCUAGACCUACCACUGCCUUGGACCUCGGGAGCUACAACGUCACAAGAGACUUGGAACAGACAAGAUUUGCUGGUAACAUUCAAGACAGCUCAUGCAAAGAAGCAGGAAGUGGUCGUACUAGGAUCACAAGAAGGAGCAAUGCACACUGCGUUGACCGGAGCGACAGAAAUCCAAACGUCUGGAACGACAACGAUUUUUGCGGGACACUUGAAAUGUAGACUAAAAAUGGACAAACUGACUCUAAAAGGGAUGUCAUAUGUGAUGUGCACAGGCUCAUUCAAGCUAGAGAAAGAGGUGGCUGAGACCCAGCAUGGAACCGUUCUAGUGCAGGUUAAGUACGAAGGAACAGAUGCACCAUGCAAGAUCCCUUUUUCAACCCAAGAUGAAAAAGGAGUAACCCAGAAUGGGAGAGUGAUAACAGCCAACCCCAUAGUCACUGACAAGGAAAAACCAGUUAACAUUGAGGCAGAACCACCUUUUGGUGAGAGUUACAUCGUGGUAGGAGCAGGUGAAAAAGCUUUGAAACUAAGCUGGUUCAAGAAAGGAAGCACCAUAGGAAAAAUGUUUGAGGCAACUGCCCGAGGAGCACGAAGGAUGGCCAUACUGGGAGACACCGCAUGGGACUUUGGUUCCAUAGGAGGAGUGUUCACAUCUGUUGGAAAACUAGUACACCAGAUUUUUGGAACUGCAUAUGGAGUUUUGUUCAGCGGUGUUUCCUGGACCAUGAAAAUAGGAAUAGGGGUUCUGCUGACAUGGCUAGGAUUAAACUCAAGGAGUACGUCCCUUUCGAUGACGUGCAUUGCAGUUGGCCUGGUAACACUG
>AY277664/Argentina/1999
GGGACUUCGUUGAAGGACUGUCAGGAGCAACGUGGGUGGACGUGGUAUUGGAGCAUGGAAGCUGCGUCACCACCAUGGCAAAAGAUAAACCAACAUUGGACAUUGAACUCUUGAAGACGGAGGUCACAAACCCUGCCGUCUUGCGCAAACUGUGCAUUGAAGCUAAAAUAUCAAACACCACCACCGAUUCAAGGUGUCCAACACAAGGAGAGGCCACACUGGUGGAAGAACAAGACUCGAACUUUGUGUGUCGACGAACGUUUGUGGACAGAGGCUGGGGUAAUGGCUGCGGACUAUUUGGAAAAGGAAGCCUACUGACGUGUGCUAAGUUCAAGUGUGUGACAAAACUAGAAGGAAAGAUAGUUCAAUAUGAAAACUUAAAAUAUUCAGUGAUAGUCACUGUCCACACUGGGGACCAGCACCAGGUGGGAAACGAGACUACAGAACAUGGAACAAUUGCAACUAUAACACCUCAAGCUCCUACGUCGGAAAUACAGCUGACUGACUACGGAGCCCUCACAUUGGACUGCUCACCUAGAACAGGGCUGGACUUUAAUGAGAUGGUUCUAUUGACAAUGAAAGAAAAAUCAUGGCUUGUCCACAAACAAUGGUUUCUAGACUUACCACUGCCUUGGACUUCAGGAGCUUCAACAUCUCAAGAGACUUGGAACAGACAAGAUUUGCUGGUCACAUUCAAGACAGCUCAUGCAAAGAAACAGGAAGUAGUCGUACUGGGAUCACAGGAAGGAGCAAUGCACACUGCAUUGACUGGGGCGACAGAAAUCCAGACGUCAGGAACGACAACGAUCUUUGCAGGACACCUGAAAUGCAGACUAAAAAUGGAUAAACUGACUUUAAAAGGGAUGUCAUAUGUAAUGUGCACAGGCUCAUUUAAGCUAGAGAAGGAAGUGGCUGAGACCCAGCAUGGAACUGUUCUAGUGCAGGUUAAAUACGAAGGAACAGAUGCGCCAUGCAAGAUCCCUUUUUCGGCCCAAGAUGAGAAAGGAGUGACCCAGAAUGGGAGAUUGAUAACAGCCAACCCCAUAGUCACUGACAAAGAAAAACCAGUCAACAUCGAGACAGAACCACCUUUUGGUGAGAGCUACAUCGUGGUAGGGGCAGGUGAAAAAGCUUUGAAACUGAGCUGGUUCAAGAAAGGGAGCAGCAUAGGGAAAAUGUUCGAAGCAACUGCCCGAGGAGCACGAAGGAUGGCUAUCCUGGGAGACACCGCAUGGGACUUUGGCUCUAUAGGAGGAGUGUUCACAUCAGUGGGAAAAUUGGUACACCAGGUUUUUGGAGCCGCAUAUGGGGUUCUGUUCAGCGGUGUUUCUUGGACCAUGAAAAUAGGAAUAGGGAUUCUGCUGACAUGGUUGGGAUUAAAUUCAAGGAGCACGUCACUUUCGAUGACGUGCAUUGCGGUUGGCAUGGUCACACUG
>AY618210/Myanmar/2001
GGGACUUCGUGGAAGGACUGUCAGGAGCAACGUGGGUAGAUGUGGUACUGGAACAUGGAAGUUGUGUCACCACCAUGGCAAAAGAUAAACCAACAUUGGACAUUGAACUCUUGAAGACGGAAGUCACAAACCCUGCCGUCCUGCGCAAACUGUGCAUUGAAGCCAAAAUAUCAAACACUACCACCGACUCAAGAUGUCCAACACAAGGAGAGGCCACACUGGUGGAAGAACAAGACGCGAAUUUUGUGUGUCGACGAACGUUUGUGGACAGAGGCUGGGGCAAUGGCUGUGGGCUUUUUGGAAAAGGUAGCCUAAUAACGUGUGCUAAGUUCAAGUGUGUGACAAAACUGGAAGGAAAGAUAGUUCAAUAUGAAAACUUGAAAUAUUCAGUAAUAGUCACCGUCCACACUGGAGACCAGCACCAGGUGGGAAAUGAAAGCACAGAACAUGGAACAACAGCAACUAUAACGCCUCAAGCUCCCACGUCGGAAAUACAGCUGACCGACUACGGAGCUCUUACACUGGAUUGCUCACCUAGAACAGGACUAGACUUCAAUGAAAUGGUGUUGUUGACAAUGAAAGAAAAAUCAUGGCUAGUCCACAAACAAUGGUUUCUAGACCUACCACUGCCUUGGACCUCGGGAGCUACAACGUCACAAGAGACUUGGAACAGACAAGAUUUGCUGGUAACAUUCAAGACAGCUCAUGCAAAGAAGCAGGAAGUAGUCGUACUAGGAUCACAAGAAGGAGCAAUGCACACUGCGUUGACCGGAGCGACAGAAAUCCAAACGUCUGGAACGACAACAAUUUUUGCAGGACACUUGAAAUGUAGACUAAAAAUGGACAAACUGACUCUAAAAGGGAUGUCAUAUGUGAUGUGCACAGGCUCAUUCAAGCUAGAGAAAGAGGUGGCUGAGACCCAGCAUGGAACCGUUCUAGUGCAGGUUAAAUACGAAGGAACAGAUGCACCAUGCAAGAUCCCUUUUUCGACCCAAGAUGAAAAAGGAGUAACCCAGAAUGGGAGAGUGAUAACAGCCAACCCUAUAGUCACUGACAAGGAAAAACCAGUCAACAUUGAGGCAGAACCACCUUUUGGUGAGAGUUACAUCGUGGUAGGAGCAGGUGAAAAAGCUUUGAAACUAAGCUGGUUCAAGAAAGGAAGCACCAUAGGGAAAAUGUUUGAGGCAACCGCCCGAGGAGCACGAAGGAUGGCCAUACUGGGAGACACCGCAUGGGACUUUGGUUCCAUAGGAGGAGUGUUCACAUCUGUUGGAAAACUAGUACACCAGAUUUUUGGAACUGCAUAUGGAGUUUUGUUCAGCGGUGUUUCCUGGACCAUGAAAAUAGGAAUAGGGGUUCUGCUGACAUGGCUAGGAUUAAACUCAAGGAGCACGUCUCUUUCGAUGACGUGCAUUGCAGUUGGCCUGGUAACACUG
>AY618878/Myanmar/1999
GGGACUUCGUGGAAGGACUGUCAGGAGCAACGUGGGUGGAUGUGGUACUGGAACAUGGAAGUUGUGUCACCACCAUGGCAAAAGAUAAACCAACAUUGGACAUUGAACUCUUGAAGACGGAAGUCACAAACCCUGCCGUCCUGCGCAAACUGUGCAUUGAAGCUAAAAUAUCAAACACCACCACCGACUCAAGAUGUCCAACACAAGGAGAGGCCACACUGGUGGAAGAACAAGACGCGAAUUUUGUGUGCCGACGAACGUUUGUGGACAGAGGCUGGGGCAAUGGCUGUGGACUUUUUGGAAAAGGUAGCCUAAUAACGUGUGCUAAGUUCAAGUGUGUGACAAAACUGGAAGGAAAGAUAGUUCAAUAUGAAACCUUGAAAUAUUCAGUAAUAGUCACCGUCCACACUGGAGACCAGCACCAGGUGGGAAAUGAAAGCACAGAACAUGGAACAACAGCAACUAUAACGCCUCAAGCUCCCACGUCGGAAAUACAGCUGACCGACUACGGAGCUCUUACAUUGGAUUGCUCACCUAGAACAGGACUAGACUUCAAUGAAAUGGUGUUGUUGACAAUGAAAGAAAAAUCAUGGCUAGUCCACAAACAAUGGUUUCUAGACCUACCACUGCCUUGGACCUCGGGAGCUACAACGUCACAAGAGACUUGGAACAGACAAGAUUUGCUGGUAACAUUCAAGACAGCUCAUGCAAAGAAGCAGGAAGUAGUCGUACUAGGAUCACAAGAAGGAGCAAUGCACACUGCGUUGACCGGAGCGACAGAAAUCCAAACGUCUGGAACGACAACAAUUUUUGCAGGACACUUGAAAUGUAGACUAAAAAUGGACAAACUGACUCUAAAAGGGAUGUCAUAUGUGAUGUGCACAGGCUCAUUCAAGCUAGAGAAAGAGGUGGCUGAGACCCAGCAUGGAACCGUUCUAGUGCAGGUUAAAUACGAAGGAACAGAUGCACCAUGCAAGAUCCCUUUUUCGACCCAAGAUGAAAAAGGAGUAACCCAGAAUGGGAGAGUGAUAACAGCCAACCCUAUAGUCACUGACAAGGAAAAACCAGUCAACAUUGAGGCAGAACCACCUUUUGGUGAGAGUUACAUCGUGGUAGGAGCUGGUGAGAAAGCUUUGAAACUAAGCUGGUUCAAGAAAGGAAGCACCAUAGGGAAAAUGUUUGAGGCAACCGCCCGAGGAGCACGAAGGAUGGCCAUACUGGGAGACACCGCAUGGGACUUUGGUUCCAUAGGAGGAGUGUUCACAUCUGUUGGAAAACUAGUACACCAGAUUUUUGGAACUGCAUAUGGAGUUUUGUUCAGCGGUGUUUCCUGGACCAUGAAAAUAGGAAUAGGGGUUCUGCUGACAUGGCUAGGAUUAAACUCAAGGAGCACGUCUCUUUCGAUGACGUGCAUUGCAGUUGGCCUGGUAACACUG
>AY618879/Myanmar/2000
GGGACUUCGUGGAAGGACUGUCAGGAGCAACGUGGGUGGAUGUGGUACUGGAACAUGGAAGUUGUGUCACCACCAUGGCAAAAGAUAAACCAACAUUGGACAUUGAACUCUUGAAGACGGAAGUCACAAACCCUGCCGUCCUGCGCAAACUGUGCAUUGAAGCUAAAAUAUCAAACACCACCACCGACUCAAGAUGUCCAACACAAGGAGAGGCCACACUGGUGGAAGAACAAGACGCGAAUUUUGUGUGCCGACGAACGUUUGUGGACAGAGGCUGGGGCAAUGGCUGUGGACUUUUUGGAAAAGGUAGCCUAAUAACGUGUGCUAAGUUCAAGUGUGUGACAAAACUGGAAGGAAAGAUAGUUCAAUAUGAAAACUUGAAAUAUUCAGUAAUAGUCACCGUCCACACUGGAGACCAGCACCAGGUGGGAAAUGAAAGCACAGAACAUGGAACAACAGCAACUAUAACGCCUCAAGCUCCCACGUCGGAAAUACAGCUGACCGACUACGGAGCUCUUACAUUGGAUUGCUCACCUAGAACAGGACUAGACUUCAAUGAAAUGGUGUUGUUGACAAUGAAAGAAAAAUCAUGGCUAGUCCACAAACAAUGGUUUCUAGACCUACCACUGCCUUGGACCUCGGGAGCUACAACGUCACAAGAGACUUGGAACAGACAAGAUUUGCUGGUAACAUUCAAGACAGCUCAUGCAAAGAAGCAGGAAGUGGUCGUAUUAGGAUCACAAGAAGGAGCAAUGCACACUGCGUUGACCGGAGCGACAGAAAUCCAAACGUCUGGAACGACAACAUUUAUUGCAGGACACUUGAAAUGUAGACUAAAAAUGGACAAACUGACUCUAAAAGGGAUGUCAUAUGUGAUGUGCACAGGCUCAUUCAAGCUAGAGAAAGAGGUGGCUGAGACCCAGCAUGGAACCGUUCUAGUGCAGGUUAAAUACGAAGGAACAGAUGCACCAUGCAAGAUCCCUUUUUCGACCCAAGAUGAAAAAGGAGUAACCCAGAAUGGGAGAGUGAUAACAGCCAACCCUAUAGUCACUGACAAGGAAAAACCAGUCAACAUUGAGGCAGAACCACCUUUUGGUGAGAGUUACAUCGUGGUAGGAGCUGGUGAGAAAGCUUUGAAACUAAGCUGGUUCAAGAAAGGAAGUACCAUAGGGAAAAUGUUUGAGGCAACCGCCCGAGGAGCACGAAGGAUGGCCAUACUGGGAGACACCGCAUGGGACUUUGGUUCCAUAGGAGGAGUGUUCACAUCUGUUGGAAAACUAGUACACCAGAUUUUUGGAACUGCAUAUGGAGUUUUGUUCAGCGGUGUUUCCUGGACCAUGAAAAUAGGAAUAGGGGUUCUGCUGACAUGGCUAGGAUUAAACUCAAGGAGCACGUCUCUUUCGAUGACGUGCAUUGCAGUUGGCCUGGUAACACUG
>AY722801/Myanmar/1976
GAGACUUCGUUGAAGGACUGUCAGGAGCAACAUGGGUGGAUGUGGUACUGGAGCAUGGAAGCUGCGUCACCACCAUGGCAAAAAAUAAACCAACAUUGGACAUUGAACUCUUGAAGACGGAAGUCACGAACCCUGCCGUCUUGCGCAAACUGUGCAUUGAAGCUAAAAUAUCAAAUACCACCACCGAUUCAAGAUGUCCAACACAAGGAGAAGCUACACUGGUGGAAGAACAAGACGCGAACUUUGUGUGUCGACGAACGUUCGUGGACAGAGGCUGGGGUAAUGGCUGUGGACUAUUCGGAAAAGGAAGCCUACUGACGUGUGCUAAGUUCAAGUGUGUGACAAAACUUGAAGGAAAGAUAGUUCAAUAUGAAAACUUAAAAUAUUCAGUGAUAGUCACUGUCCACACUGGGGACCAGCACCAGGUGGGAAAUGAGACUACAGAACAUGGAACAAUUGCAACCAUAACACCUCAAGCUCCCACGUCGGAAAUACAGCUGACCGACUACGGAGCCCUCACAUUGGACUGCUCACCUAGAACAGGGCUGGACUUUAAUGAUAUGGUGCUGCUGACAAUGAAAGAAAAAUCGUGGCUUGUCCACAAACAAUGGUUUCUAGACUUACCAUUGCCUUGGACCUCGGGGGCUUCGACAUCUCAAGAGACUUGGAACAGACAAGAUUUACUGGUCACAUUUAAGACAGCUCAUGCAAAGAAGCAGGAAGUAGUCGUGCUGGGAUCACAAGAAGGAGCAAUGCACACUGCGCUGACUGGGGCGACGGAAAUCCAGACGUCAGGAACGACAACAAUCUUCGCAGGACACCUGAAAUGCAGACUAAAAAUGGAUAAACUCACUUUAAAAGGGAUGUCAUAUGUGAUGUGCACAGGCUCAUUUAAGUUAGAGAAGGAAGUGGCUGAGACCCAGCAUGGAACCGUCCUAGUGCAGGUUAAAUACGAAGGAACAGAUGCACCAUGCAAGAUACCCUUUUCGACCCAAGAUGAGAAAGGAGUGACCCAGAAUGGGAGAUUGAUAACAGCCAAUCCCAUAGUUACUGACAAAGAAAAACCAGUCAACAUUGAGACAGAACCACCUUUUGGUGAGAGCUACAUCGUGAUAGGGGCAGGUGAAAAAGCUUUGAAACUAAGCUGGUUCAAGAAAGGAAGCAGCAUAGGGAAAAUGUUCGAAGCUACCGCCCGAGGAGCACGAAGGAUGGCCAUCUUGGGAGACACCGCAUGGGACUUCGGUUCUAUAGGAGGAGUGUUCACAUCUGUGGGAAAAUUGGUACACCAGGUUUUUGGAGCCGCAUAUGGGGUUUUGUUUAGCGGUGUUUCUUGGACCAUGAAAAUAGGAAUAGGGAUUCUGCUGACAUGGCUAGGAUUAAAUUCAAGGAGCACGUCACUUUCGAUGACGUGCAUUGCAGUUGGCAUGGUCACACUG
>AY732378/Thailand/1982
GGGACUUCGUGGAAGGACUGUCAGGAGCAACGUGGGUAGAUGUGGUACUGGAACAUGGAAGUUGCGUCACCACCAUGGCAAAAGAUAAACCAACAUUGGACAUUGAACUCUUGAAGACGGAAGUCACAAACCCUGCCGUCCUGCGCAAACUGUGCAUCGAAGCUAAAAUAUCAAACACCACCACCGAUUCAAGAUGUCCAACACAAGGAGAAGCCACACUGGUGGAAGAACAAGACGCGAAUUUUGUGUGUCGACGAACGUUUGUGGACAGAGGCUGGGGCAAUGGCUGUGGGCUUUUCGGAAAAGGUAGUCUAAUAACGUGUGCUAAGUUCAAGUGUGUGACAAAACUGGAAGGAAAGAUAGUUCAAUAUGAAAACUUGAAAUAUUCAGUAAUAGUCACCGUCCACACUGGAGACCAGCACCAGGUGGGAAAUGAAAGCACAGAACAUGGGACAACAGCAACUAUAACACCUCAAGCUCCCACGUCGGAAAUACAGCUGACCGACUACGGAGCUCUUACAUUGGAUUGCUCACCUAGAACAGGACUAGACUUCAAUGAAAUGGUGUUGUUGACAAUGAAAGAAAAAUCAUGGCUAGUCCACAAACAAUGGUUUCUAGACCUACCACUGCCUUGGACCUCGGGAGCUACAACGUCACAAGAGACUUGGAACAGACAAGAUUUGCUGGUAACAUUUAAGACAGCUCAUGCAAAGAAGCAGGAAGUAGUCGUACUAGGAUCACAAGAAGGAGCAAUGCACACUGCGUUGACCGGAGCGACAGAAAUCCAAACGUCUGGAACGACAACAAUUUUUGCAGGACACUUGAAAUGUAGACUAAAAAUGGACAAACUGACUCUAAAAGGGAUGUCAUAUGUGAUGUGCACAGGCUCAUUCAAGCUAGAGAAAGAGGUGGCUGAGACCCAGCAUGGAACCGUUCUAGUGCAGGUUAAAUACGAAGGAACAGAUGCACCAUGCAAGAUCCCUUUUUCAACCCAAGAUGAAAAAGGAGUAACCCAGAAUGGGAGAGUGAUAACAGCCAACCCUAUAGUCACUGACAAGGAAAAACCAGUCAACAUUGAGGCAGAACCACCUUUUGGUGAGAGUUACAUCGUGGUAGGAGCAGGUGAAAAAGCUUUGAAACUAAGCUGGUUCAAGAAAGGAAGCACCAUAGGGAAAAUGUUUGAGGCAACUGCCCGAGGAGCACGAAGGAUGGCCAUACUGGGAGACACCGCAUGGGACUUUGGUUCUAUAGGAGGAGUGUUCACAUCUGUUGGAAAACUAGUACACCAGAUUUUUGGAACUGCAUAUGGAGUUUUGUUCAGCGGUGUUUCCUGGACCAUGAAAAUAGGAAUAGGGGUUCUGCUGACAUGGCUAGGAUUAAACUCAAGGAGCACGUCCCUUUCGAUGACGUGCAUUGCAGUUGGCCUGGUAACACUG
>AY732390/Thailand/1983
GGGACUUCGUGGAAGGACUGUCAGGAGCAACGUGGGUAGAUGUGGUACUGGAACAUGGAAGUUGCGUCACCACCAUGGCAAAAGAUAAACCAACAUUGGACAUUGAACUCUUGAAGACGGAAGUCACAAACCCUGCCGUCCUGCGCAAACUGUGCAUCGAAGCUAAAAUAUCAAACACCACCACCGAUUCAAGAUGUCCAACACAAGGAGAAGCCACACUAGUGGAAGAACAAGACGCGAAUUUUGUGUGUCGACGAACGUUUGUGGACAGAGGCUGGGGCAAUGGCUGUGGGCUUUUUGGAAAAGGUAGCCUAAUAACGUGUGCUAAGUUCAAGUGUGUGACAAAACUGGAAGGAAAGAUAGUUCAAUAUGAAAACUUGAAAUAUUCAGUAAUAGUCACCGUCCACACUGGAGACCAGCACCAGGUGGGAAAUGAAAGCACAGAACAUGGGACAACAGCAACUAUAACACCUCAAGCUCCCACGUCGGAAAUACAGCUAACCGACUACGGAGCUCUUACAUUGGAUUGCUCACCUAGAACAGGACUAGACUUCAAUGAAAUGGUGUUGUUGACAAUGAAAGAAAAAUCAUGGCUAGUCCACAAACAAUGGUUUCUAGACCUACCACUGCCUUGGACCUCGGGAGCUACAACGUCACAAGAGACUUGGAACAGACAAGAUUUGCUGGUAACAUUUAAGACAGCUCAUGCAAAGAAGCAGGAAGUAGUCGUACUAGGAUCACAAGAGGGAGCAAUGCACACUGCGUUGACCGGAGCGACAGAAAUCCAAACGUCUGGAACGACAACAAUUUUUGCAGGACACUUGAAAUGUAGACUAAAAAUGGACAAACUGACUCUAAAAGGGAUGUCAUAUGUGAUGUGCACAGGCUCAUUCAAGUUAGAGAAAGAGGUGGCUGAGACCCAGCAUGGAACCGUUCUAGUGCAGGUUAAAUACGAAGGAACAGAUGCACCAUGCAAGAUCCCUUUUUCGACCCAAGAUGAAAAAGGAGUAACCCAGAAUGGGAGAGUGAUAACAGCCAACCCUAUAGUCACUGACAAGGAAAAACCAGUCAACAUUGAGGCAGAACCACCUUUUGGUGAGAGUUACAUCGUGGUAGGAGCAGGUGAAAAAGCUUUGAAACUAAGCUGGUUCAAGAAAGGAAGCACCAUAGGGAAAAUGUUUGAGGCAACUGCCCGAGGAGCACGAAGGAUGGCCAUACUGGGAGACACCGCAUGGGACUUUGGUUCUAUAGGAGGAGUGUUCACAUCUGUUGGAAAACUAGUACACCAGAUUUUUGGAACUGCAUAUGGAGUUUUGUUCAGCGGUGUUUCCUGGACCAUGAAAAUAGGAAUAGGGGUUCUGCUGACAUGGCUAGGAUUAAACUCAAGGAGCACGUCCCUUUCGAUGACGUGCAUUGCAGUUGGCCUGGUAACACUG
>AY732398/Thailand/2002
GGGACUUCGUGGAAGGACUGUCAGGAGCAACUUGGGUAGAUGUGGUACUGGAACAUGGAAGUUGCGUCACCACCAUGGCAAAAGACAAACCAACAUUGGACAUUGAACUCUUGAAGACGGAAGUCACAAACCCUGCCGUCCUGCGCAAACUGUGCAUUGAAGCUAAAAUAUCAAACACCACCACCGACUCAAGAUGUCCAACACAAGGAGAAGCCACACUGGUGGAAGAACAAGACGCGAACUUUGUGUGUCGACGAACGUUUGUGGACAGAGGCUGGGGCAAUGGCUGUGGGCUCUUCGGAAAAGGAAGCCUACUAACGUGUGCUAAGUUCAAGUGUGUGACAAAACUGGAAGGAAAGAUAGUUCAAUAUGAAAACUUGAAAUAUUCAGUAAUAGUCACCGUCCACACUGGAGACCAGCAUCAGGUGGGAAAUGAAAGCACAGAACAUGGGACAACUGCAACUAUAACACCUCAAGCUCCUACGACGGAAAUACAGCUGACCGACUACGGAGCUCUUACAUUGGAUUGUUCACCUAGAACAGGACUAGACUUUAAUGAAAUGGUGUUGUUGACAAUGAAAGAAAAAUCAUGGCUAGUCCACAAACAAUGGUUUCUAGACUUACCACUGCCUUGGACCUCGGGAGCUUCAACAUCACAAGAGACUUGGAACAGACAAGAUUUGCUGGUGACAUUUAAGACAGCUCAUGCAAAGAAGCAGGAAGUAGUCGUACUAGGAUCACAAGAAGGAGCAAUGCACACUGCGUUGACCGGAGCGACAGAAAUCCAAACGUCUGGAACGACAACAAUUUUUGCAGGACACUUGAAAUGUAGACUAAAGAUGGACAAACUGACUCUAAAAGGGAUGUCAUAUGUGAUGUGCACAGGCUCAUUCAAGCUAGAGAAAGAAGUGGCUGAGACUCAGCAUGGAACCGUUCUAGUGCAGAUUAAAUAUGAAGGAACAGAUGCACCAUGCAAGAUCCCUUUUUCGACCCAAGAUGAAAAAGGAGUAACCCAGAAUGGGAGAUUGAUAACAGCCAACCCCAUAGUCACUGACAAAGAAAAACCAGUCAACAUUGAGGCAGAACCGCCUUUUGGUGAGAGUUACAUCGUGAUAGGAGCAGGUGAAAAAGCUUUGAAACUAAGCUGGUUCAAGAAAGGAAGCAGCAUAGGGAAAAUGUUUGAGGCAACUGCCAGAGGAGCACGAAGGAUGGCCAUACUGGGAGACACCGCAUGGGACUUUGGUUCUAUAGGAGGAGUGUUCACGUCUGUUGGAAAAUUAGUACACCAGAUUUUUGGAACUGCAUAUGGAGUUUUGUUCAGCGGUGUUUCCUGGACCAUGAAAAUAGGAAUAGGGGUUCUGCUGACAUGGCUAGGAUUAAACUCAAGGAGCACGUCCCUCUCGAUGACGUGCAUUGCAGUUGGCCUAGUAACACUA
>AY732404/Thailand/1995
GGGACUUCGUGGAAGGACUGUCAGGAGCAACUUGGGUAGAUGUGGUACUGGAACAUGGAAGUUGCGUCACCACCAUGGCAAAAGACAAACCAACAUUGGACAUUGAACUUUUGAAGACGGAAGUCACAAACCCUGCCGUCCUGCGCAAACUGUGCAUUGAAGCCAAAAUAUCAAACACCACCACCGAUUCAAGAUGUCCAACACAAGGAGAAGCCACACUGGUGGAAGAACAAGACGCGAACUUUGUGUGUCGACGAACGUUUGUGGACAGAGGCUGGGGCAAUGGCUGUGGGCUCUUCGGAAAAGGUAGCCUAAUAACGUGUGCUAAGUUCAAGUGUGUAACAAAACUGGAAGGAAAGAUAGUUCAAUAUGAAAACUUGAAAUAUUCAGUAAUAGUCACCGUCCACACUGGAGACCAGCACCAGGUGGGGAAUGAAAGCACAGAACAUGGGACAACUGCAACUAUAACACCUCAAGCUCCUACGUCGGAAAUACAGCUGACCGACUACGGAGCUCUUACACUGGAUUGCUCACCUAGAACAGGACUGGACUUUAAUGAAAUGGUGUUGUUGACAAUGAAAGAAAAAUCAUGGCUAGUCCACAAACAAUGGUUUCUAGACCUACCACUGCCUUGGACCUCGGGAGCUUCAACAUCACAAGAGACUUGGAACAGACAAGAUUUGCUGGUAACAUUUAAGACAGCCCAUGCAAAGAAGCAGGAAGUAGUCGUACUAGGAUCACAAGAAGGAGCAAUGCACACUGCGUUGACCGGAGCGACAGAAAUCCAAACGUCUGGAACGACAACAAUUUUUGCAGGACACCUGAAAUGUAGACUAAAAAUGGACAAACUGACUCUAAAAGGGAUGUCAUAUGUUAUGUGCACAGGCUCAUUCAAGCUAGAGAAAGAAGUGGCUGAGACCCAGCAUGGAACCGUUCUAGUGCAGAUUAAAUACGAAGGAACAGAUGCACCAUGCAAGAUCCCUUUUUCGACCCAAGAUGAAAGAGGAGUAACCCAGAACGGGAGAUUAAUAACAGCCAACCCCAUAGUUACUGACAAAGAAAAACCAGUCAACAUUGAGGCAGAACCGCCUUUUGGUGAGAGUUACAUCGUGAUAGGAGCAGGUGAAAAAGCUUUGAAACUAAGUUGGUUCAAGAAAGGAAGCAGCAUAGGGAAAAUGUUUGAGGCAACUGCCAGAGGAGCACGAAGGAUGGCCAUACUGGGAGACACCGCAUGGGACUUUGGUUCUAUAGGAGGAGUGUUCACAUCUGUUGGAAAACUAGUACACCAGAUUUUUGGAACUGCAUAUGGAGUUUUGUUCAGCGGUGUUUCCUGGACCAUGAAAAUAGGAAUAGGGGUUCUGCUGACAUGGCUAGGAUUAAACUCAAGGAGCACGUCCCUUUCGAUGACGUGCAUUGCAGUUGGCCUAGUAACACUA
>AY732406/Thailand/1981
GGGACUUCGUGGAAGGACUGUCAGGAGCAACGUGGGUAGAUGUGGUACUGGAACAUGGAAGUUGUGUCACCACCAUGGCAAAAGAUAAACCAACAUUGGACAUUGAACUCUUGAAGACGGAAGUCACAAACCCUGCCGUUCUGCGCAAACUGUGCAUCGAAGCUAAAAUAUCAAACACCACCACCGAUUCAAGAUGUCCAACACAAGGAGAAGCCACACUGGUGGAAGAACAAGACGCGAAUUUUGUGUGUCGACGAACGUUUGUGGACAGAGGCUGGGGCAAUGGCUGUGGGCUUUUCGGAAAAGGUAGCCUAAUAACGUGUGCUAAGUUCAAGUGUGUGACAAAACUGGAAGGAAAGAUAGUUCAAUAUGAAAACUUGAAAUAUUCAGUAAUAGUCACCGUCCACACUGGAGACCAGCACCAGGUGGGAAAUGAAAGCACAGAACAUGGGACAACAGCAACUAUAACACCUCAAGCUCCCACGUCGGAAAUACAGCUGACCGACUACGGAGCUCUUACAUUGGAUUGCUCACCUAGAACAGGACUAGACUUCAAUGAAAUGGUGUUGUUGACAAUGAAAGAAAAAUCAUGGCUAGUCCACAAACAAUGGUUUCUAGACCUACCACUGCCUUGGACCUCGGGAGCUUCAACGUCACAAGAGACUUGGAACAGACAAGAUUUGCUGGUAACAUUUAAGACAGCUCAUGCAAAGAAGCAGGAAGUAGUCGUACUAGGAUCACAAGAAGGAGCAAUGCACACUGCGUUGACCGGAGCGACAGAAAUCCAAACGUCUGGAACGACAACAAUUUUUGCAGGACACUUGAAAUGUAGACUAAAAAUGGACAAACUGACUCUAAAAGGGAUGUCAUAUGUGAUGUGCACAGGCUCAUUCAAGCUAGAGAAAGAGGUGGCUGAGACCCAGCAUGGAACCGUUCUAGUGCAGGUUAAAUACGAAGGAACAGAUGCACCAUGCAAGAUCCCUUUUUCGACCCAAGAUGAGAAAGGAGUAACCCAGAAUGGGAGAGUGAUAACAGCCAACCCUAUAGUCACUGACAAGGAAAAACCAGUCAACAUUGAGGCAGAACCACCUUUUGGUGAGAGUUACAUCGUGGUAGGAGCAGGUGAAAAAGCUUUGAAACUAAGCUGGUUCAAGAAAGGAAGCAGCAUAGGGAAAAUGUUUGAGGCAACUGCCCGAGGAGCACGAAGGAUGGCCAUACUGGGAGACACCGCAUGGGACUUUGGUUCUAUAGGAGGAGUGUUCACAUCUGUUGGAAAACUAGUACACCAGAUUUUUGGAACUGCAUAUGGAGUUUUGUUCAGCGGUGUUUCCUGGACCAUGAAAAUAGGAAUAGGGGUUCUGCUGACAUGGCUAGGAUUAAACUCAAGGAGUACGUCCCUUUCGAUGACGUGCAUUGCAGUUGGCCUGGUAACACUG
>AY732408/Thailand/2000
GGGACUUCGUGGAAGGACUGUCAGGAGCAACUUGGGUAGAUGUGGUACUGGAACAUGGAAGUUGCGUCACCACUAUGGCAAAAGACAAACCAACAUUGGACAUUGAACUCUUGAAGACGGAAGUCACAAACCCUGCCGUCCUGCGCAAACUGUGCAUUGAAGCUAAAAUAUCAAACACCACCACCGACUCAAGAUGUCCAACACAAGGAGAAGCCACACUGGUGGAAGAACAAGACGCGAACUUUGUGUGUCGACGAACGUUUGUGGAUAGAGGCUGGGGCAAUGGCUGUGGGCUCUUCGGAAAAGGAAGCCUAAUAACGUGUGCUAAGUUCAAGUGUGUGACAAAACUGGAAGGAAAGAUAGUUCAAUAUGAAAACUUGAAAUAUUCAGUAAUAGUCACCGUCCACACUGGAGACCAGCACCAGGUGGGAAAUGAAAGCACAGAACAUGGGACAACUGCAACUAUAACACCUCAAGCUCCUACGACAGAAAUACAGCUGACCGACUACGGAGCUCUUACAUUGGAUUGUUCACCUAGAACAGGACUAGACUUUAAUGAAAUGGUGUUGUUGACAAUGAAAGAAAAAUCAUGGCUAGUCCACAAACAAUGGUUUCUAGACCUACCACUGCCUUGGACCUCGGGAGCUUCAACAUCACAAGAGACUUGGAACAGACAAGAUUUGCUGGUGACAUUUAAGACAGCUCAUGCAAAGAAGCAGGAAGUAGUCGUACUAGGAUCACAAGAAGGAGCAAUGCACACUGCGUUGACCGGAGCGACAGAAAUCCAAACGUCUGGAACGACAACAAUUUUUGCAGGACACUUGAAAUGUAGACUAAAGAUGGACAAACUGACUCUAAAAGGGAUGUCAUAUGUGAUGUGCACAGGCUCAUUCAAGCUAGAGAAAGAAGUGGCUGAGACUCAGCAUGGAACCGUUCUAGUGCAGAUUAAAUACGAAGGAACAGAUGCACCAUGCAAGAUCCCUUUUUCGACCCAAGAUGAAAAAGGAGUAACCCAGAAUGGGAGAUUGAUAACAGCUAACCCCAUAGUCACUGACAAAGAAAAACCAGUCAACAUUGAGGCAGAACCGCCUUUUGGUGAGAGUUACAUCGUGAUAGGAGCAGGUGAAAAAGCCUUGAAACUAAGCUGGUUCAAGAAAGGAAGCAGCAUAGGGAAAAUGUUUGAGGCAACUGCCAGAGGAGCACGAAGGAUGGCCAUACUGGGAGACACCGCAUGGGACUUUGGUUCUAUAGGAGGAGUGUUCACGUCUGUUGGAAAAUUAGUACACCAGAUUUUUGGAACUGCAUAUGGAGUUUUGUUCAGCGGUGUUUCCUGGACCAUGAAAAUAGGAAUAGGGGUUCUGCUGACAUGGCUAGGAUUAAACUCAAGGAGCACGUCCCUUUCGAUGACGUGCAUUGCAGUUGGCCUAGUAACACUA
>AY732410/Thailand/1989
GGGACUUCGUGGAAGGACUGUCAGGAGCAACGUGGGUAGAUGUGGUACUGGAACAUGGAAGUUGCGUCACCACCAUGGCAAAAGAUAAACCAACAUUGGACAUUGAACUCUUGAAGACGGAAGUCACAAACCCUGCCGUCCUGCGCAAACUGUGCAUUGAAGCUAAAAUAUCAAACACCACCACCGAUUCAAGAUGUCCAACACAAGGAGAAGCUACACUGGUGGAAGAACAAGACGCGAAUUUUGUGUGUCGACGAACGUUUGUGGACAGAGGCUGGGGCAAUGGCUGUGGGCUUUUCGGAAAAGGUAGCCUAAUAACGUGUGCUAAGUUCAAGUGUGUGACAAAACUGGAAGGAAAGAUAGUUCAAUAUGAAAACUUGAAAUAUUCAGUAAUAGUCACCGUCCACACUGGAGACCAGCACCAGGUGGGAAAUGAAAGCACAGAACAUGGGACAACAGCAACUAUAACACCUCAAGCUCCCACGUCGGAAAUACAGCUGACCGACUACGGAGCUCUUACAUUGGAUUGCUCACCUAGAACAGGACUAGACUUCAAUGAAAUGGUGUUGUUGACAAUGAAAGAAAAAUCAUGGCUAGUCCACAAACAAUGGUUUCUAGACCUACCACUGCCUUGGACCUCGGGAGCUACAACGUCACAAGAGACUUGGAACAGACAAGAUUUGCUGGUAACAUUCAAGACAGCUCAUGCAAAGAAGCAGGAAGUAGUCGUACUAGGAUCACAAGAAGGAGCAAUGCACACUGCGUUGACCGGAGCGACAGAAAUCCAAACGUCUGGAACGACAACAAUUUUUGCAGGACACUUGAAAUGUAGACUAAAAAUGGACAAACUGACUCUAAAAGGGAUGUCAUAUGUGAUGUGCACAGGCUCAUUCAAGCUAGAGAAAGAGGUGGCUGAGACCCAGCAUGGAACCGUUCUAGUGCAGGUUAAAUACGAAGGAACAGAUGCACCAUGCAAGAUCCCUUUUUCGACCCAAAAUGAAAAAGGAGUAACCCAGAAUGGGAGAGUAAUAACAGCCAACCCUAUAGUCACUGACAAGGAAAAACCAGUCAACAUUGAGGCAGAACCACCUUUUGGUGAGAGUUACAUCGUGGUAGGAGCAGGUGAAAAAGCUUUGAAACUAAGCUGGUUCAAGAAAGGAAGCACCAUAGGGAAAAUGUUUGAAGCAACUGCCCGAGGAGCACGAAGGAUGGCCAUACUGGGAGACACCGCAUGGGACUUUGGUUCCAUAGGAGGAGUGUUCACAUCUGUUGGAAAACUAGUACACCAGAUUUUUGGAACUGCAUACGGAGUUUUGUUCAGCGGUGUUUCCUGGACCAUGAAAAUAGGAAUAGGGGUUCUGCUGACAUGGCUAGGAUUAAACUCAAGGAGCACGUCCCUUUCGAUGACGUGCAUUGCAGUUGGCCUGGUAACACUG
>AY732414/Thailand/1991
GGGACUUUGUGGAAGGACUGUCGGGAGCAACGUGGGUAGAUGUGGUACUGGAACAUGGAAGCUGUGUCACCACCAUGGCAAAAGACAAACCAACAUUGGACAUUGAACUCUUGAAGACGGAAGUCACAAACCCUGCCGUCCUGCGCAAACUGUGCAUUGAAGCUAAAAUAUCAAACACAACCACCGAUUCAAGAUGUCCAACACAAGGAGAAGCCACACUGGUGGAAGAACAAGACGCGAAUUUUGUGUGUCGACGAACGUUUGUGGACAGAGGCUGGGGCAAUGGCUGUGGGCUUUUCGGGAAAGGUAGCCUAAUAACGUGUGCUAAGUUCAAGUGUGUGACAAAACUGGAAGGAAAGAUAGUUCAAUAUGAAAACUUGAAAUAUUCAGUAAUAGUCACCGUCCACACUGGAGACCAGCACCAGGUGGGAAAUGAAAGCACAGAACAUGGGACAACAGCAACUAUAACACCUCAAGCUCCUACGUCGGAAAUACAGCUGACCGACUACGGAGCUCUUACAUUGGAUUGCUCACCUAGAACAGGACUAGACUUCAAUGAAAUGGUGUUGUUGACAAUGAAAGAAAAAUCAUGGCUAGUCCACAAACAAUGGUUUCUAGACCUACCACUGCCUUGGACCUCGGGAGCUACAACGUCACAAGAGACUUGGAACAGACAAGAUUUGCUGGUAACAUUCAAGACAGCUCAUGCAAAGAAGCAGGAAGUAGUCGUACUAGGAUCACAAGAAGGAGCAAUGCACACUGCGUUGACCGGAGCGACAGAAAUCCAAACGUCUGGAACGACAACAAUUUUUGCAGGACACUUGAAAUGUAGACUAAAAAUGGAUAAACUGACUCUAAAAGGGAUGUCAUAUGUGAUGUGCACAGGCUCAUUCAAGCUAGAGAAAGAGGUGGCUGAGACCCAGCAUGGAACCGUUCUACUGCAGGUUAAAUACGAAGGAACAGAUGCACCAUGCAAGAUCCCUUUUUCGACCCAAGAUGAAAAAGGAGUAACUCAGAAUGGGAGAGUGAUAACAGCCAACCCUAUAGUCACUGAUAAGGAAAAACCAGUCAACAUUGAGGCAGAACCACCUUUUGGUGAGAGUUACAUCGUGGUAGGAGCAGGUGAAAAAGCUUUGAAACUAAGCUGGUUCAAGAAAGGAAGCACCAUAGGGAAAAUGUUUGAGGCAACUGCCCGAGGAGCACGAAGGAUGGCCAUACUGGGAGACACCGCAUGGGACUUUGGUUCCAUAGGAGGAGUGUUCACAUCUGUCGGAAAACUAGUACACCAGAUUUUUGGAACUGCAUAUGGAGUUUUGUUCAGCGGUGUUUCCUGGACCAUGAAAAUAGGAAUAGGGGUUCUGCUGACAUGGCUAGGAUUAAACUCAAGGAGCACGUCCCUUUCGAUGACGUGCAUUGCAGUUGGCCUGGUAACACUG
>AY732415/Thailand/1983
GGGACUUCGUGGAAGGACUGUCAGGAGCAACUUGGGUAGAUGUGGUACUGGAACAUGGAAGUUGCGUCACCACCAUGGCAAAAGACAAACCAACAUUGGACAUUGAACUCUUGAAGACGGAAGUCACAGACCCUGCCGUCCUGCGCAAACUGUGCAUUGAAGCUAAAAUAUCAAACACCACCACCGAUUCAAGAUGUCCAACACAAGGAGAAGCCACACUGGUGGAAGAACAAGACGCGAACUUUGUGUGUCGACGAACGUUUGUGGACAGAGGCUGGGGCAAUGGCUGUGGGCUCUUCGGAAAAGGUAGCCUAAUAACGUGUGCUAAGUUCAAGUGUGUGACAAAACUGGAAGGAAAGAUAGUUCAAUAUGAAAACUUGAAAUAUUCAGUAAUAGUCACCGUCCACACUGGAGACCAGCACCAGGUGGGAAAUGAAAGCACAGAACAUGGGACAACUGCAACUAUAACGCCUCAAGCUCCUACGUCGGAAAUACAGCUGACCGACUACGGAGCUCUUACAUUGGAUUGCUCACCUAGAACAGGACUGGACUUCAAUGAAAUGGUAUUGUUGACAAUGAAAGAAAAAUCAUGGCUAGUCCACAAACAAUGGUUUCUAGACCUACCACUGCCUUGGACCUCGGGAGCUUCAACAUCACAAGAGACUUGGAACAGACAAGAUUUGUUGGUAACAUUUAAGACAGCCCAUGCAAAGAAGCAGGAAGUAGUCGUACUAGGAUCACAAGAAGGAGCAAUGCACACUGCGUUGACCGGAGCGACAGAAAUCCAAACGUCUGGAACGACAACAAUUUUUGCAGGACACCUGAAAUGUAGACUAAAAAUGGACAAACUGACUCUAAAAGGGAUGUCAUAUGUUAUGUGCACAGGCUCAUUCAAGCUAGAGAAAGAAGUGGCUGAGACCCAGCAUGGAACCAUUCUAGUGCAGAUUAAAUACGAAGGAACAGAUGCACCAUGCAAGAUCCCUUUUUCGACCCAAGAUGAAAGAGGAGUAACCCAGAACGGGAGAUUAAUAACAGCCAACCCUAUAGUUACUGACAAAGAAAAACCAGUCAACAUUGAGGCAGAACCGCCUUUUGGUGAGAGUUACAUCGUGAUAGGAGCAGGUGAAAAAGCUUUGAAACUAAGUUGGUUCAAGAAAGGAAGCAGCAUAGGGAAAAUGUUUGAGGCGACUGCCAGAGGAGCACGAAGGAUGGCCAUACUGGGAGACACCGCAUGGGACUUUGGUUCUAUAGGAGGAGUGUUCACAUCUGUUGGAAAACUAGUACACCAGAUUUUUGGAACUGCAUAUGGAGUUUUGUUCAGCGGUGUUUCCUGGACCAUGAAAAUAGGAAUAGGGGUUCUGCUGACAUGGCUAGGAUUAAACUCAAGGAGCACGUCCCUUUCGAUGACGUGCAUUGCAGUCGGCCUAGUAACACUA
>AY732416/Thailand/1997
GGGACUUCGUGGAAGGACUGUCAGGAGCAACUUGGGUAGAUGUGGUACUGGAACAUGGAAGUUGCGUCACCACCAUGGCAAAAGACAAACCAACAUUGGACAUUGAACUCUUGAAGACGGAAGUCACAAACCCUGCCGUCCUGCGCAAACUGUGCAUUGAAGCUAAAAUAUCAAACACCACCACCGACUCAAGAUGUCCAACACAAGGAGAAGCCACACUGGUGGAAGAACAAGACGCGAACUUUGUGUGUCGACGAACGUUUGUGGACAGAGGCUGGGGCAAUGGCUGUGGGCUCUUCGGAAAAGGAAGCCUAAUAACGUGUGCUAAGUUCAAGUGUGUGACAAAACUGGAAGGAAAGAUAGUUCAAUAUGAAAACUUGAAAUAUUCAGUAAUAGUCACCGUCCACACUGGAGACCAGCACCAGGUGGGAAAUGAAAGCACAGAACAUGGGACAACUGCAACUAUAACACCUCAAGCUCCUACGACGGAAAUACAGCUGACCGACUACGGAGCUCUUACAUUGGAUUGUUCACCUAGAACAGGACUAGACUUUAAUGAAAUGGUGUUGUUGACAAUGAAAGAAAAAUCAUGGCUAGUCCACAAACAAUGGUUUCUAGACCUACCACUGCCUUGGACCUCGGGAGCUUCAACAUCACAAGAAACUUGGAACAGACAAGAUUUGCUGGUGACAUUUAAGACAGCUCAUGCAAAGAAGCAGGAAGUAGUCGUACUAGGAUCACAAGAAGGAGCAAUGCACACUGCGUUGACCGGAGCGACAGAAAUCCAAACGUCUGGAACGACAACAAUUUUUGCAGGACACUUGAAAUGUAGACUAAAGAUGGACAAACUGACUCUAAAAGGGAUGUCAUAUGUGAUGUGCACAGGCUCAUUCAAGCUAGAGAAAGAAGUGGCUGAGACCCAGCAUGGAACCGUUCUAGUGCAGAUUAAGUACGAAGGAACAGAUGCACCAUGCAAGAUCCCUUUUUCGACCCAAGAUGAAAAAGGAGUAACCCAGAAUGGGAGAUUGAUAACAGCUAACCCCAUAGUCACUGACAAAGAAAAACCAGUCAACAUUGAGGCAGAACCGCCUUUUGGUGAGAGUUACAUCGUGAUAGGAGCAGGUGAAAAAGCUUUGAAACUAAGCUGGUUCAAGAAAGGAAGCAGCAUAGGGAAAAUGUUUGAGGCAACUGCCAGAGGAGCACGAAGGAUGGCCAUACUGGGAGACACCGCAUGGGACUUUGGUUCUAUAGGAGGAGUGUUCACGUCUGUUGGAAAAUUAGUACACCAGAUUUUUGGAACUGCAUAUGGAGUUUUGUUCAGCGGUGUUUCCUGGACCAUGAAAAUAGGAAUAGGGGUUCUGCUGACAUGGCUAGGAUUAAACUCAAGGAGCACGUCCCUUUCGAUGACGUGCAUUGCAGUUGGCCUAGUAACACUA
>AY732424/thailand/1993
GGGACUUUGUGGAAGGACUGUCAGGAGCAACGUGGGUAGAUGUGGUACUGGAACAUGGAAGUUGUGUCACCACAAUGGCAAAAGAUAAACCAACAUUGGACAUUGAACUCUUGAAGACGGAAGUCACAAACCCUGCCGUCCUGCGCAAACUGUGCAUUGAAGCUAAAAUAUCAAACACCACCACCGACUCAAGAUGUCCAACACAAGGAGAAGCCACACUGGUGGAAGAACAAGACGCGAAUUUUGUGUGUCGACGAACGUUUGUGGACAGAGGCUGGGGCAAUGGCUGUGGGCUUUUCGGAAAAGGUAGCCUAAUAACGUGUGCUAAGUUCAAGUGUGUGACAAAACUGGAAGGAAAGAUAGUUCAAUAUGAAAACUUGAAAUAUUCAGUAAUAGUCACCGUCCACACUGGAGACCAGCACCAGGUGGGAAAUGAAAGCACAGAACAUGGAACAACAGCAACUAUAACACCUCAAGCUCCCACGUCGGAAAUACAGCUGACCGACUACGGAGCUCUUACAUUGGAUUGCUCACCUAGAACAGGACUAGACUUCAAUGAAAUGGUGUUGUUGACAAUGAAAGAAAAAUCAUGGCUAGUCCACAAACAAUGGUUUCUAGACCUACCACUGCCUUGGACCUCGGGAGCUACAACGUCACAAGAGACUUGGAACAGACAAGAUUUGCUGGUAACAUUCAAGACAGCUCAUGCAAAGAAGCAGGAAGUAGUCGUACUAGGAUCACAAGAAGGAGCAAUGCACACUGCGUUGACCGGAGCGACAGAAAUCCAAACGUCUGGAACGACAACAAUUUUUGCAGGACACUUGAAAUGUAGACUAAAAAUGGACAAACUGACUCUAAAAGGGAUGUCAUAUGUGAUGUGCACAGGCUCAUUCAAGCUAGAGAAAGAGGUGGCUGAGACCCAGCAUGGAACCGUUCUAGUGCAGGUUAAAUACGAAGGAACAGAUGCACCAUGCAAGAUCCCUUUUUCGACCCAAGAUGAAAAGGGAGUAACCCAGAAUGGGAGAGUGAUAACAGCCAACCCUAUAGUCACUGACAAGGAAAAACCAGUCAACAUUGAGGCAGAACCACCUUUUGGUGAGAGUUACAUCGUGGUAGGAGCAGGUGAAAAAGCUUUGAAACUAAGCUGGUUCAAGAAAGGAAGCACCAUAGGGAAAAUGUUUGAGGCAACCGCCCGAGGAGCACGAAGGAUGGCCAUACUGGGAGACACCGCAUGGGACUUUGGUUCCAUAGGAGGAGUGUUCACAUCUGUUGGAAAACUAGUACACCAGAUUUUUGGAACUGCAUAUGGAGUUUUGUUCAGCGGUGUUUCCUGGACCAUGAAAAUAGGAAUAGGGGUUCUGCUGACAUGGCUAGGAUUAAACUCAAGGAGCACGUCUCUUUCGAUGACGUGCAUUGCGGUUGGCCUGAUAACACUG
>AY732426/Thailand/1985
GGGACUUCGUGGAAGGACUGUCAGGAGCAACGUGGGUGGAUGUGGUACUGGAACAUGGAAGUUGUGUCACCACCAUGGCAAAAGAUAAACCAACAUUGGACAUUGAACUCUUGAAGACGGAAGUCACAAACCCUGCCGUCCUGCGCAAACUGUGCAUUGAAGCUAAAAUAUCAAACACCACCACCGAUUCAAGAUGUCCAACACAAGGAGAAGCCACACUGGUGGAAGAACAAGACGCGAAUUUUGUGUGUCGACGAACGUUUGUGGACAGAGGCUGGGGCAAUGGCUGUGGGCUUUUCGGAAAAGGUAGCCUAAUAACGUGUGCUAAGUUCAAGUGUGUGACAAAACUGGAAGGAAAGAUAGUUCAAUAUGAAAACUUGAAAUAUUCAGUAAUAGUCACCGUCCACACUGGAGACCAGCACCAGGUGGGAAAUGAAAGCACAGAACAUGGGACAACAGCAACUAUAACACCUCAAGCUCCCACGUCGGAAAUACAGCUGACCGACUACGGAGCUCUUACAUUGGAUUGCUCACCUAGAACAGGACUAGACUUCAAUGAAAUGGUGUUGUUGACAAUGAAAGAAAAAUCAUGGCUAGUCCACAAACAAUGGUUUCUAGACCUACCACUGCCUUGGACCUCGGGAGCUACAACGUCACAAGAGACUUGGAACAGACAAGAUUUGCUGGUAACAUUCAAGACAGCUCAUGCAAAGAAGCAGGAAGUAGUCGUACUAGGAUCACAAGAAGGAGCAAUGCACACUGCGUUGACCGGAGCGACAGAAAUCCAAACGUCUGGAACGACAACAAUUUUUGCAGGACACUUGAAAUGUAGACUAAAAAUGGACAAACUGACUCUAAAAGGGAUGUCAUAUGUGAUGUGCACAGGCUCAUUCAAGCUAGAGAAAGAGGUGGCUGAGACCCAGCAUGGAACCGUUCUAGUGCAGGUUAAAUACGAAGGAACAGAUGCACCAUGCAAGAUCCCUUUUUCGACCCAAGAUGAAAAAGGAGUAACCCAGAAUGGGAGAGUGAUAACAGCCAACCCUAUAGUCACUGACAAGGAAAAACCAGUCAACAUUGAGGCAGAACCACCUUUUGGUGAGAGUUACAUCGUGGUAGGAGCAGGUGAAAAAGCUUUGAAACUAAGCUGGUUCAAGAAAGGAAGCACCAUAGGGAAAAUGUUUGAGGCAACCGCCCGAGGAGCACGAAGGAUGGCCAUACUGGGAGACACCGCAUGGGACUUUGGUUCCAUAGGAGGAGUGUUCACAUCUGUUGGAAAACUAGUACACCAGAUUUUUGGAACUGCAUAUGGAGUUUUGUUCAGCGGUGUUUCCUGGACCAUGAAAAUAGGAAUAGGGGUUCUGCUGACAUGGCUAGGAUUAAACUCAAGGAGCACGUCCCUUUCGAUGACGUGCAUUGCAGUUGGCCUGGUAACACUG
>AY732428/Thailand/2001
GGGACUUCGUGGAAGGACUGUCAGGAGCAACUUGGGUAGAUGUGGUACUGGAACAUGGAAGUUGCGUCACCACCAUGGCAAAAGACAAACCAACAUUGGACAUUGAACUCUUGAAGACGGAAGUCACAAACCCUGCCGUCCUGCGUAAACUGUGCAUUGAAGCUAAAAUAUCAAACACCACCACCGACUCAAGAUGUCCAACACAAGGAGAAGCCACACUGGUGGAAGAACAAGACGCGAACUUUGUGUGUCGACGAACGUUUGUGGACAGAGGCUGGGGCAAUGGAUGUGGGCUCUUCGGAAAAGGAAGCCUAAUAACGUGUGCUAAGUUCAAGUGUGUGACAAAACUGGAAGGAAAGAUAGUUCAAUAUGAAAACUUGAAAUAUUCAGUAAUAGUCACCGUCCACACUGGAGACCAGCACCAGGUGGGAAAUGAAAGCACAGAACAUGGGACAACUGCAACUAUAACACCUCAAGCUCCUUCGACGGAAAUACAGCUGACCGACUACGGAGCUCUUACAUUGGAUUGUUCACCUAGAACAGGACUAGACUUUAAUGAAAUGGUGUUGUUGACAAUGAAAGAAAAAUCAUGGCUAGUCCACAAACAAUGGUUUCUAGACCUACCACUGCCUUGGACCUCGGGAGCUUCAACAUCACAAGAGACUUGGAACAGACAAGAUUUGCUGGUGACAUUUAAGACAGCUCAUGCAAAGAAGCAGGAAGUAGUCGUACUAGGAUCACAAGAAGGAGCAAUGCACACUGCGUUGACCGGAGCGACAGAAAUCCAAACGUCUGGAACGACAACAAUUUUUGCAGGACACUUGAAAUGUAGACUAAAGAUGGACAAGCUGACUCUAAAAGGGAUGUCAUAUGUAAUGUGCACAGGCUCAUUCAAGCUAGAGAAAGAAGUGGCUGAGACCCAGCAUGGAACCGUUCUAGUGCAGAUUAAAUAUGAAGGAACAGAUGCACCAUGCAAGAUCCCUUUUUCGACCCAAGAUGAAAAAGGAGUAACCCAGAAUGGGAGACUGAUAACAGCUAACCCCAUAGUCACUGACAAAGAAAAACCAGUCAACAUUGAGGCAGAACCGCCUUUUGGUGAGAGUUACAUCGUGAUAGGAGCAGGUGAAAAAGCUUUGAAACUAAGCUGGUUCAAGAAAGGAAGCAGCAUAGGGAAAAUGUUUGAGGCAACUGCCAGAGGAGCACGAAGGAUGGCCAUACUGGGAGACACCGCAUGGGACUUUGGUUCUAUAGGAGGAGUGUUCACGUCUGUUGGAAAAUUAGUACACCAGAUUUUUGGAACUGCAUAUGGAGUUUUGUUCAGCGGUGUUUCCUGGACCAUGAAAAUAGGAAUAGGGGUUCUGCUGACAUGGCUAGGAUUAAACUCAAGGAGCACGUCCCUUUCGAUGACGUGCAUUGCAGUUGGCCUAGUAACACUA
>AY732430/Thailand/1995
GGGACUUCGUGGAAGGACUGUCAGGAGCAACUUGGGUAGAUGUGGUACUGGAACAUGGAAGUUGCGUCACCACCAUGGCAAAAGACAAACCAACAUUGGACAUUGAACUCUUGAAGACGGAAGUCACAAACCCUGCCGUCCUGCGCAAACUGUGCAUUGAAGCUAAAAUAUCAAACACCACCACCGACUCAAGAUGUCCAACACAAGGAGAAGCCACACUGGUGGAAGAACAAGACGCGAACUUUGUGUGUCGACGAACGUUUGUGGACAGAGGCUGGGGCAAUGGCUGUGGGCUCUUCGGAAAAGGAAGCCUAAUAACGUGUGCUAAGUUCAAGUGUGUGACAAAACUGGAAGGAAAGAUAGUUCAAUAUGAAAACUUGAAAUAUUCAGUAAUAGUCACCGUCCACACUGGAGACCAGCACCAGGUGGGAAAUGAAAGCACAGAACAUGGGACAACUGCAACUAUAACACCUCAAGCUCCUACGACGGAAAUACAGCUGACCGACUACGGAGCUCUUACAUUGGAUUGUUCACCUAGAACAGGACUAGACUUUAAUGAAAUGGUGUUGUUGACAAUGAAAGAAAAAUCAUGGCUAGUCCACAAACAAUGGUUUCUAGACCUACCACUGCCUUGGACCUCGGGAGCUUCAACAUCACAAGAGACUUGGAACAGACAAGAUUUGCUGGUGACAUUUAAGACAGCUCAUGCAAAGAAGCAGGAAGUAGUCGUACUAGGAUCACAAGAAGGAGCAAUGCACACUGCGUUGACCGGAGCGACAGAAAUCCAAACGUCUGGAACGACAACAAUUUUUGCAGGACACUUGAAAUGUAGACUAAAGAUGGACAAACUGACUCUAAAAGGGAUGUCAUAUGUGAUGUGCACAGGCUCAUUCAAGCUAGAGAAAGAAGUGGCUGAGACCCAGCAUGGAACCGUUCUAGUGCAGAUUAAAUACGAAGGAACAGAUGCACCAUGCAAGAUCCCUUUUUCGACCCAAGAUGAAAAAGGAGUAACCCAGAAUGGGAGAUUGAUAACAGCUAACCCCAUAGUCACUGACAAAGAAAAACCAGUCAACAUUGAGGCAGAACCGCCUUUUGGUGAGAGUUACAUCGUGAUAGGAGCAGGUGAAAAAGCUUUGAAACUAAGCUGGUUCAAGAAAGGAAGCAGCAUAGGGAAAAUGUUUGAGGCAACUGCCAGAGGAGCACGAAGGAUGGCCAUACUGGGAGACACCGCAUGGGACUUUGGUUCUAUAGGAGGAGUGUUCACGUCUGUUGGAAAAUUAGUACACCAGAUUUUUGGAACUGCAUAUGGAGUUUUGUUCAGCGGUGUUUCCUGGACCAUGAAAAUAGGAAUAGGGGUUCUGCUGACAUGGCUAGGAUUAAACUCAAGGAGCACGUCCCUUUCGAUGACGUGCAUUGCAGUUGGCCUAGUAACACUA
>AY732437/Thailand/1988
GGGACUUUGUGGAAGGACUGUCGGGAGCAACGUGGGUAGAUGUGGUACUGGAACAUGGAAGCUGUGUCACCACCAUGGCAAAAGAUAAACCAACAUUGGACAUUGAACUCUUGAAGACGGAAGUCACAAACCCUGCCGUCCUGCGCAAACUGUGCAUUGAAGCUAAAAUAUCAAACACCACCACCGAUUCAAGAUGUCCAACACAAGGAGAAGCCACACUGGUGGAAGAACAAGACGCGAAUUUUGUGUGUCGACGAACGUUUGUGGACAGAGGCUGGGGCAAUGGCUGUGGGCUUUUCGGGAAAGGUAGCCUAAUAACGUGUGCUAAGUUCAAGUGUGUGACAAAACUGGAAGGAAAGAUAGUUCAAUAUGAAAACUUGAAAUAUUCAGUAAUAGUCACCGUCCACACUGGAGACCAGCACCAGGUGGGAAAUGAAAGCACAGAACAUGGGACAACAGCAACUAUAACACCUCAAGCUCCCACGUCGGAAAUACAGCUGACCGACUACGGAGCUCUUACAUUGGAUUGCUCACCUAGAACAGGACUAGACUUCAAUGAAAUGGUGUUGUUGACAAUGAAAGAAAAAUCAUGGCUAGUCCACAAACAAUGGUUCCUAGACCUACCACUGCCUUGGACCUCGGGAGCUACAACGUUACAAGAGACUUGGAACAGACAAGAUUUGCUGGUAACAUUCAAGACAGCUCAUGCAAAGAAGCAGGAAGUAGUCGUACUAGGAUCACAAGAAGGAGCAAUGCACACUGCGUUGACCGGAGCGACAGAAAUCCAAACGUCUGGAACGACAACAAUUUUUUCAGGACACUUGAAAUGUAGACUAAAAAUGGACAAACUGACUCUAAAAGGGAUGUCAUAUGUGAUGUGCACAGGCUCAUUCAAGCUAGAGAAAGAGGUGGCUGAGACCCAGCAUGGAACCGUUCUAGUGCAGGUUAAAUACGAAGGAACAGAUGCACCAUGCAAGAUCCCUUUUUCGACCCAAGAUGAAAAAGGAGUAACCCAGAAUGGGAGAGUGAUAACAGCCAACCCUAUAGUCACUGACAAGGAAAAACCAGUCAACAUUGAGGCAGAACCACCUUUUGGUGAGAGUUACAUCGUGGUAGGAGCAGGUGAAAAAGCUUUGAAACUAAGCUGGUUCAAGAAAGGAAGCACCAUAGGGAAAAUGUUUGAGGCAACUGCCCGAGGAGCACGAAGGAUGGCCAUACUGGGAGACACCGCAUGGGACUUUGGUUCCAUAGGAGGAGUGUUCACAUCUGUUGGAAAACUAGUACACCAGAUUUUUGGAACUGCAUAUGGAGUUUUGUUCAGCGGUGUUUCCUGGACCAUGAAAAUAGGAAUAGGGGUUCUGCUGACAUGGCUAGGAUUAAACUCAAGGAGCACGUCCCUUUCGAUGACGUGCAUUGCAGUUGGCCUGGUAACACUG
>AY732439/Thailand/1999
GGGACUUCGUGGAAGGACUGUCAGGAGCAACUUGGGUAGAUGUGGUACUGGAACAUGGAAGUUGCGUCACCACCAUGGCAAAAGACAAACCAACAUUGGACAUUGAACUCUUGAAGACGGAAGUCACAAACCCUGCCGUCCUGCGUAAACUGUGCAUUGAAGCUAAAAUAUCAAACACCACCACCGACUCAAGAUGUCCAACACAAGGAGAAGCCACACUGGUGGAAGAACAAGACGCGAACUUUGUGUGUCGACGAACGUUUGUGGACAGAGGCUGGGGCAAUGGAUGUGGGCUCUUCGGAAAAGGAAGCCUAAUAACGUGUGCUAAGUUCAAGUGUGUGACAAAACUGGAAGGAAAGAUAGUUCAAUAUGAAAACUUGAAAUAUUCAGUAAUAGUCACCGUCCACACUGGAGACCAGCACCAGGUGGGAAAUGAAAGCACAGAACAUGGGACAACUGCAACUAUAACACCUCAAGCUCCUUCGACGGAAAUACAGCUGACCGACUACGGAGCUCUUACAUUGGAUUGUUCACCUAGAACAGGACUAGACUUUAAUGAAAUGGUGUUGUUGACAAUGAAAGAAAAAUCAUGGCUAGUCCACAAACAAUGGUUUCUAGACCUACCACUGCCUUGGACCUCGGGAGCUUCAACAUCACAAGAGACUUGGAACAGACAAGAUUUGCUGGUGACAUUUAAGACAGCUCAUGCAAAGAAGCAGGAAGUAGUCGUACUAGGAUCACAAGAAGGAGCAAUGCACACUGCGUUGACCGGAGCGACAGAAAUCCAAACGUCUGGAACGACAACAAUUUUUGCAGGACACUUGAAAUGUAGACUAAAGAUGGACAAGCUGACUCUAAAAGGGAUGUCAUAUGUAAUGUGCACAGGCUCAUUCAAGCUAGAGAAAGAAGUGGCUGAGACCCAGCAUGGAACCGUUCUAGUGCAGAUUAAAUAUGAAGGAACAGAUGCACCAUGCAAGAUCCCUUUUUCGACCCAAGAUGAAAAAGGAGUAACCCAGAAUGGGAGAUUGAUAACAGCUAACCCCAUAGUCACUGACAAAGAAAAACCAGUCAACAUUGAGGCAGAACCGCCUUUUGGUGAGAGUUACAUCGUGAUAGGAGCAGGUGAAAAAGCUUUGAAACUAAGCUGGUUCAAGAAAGGAAGCAGCAUAGGGAAAAUGUUUGAGGCAACUGCCAGAGGAGCACGAAGGAUGGCCAUACUGGGAGACACCGCAUGGGACUUUGGUUCUAUAGGAGGAGUGUUCACGUCUGUUGGAAAAUUAGUACACCAGAUUUUUGGAACUGCAUAUGGAGUUUUGUUCAGCGGUGUUUCCUGGACCAUGAAAAUAGGAAUAGGGGUUCUGCUGACAUGGCUAGGAUUAAACUCAAGGAGCACGUCCCUUUCGAUGACGUGCAUUGCAGUUGGCCUAGUAACACUA
>AY732441/Thailand/1990
GGGACUUCGUGGAAGGACUGUCAGGAGCAACUUGGGUAGAUGUGGUACUGGAACAUGGAAGUUGCGUCACCACCAUGGCAAAAGACAAACCAACAUUGGACAUUGAACUCUUGAAGACGGAAGUCACAAACCCUGCCGUCCUGCGCAAACUGUGCAUUGAAGCUAAAAUAUCAAACACCACCACCGAUUCAAGAUGUCCAACACAAGGAGAAGCCACACUGGUGGAAGAACAAGACGCGAACUUUGUGUGUCGACGAACGUUUGUGGACAGAGGCUGGGGCAAUGGCUGUGGGCUCUUCGGAAAAGGUAGCCUAAUAACGUGUGCUAAGUUCAAGUGUGUGACAAAACUGGAAGGAAAGAUAGUUCAAUAUGAAAACUUGAAAUAUUCAGUAAUAGUCACCGUCCACACUGGAGACCAGCACCAGGUGGGAAAUGAAAGCACAGAACAUGGGACAACUGCAACUAUAACACCUCAAGCUCCUACGUCGGAAAUACAGCUGACCGACUACGGAGCUCUUACAUUGGAUUGCUCACCUAGAACAGGACUGGACUUUAAUGAAAUGGUGUUGUUGACAAUGAAAGAAAAAUCAUGGCUAGUCCACAAACAAUGGUUUCUAGACCUACCACUGCCUUGGACCUCGGGAGCUUCAACAUCACAAGAGACUUGGAACAGACAAGAUUUGCUGGUAACAUUUAAGACAGCCCAUGCAAAGAAGCAGGAAGUAGUCGUACUAGGAUCACAAGAAGGAGCAAUGCACACUGCGUUGACCGGAGCGACAGAAAUCCAAACGUCUGGAACGACAACAAUUUUUGCAGGACACCUGAAAUGUAGACUAAAAAUGGACAAACUGACUCUAAAAGGGAUGUCAUAUGUUAUGUGCACAGGCUCAUUCAAGCUAGAGAAAGAAGUGGCUGAGACCCAGCAUGGAACCGUUCUAGUGCAGAUUAAAUACGAAGGAACAGAUGCACCAUGCAAGAUCCCUUUUUCGACCCAAGAUGAAAGAGGAGUAACCCAGAACGGGAGAUUAAUAACAGCCAACCCUAUAGUUACUGACAAAGAAAAACCAGUCAACAUUGAGGCAGAACCGCCUUUUGGUGAGAGUUACAUCGUGAUAGGAGCAGGUGAAAAAGCUUUGAAACUAAGUUGGUUCAAGAAAGGAAGCAGCAUAGGGAAAAUGUUUGAGGCGACUGCCAGAGGAGCACGAAGGAUGGCCAUACUGGGAGACACCGCAUGGGACUUUGGUUCUAUAGGAGGAGUGUUCACAUCUGUUGGAAAACUAGUACACCAGAUUUUUGGAACUGCAUAUGGAGUUUUGUUCAGCGGUGUUUCCUGGACCAUGAAAAUAGGAAUAGGGGUUCUGCUGACAUGGCUAGGAUUAAACUCAAGGAGCACGUCCCUUUCGAUGACGUGCAUUGCAGUCGGCCUAGUAACACUA
>AY732446/Thailand/1999
GGGACUUCGUGGAAGGACUGUCAGGAGCAACUUGGGUAGAUGUGGUACUGGAACAUGGAAGUUGCGUCACCACCAUGGCAAAAGACAAACCAACAUUGGACAUUGAACUCUUGAAGACGGAAGUCACAAACCCUGCCGUCCUGCGCAAACUGUGCAUUGAAGCUAAAAUAUCAAACACCACCACCGACUCAAGAUGUCCAACACAAGGAGAAGCCACACUGGUGGAAGAACAAGACGCGAACUUUGUGUGUCGACGAACGUUUGUGGACAGAGGCUGGGGCAAUGGCUGUGGGCUCUUCGGAAAAGGAAGCCUAAUAACGUGUGCUAAGUUCAAGUGUGUGACAAAACUGGAAGGAAAGAUAGUUCAAUAUGAAAACUUGAAAUAUUCAGUAAUAGUCACCGUCCACACUGGAGACCAGCACCAGGUGGGAAAUGAAAGCACAGAACAUGGGACAACUGCAACUAUAACACCUCAAGCUCCUACGACGGAAAUACAGCUGACCGACUACGGAGCUCUUACAUUGGAUUGUUCACCUAGAACAGGACUAGACUUUAAUGAAAUGGUGUUGUUGACAAUGAAAGAAAAAUCAUGGCUAGUCCACAAACAAUGGUUUCUAGACCUACCACUGCCUUGGACCUCGGGAGCUUCAACAUCACAAGAGACUUGGAACAGACAAGAUUUGCUGGUGACAUUUAAGACAGCUCAUGCAAAGAAGCAGGAAGUAGUCGUACUAGGAUCACAAGAAGGAGCAAUGCACACUGCGUUGACCGGAGCGACAGAAAUCCAAACGUCUGGAACGACAACAAUUUUUGCAGGACACUUGAAAUGUAGACUAAAGAUGGACAAACUGACUCUAAAAGGGAUGUCAUAUGUGAUGUGCACAGGCUCAUUCAAGCUAGAGAAAGAAGUGGCUGAGACCCAGCAUGGAACCGUUCUAGUGCAGAUUAAAUACGAAGGAACAGAUGCACCAUGCAAGAUCCCUUUUUCGACCCAAGAUGAAAAAGGAGUAACCCAGAAUGGGAGAUUGAUAACAGCUAACCCCAUAGUCACUGACAAAGAAAAACCAGUCAACAUUGAGGCAGAACCGCCUUUUGGUGAGAGUUACAUCGUGAUAGGAGCAGGUGAAAAAGCUUUGAAACUAAGCUGGUUCAAGAAAGGAAGCAGCAUAGGGAAAAUGUUUGAGGCAACUGCCAGAGGAGCACGAAGGAUGGCCAUACUGGGAGACACCGCAUGGGACUUUGGUUCUAUAGGAGGAGUGUUCACGUCUGUUGGAAAAUUAGUACACCAGAUUUUUGGAACUGCAUAUGGAGUUUUGUUCAGCGGUGUUUCCUGGACCAUGAAAAUAGGAAUAGGGGUUCUGCUGACAUGGCUAGGAUUAAACUCAAGGAGCACGUCCCUUUCGAUGACGUGCAUUGCAGUGGGCCUAGUAACACUA
>AY732450/Thailand/1997
GGGACUUCGUGGAAGGACUGUCAGGAGCAACUUGGGUAGAUGUGGUACUGGAACAUGGAAGUUGCGUCACCACCAUGGCAAAAGACAAACCAACAUUGGACAUUGAACUCUUGAAGACGGAAGUCACAGACCCUGCCGUCCUGCGCAAACUGUGCAUUGAAGCCAAAAUAUCAAACACCACCACCGAUUCAAGAUGUCCAACACAAGGAGAAGCCACACUGGUGGAAGAACAAGACGCGAACUUUGUGUGUCGACGAACGUUUGUGGACAGAGGCUGGGGCAAUGGCUGUGGGCUCUUCGGAAAAGGCAGCCUAAUAACGUGUGCUAAGUUUAAGUGUGUGACAAAACUGGAAGGAAAGAUAGUUCAAUAUGAAAACUUGAAAUAUUCAGUAAUAGUCACCGUCCACACUGGAGACCAGCACCAGGUGGGAAAUGAAAGCACAGAACAUGGGACAACUGCAACUAUAACGCCUCAAGCUCCUACGUCGGAAAUACAGCUGACCGACUACGGAGCUCUUACAUUGGAUUGCUCACCUAGAACAGGACUGGACUUUAAUGAAAUGGUAUUGUUGACAAUGAAAGAAAAAUCAUGGCUAGUCCACAAACAAUGGUUUCUAGACCUACCACUGCCUUGGACCUCGGGAGCUUCAACAUCACAAGAGACUUGGAACAGACAAGAUUUGUUGGUAACAUUUAAGACAGCCCAUGCAAAGAAGCAGGAAGUAGUCGUACUGGGAUCACAAGAAGGAGCAAUGCACACUGCGUUGACCGGAGCGACAGAAAUCCAAACGUCUGGAACGACAACAAUUUUUGCAGGACACCUGAAAUGUAGACUAAAAAUGGACAAACUGACUCUAAAAGGGAUGUCAUAUGUUAUGUGCACAGGCUCAUUCAAGCUAGAGAAAGAAGUGGCUGAGACCCAGCAUGGAACCGUUCUAGUGCAGAUUAAAUACGAAGGAACAGAUGCACCAUGUAAGAUCCCUUUUUCGACCCAAGAUGAAAGAGGAGUAACCCAGAACGGGAGAUUAAUAACAGCCAACCCUAUAGUUACUGACAAAGAAAAACCAGUCAACAUUGAGGCAGAACCGCCUUUUGGUGAGAGUUACAUCGUGAUAGGAGCAGGUGAAAAAGCUUUGAAACUAAGUUGGUUCAAGAAAGGAAGCAGCAUAGGGAAAAUGUUUGAGGCGACUGCCAGAGGAGCACGAAGGAUGGCCAUACUGGGAGACACCGCAUGGGACUUUGGUUCUAUAGGAGGAGUGUUCACAUCUGUUGGAAAACUAGUACACCAGAUUUUUGGAACUGCAUAUGGAGUUUUGUUCAGCGGUGUUUCCUGGACCAUGAAAAUAGGAAUAGGGGUUCUGCUGACAUGGCUAGGAUUAAACUCAAGGAGCACGUCCCUUUCGAUGACGUGCAUUGCAGUCGGCCUAGUAACACUA
>AY732458/Thailand/1999
GGGACUUCGUGGAAGGACUGUCAGGAGCAACUUGGGUAGAUGUGGUACUGGAACAUGGAAGUUGCGUCACCACCAUGGCAAAAGACAAACCAACAUUGGACAUUGAACUCUUGAAGACGGAAGUCACAAACCCUGCCGUCCUGCGCAAACUGUGCAUUGAAGCUAAAAUAUCAAACACCACCACCGACUCAAGAUGUCCAACACAAGGAGAAGCCACACUGGUGGAAGAACAAGACGCGAACUUUGUGUGUCGACGAACGGUUGUGGACAGAGGCUGGGGCAAUGGCUGUGGGCUCUUCGGAAAAGGAAGCCUAAUAACGUGUGCUAAGUUCAAGUGUGUGACAAAACUGGAAGGAAAGAUAGUUCAAUAUGAAAACUUGAAAUAUUCAGUAAUAGUCACCGUCCACACUGGAGACCAGCACCAGGUGGGAAAUGAAAGCACAGAACAUGGGACAACUGCAACUAUAACACCUCAAGCUCCUACGACGGAAAUACAGCUGACCGACUACGGAGCUCUUACAUUGGAUUGUUCACCUAGAACAGGACUAGACUUUAAUGAAAUGGUGUUGUUGACAAUGAAAGAAAAAUCAUGGCUAGUCCACAAACAAUGGUUUCUAGACCUACCACUGCCUUGGACCUCGGGAGCUUCAACAUCACAAGAGACUUGGAACAGACAAGAUUUGCUGGUGACAUUUAAGACAGCUCAUGCAAAGAAGCAGGAAGUAGUCGUACUAGGAUCACAAGAAGGAGCAAUGCACACUGCGUUGACCGGAGCGACAGAAAUCCAAACGUCUGGAACGACAACAAUUUUUGCAGGACACUUGAAAUGUAGACUAAAGAUGGACAAACUGACUCUAAAAGGGAUGUCAUAUGUGAUGUGCACAGGCUCAUUCAAGCUAGAGAAAGAAGUGGCUGAGACCCAGCAUGGAACCGUUCUAGUGCAGAUUAAAUACGAAGGAACAGAUGCACCAUGCAAGAUCCCUUUUUCGACCCAAGAUGAAAAAGGAGUAACCCAGAAUGGGAGAUUGAUAACAGCUAACCCCAUAGUCACCGACAAAGAAAAACCAGUCAACAUUGAGGCAGAACCGCCUUUUGGUGAGAGUUACAUCGUGAUAGGAGCAGGUGAAAAAGCUUUGAAACUAAGCUGGUUCAAGAAAGGAAGCAGCAUAGGGAAAAUGUUUGAGGCAACUGCCAGAGGAGCACGAAGGAUGGCCAUACUGGGAGACACCGCAUGGGACUUUGGUUCUAUAGGAGGAGUGUUCACGUCUGUUGGAAAAUUAGUACACCAGAUUUUUGGAACUGCAUAUGGAGUUUUGUUCAGCGGUGUUUCCUGGACCAUGAAAAUAGGAAUAGGGGUUCUGCUGACAUGGCUAGGAUUAAACUCAAGGAGCACGUCCCUUUCGAUGACGUGCAUUGCAGUCGGCCUAGUAACACUA
>AY732469/Thailand/2000
GGGACUUCGUGGAAGGACUGUCAGGAGCAACUUGGGUAGAUGUGGUACUGGAACAUGGAAGUUGCGUCACCACCAUGGCAAAAGACAAACCAACAUUGGACAUUGAACUCUUGAAGACGGAAGUCACGAACCCUGCCGUCCUGCGUAAACUGUGCAUUGAAGCUAAAAUAUCAAACACCACCACCGACUCAAGAUGUCCAACACAAGGAGAAGCCACACUGGUGGAAGAACAAGACGCGAACUUUGUGUGUCGACGAACGUUUGUGGACAGAGGCUGGGGCAAUGGAUGUGGGCUCUUCGGAAAAGGAAGCCUAAUAACGUGUGCUAAGUUCAAGUGUGUGACAAAACUGGAAGGAAAGAUAGUUCAAUAUGAAAACUUGAAAUAUUCAGUAAUAGUCACCGUCCACACUGGAGACCAGCACCAGGUGGGAAAUGAAAGCACAGAACAUGGGACAACUGCAACUAUAACACCUCAAGCUCCUUCGACGGAAAUACAGCUGACCGACUACGGAGCUCUUACAUUGGAUUGUUCACCUAGAACAGGACUAGACUUUAAUGAAAUGGUGUUGUUGACAAUGAAAGAAAAAUCAUGGCUAGUCCACAAACAAUGGUUUCUAGACCUACCACUGCCUUGGACCUCGGGAGCUUCAACAUCACAAGAGACUUGGAACAGACAAGAUUUGUUGGUGACAUUUAAGACAGCUCAUGCAAAGAAGCAGGAAGUAGUCGUACUAGGAUCACAAGAAGGAGCAAUGCACACUGCGUUGACCGGAGCGACAGAAAUCCAAACGUCUGGAACGACAACAAUUUUUGCAGGACACUUGAAAUGUAGACUAAAGAUGGACAAGCUGACUCUAAAGGGGAUGUCAUAUGUAAUGUGCACAGGCUCAUUCAAGCUAGAGAAAGAAGUGGCUGAGACCCAGCAUGGAACCGUUCUAGUGCAGAUUAAAUAUGAAGGAACAGAUGCACCAUGCAAGAUCCCUUUUUCGACCCAAGAUGAAAAAGGAGUAACCCAGAAUGGGAGACUGAUAACAGCUAACCCCAUAGUCACUGACAAAGAAAAACCAGUCAACAUUGAGGCAGAACCGCCUUUUGGUGAGAGUUACAUCGUGAUAGGAGCAGGUGAAAAAGCUUUGAAACUAAGCUGGUUCAAGAAAGGAAGCAGCAUAGGGAAAAUGUUUGAGGCAACUGCCAGAGGAGCACGAAGGAUGGCCAUACUGGGAGACACCGCAUGGGACUUUGGUUCUAUAGGAGGAGUGUUCACGUCUGUUGGAAAAUUAGUACACCAGAUUUUUGGAACUGCAUAUGGAGUUUUGUUCAGCGGUGUUUCCUGGACCAUGAAAAUAGGAAUAGGGGUUCUGCUGACAUGGCUAGGAUUAAACUCAAGGAGCACGUCCCUUUCGAUGACGUGCAUUGCAGUUGGCCUAGUAACACUA
>AY732470/Thailand/1999
GGGACUUCGUGGAAGGACUGUCAGGAGCAACUUGGGUAGAUGUGGUACUGGAACAUGGAAGUUGCGUCACCACCAUGGCAAAAGACAAACCAACAUUGGACAUUGAACUCUUGAAGACGGAAGUCACAGACCCUGCCGUCCUGCGCAAACUGUGCAUUGAAGCCAAAAUAUCAAACACCACCACCGAUUCAAGAUGUCCAACACAAGGAGAAGCCACACUGGUGGAAGAACAAGACGCGAACUUUGUAUGUCGACGAACGUUUGUGGACAGAGGCUGGGGCAAUGGCUGUGGGCUCUUCGGAAAAGGCAGCCUAAUAACGUGUGCUAAGUUCAAGUGUGUGACAAAACUGGAAGGAAAGAUAGUUCAAUAUGAAAACUUGAAAUAUUCAGUAAUAGUCACCGUCCACACUGGAGACCAGCACCAGGUGGGAAAUGAAAGCACAGAACAUGGGACAACUGCAACUAUAACGCCUCAAGCUCCUACGUCGGAAAUACAGCUGACCGACUACGGAGCUCUUACAUUGGAUUGCUCACCUAGAACAGGACUGGAUUUUAAUGAAAUGGUAUUGCUGACAAUGAAAGAAAAAUCAUGGCUAGUCCACAAACAAUGGUUUCUAGACCUACCACUGCCUUGGACCUCGGGAGCUUCAACAUCACAAGAGACUUGGAACAGACAAGAUUUGUUGGUAACAUUUAAGACAGCCCAUGCAAAGAAGCAGGAAGUAGUCGUACUAGGAUCACAAGAAGGAGCAAUGCACACUGCGUUGACCGGAGCGACAGAAAUCCAAACGUCUGGAACGACAACAAUUUUUGCAGGACACCUGAAAUGCAGACUAAAAAUGGACAAACUGACUCUAAAAGGGAUGUCAUAUGUCAUGUGCACAGGCUCAUUCAAGCUAGAGAAAGAAGUGGCUGAGACCCAGCAUGGAACCGUUCUAGUGCAGAUUAAAUAUGAAGGAACAGAUGCACCAUGCAAGAUCCCUUUUUCGACCCAAGAUGAAAGAGGAGUAACCCAGAACGGGAGAUUAAUAACAGCCAACCCUAUAGUUACUGACAAAGAAAAACCAGUCAACAUUGAGGCAGAACCGCCUUUUGGUGAGAGUUACAUCGUGAUAGGAGCAGGUGAAAAAGCUUUGAAACUAAGUUGGUUCAAGAAAGGAAGCAGCAUAGGGAAAAUGUUUGAGGCGACUGCCAGAGGAGCACGAAGGAUGGCCAUACUGGGAGACACCGCAUGGGACUUUGGUUCUAUAGGAGGAGUGUUCACAUCUGUUGGAAAAUUAGUACACCAGAUUUUUGGAACUGCAUAUGGAGUUUUGUUCAGCGGUGUUUCCUGGACCAUGAAAAUAGGAAUAGGGGUUCUGCUGACAUGGCUAGGAUUAAACUCAAGGAGCACGUCCCUUUCGAUGACGUGCAUUGCAGUCGGCCUAGUAACACUA
>AY732471/Thailand/1992
GGGACUUCGUGGAAGGACUGUCAGGAGCAACGUGGGUAGAUGUGGUACUGGAACAUGGAAGUUGUGUCACCACCAUGGCAAAAGAUAAACCAACAUUGGACAUUGAACUCUUGAAGACGGAAGUCACAAACCCUGCCGUCCUGCGCAAACUGUGCAUUGAAGCUAAAAUAUCAAACACCACCACCGACUCAAGAUGUCCAACACAAGGAGAAGCCACACUGGUGGAAGAACAAGACGCGAAUUUUGUGUGUCGACGAACGUUUGUAGACAGAGGCUGGGGCAAUGGCUGUGGGCUUUUCGGAAAAGGUAGCCUAAUAACGUGUGCUAAGUUCAAGUGUGUGACAAAACUGGAAGGAAAGAUAGUUCAAUAUGAAAACUUGAAAUAUUCAGUAAUAGUCACCGUCCACACUGGAGACCAGCACCAGGUGGGAAAUGAAAGCACAGAACAUGGAACAACAGCAACUAUAACACCUCAAGCUCCCACGUCGGAAAUACAGCUGACCGACUACGGAGCUCUUACAUUGGAUUGCUCACCUAGAACAGGACUAGACUUCAAUGAAAUGGUGUUGUUGACAAUGAAAGAAAAAUCAUGGUUAGUCCACAAACAAUGGUUUCUAGACCUACCACUGCCUUGGACCUCGGGAGCUACAACGUCACAAGAGACCUGGAACAGACAAGAUUUGCUGGUAACAUUCAAGACAGCUCAUGCAAAGAAGCAGGAAGUAGUCGUACUAGGAUCACAAGAAGGAGCAAUGCACACUGCGUUGACCGGAGCGACAGAAAUCCAAACGUCCGGAACGACAACAAUUUUUGCAGGACACUUGAAAUGUAGACUAAAAAUGGACAAACUGACUCUAAAAGGGAUGUCAUAUGUGAUGUGCACAGGCUCAUUCAAGCUAGAGAAAGAGGUGGCUGAGACCCAGCAUGGAACCGUUCUAGUGCAGGUUAAAUACGAAGGAACAGAUGCACCAUGCAAGAUCCCUUUUUCGACCCAAGAUGAAAAAGGAGUAACCCAGAAUGGGAGAGUGAUAACAGCCAACCCUAUAGUCACUGACAAGGAAAAACCAGUCAACAUUGAGGCAGAACCACCUUUUGGUGAGAGUUACAUCGUGGUAGGAGCAGGUGAAAAAGCUUUGAAACUAAGCUGGUUCAAGAAAGGAAGCACCAUAGGGAAAAUGUUUGAGGCAACCGCCCGAGGAGCACGAAGGAUGGCCAUACUGGGAGACACCGCAUGGGACUUUGGUUCCAUAGGAGGAGUGUUCACAUCUGUUGGAAAACUAGUACACCAGAUUUUUGGAACUGCAUAUGGAGUUUUGUUCAGCGGUGUUUCCUGGACCAUGAAAAUAGGAAUAGGGGUUCUGCUGACAUGGCUAGGAUUAAACUCAAGGAGCACGUCUCUUUCGAUGACGUGCAUUGCAGUUGGCCUGGUAACACUG
>AY732472/Thailand/1998
GGGACUUCGUGGAAGGACUGUCAGGAGCAACUUGGGUAGAUGUGGUACUGGAACAUGGAAGUUGCGUCACCACCAUGGCAAAAGACAAACCAACAUUGGACAUUGAACUCUUGAAGACGGAAGUCACAAACCCUGCCGUCCUGCGCAAACUGUGCAUUGAAGCUAAAAUAUCAAACACCACCACCGACUCAAGAUGUCCAACACAAGGAGAAGCCACACUGGUGGAAGAACAAGACGCGAACUUUGUGUGUCGACGAACGUUUGUGGACAGAGGCUGGGGCAAUGGCUGUGGGCUCUUCGGAAAAGGAAGCCUAAUAACGUGUGCUAAGUUCAAGUGUGUGACAAAACUGGAAGGAAAGAUAGCUCAAUAUGAAAACUUGAAAUAUUCAGUAAUAGUCACCGUCCACACUGGAGACCAGCACCAGGUGGGAAAUGAAAGCACAGAACAUGGGACAACUGCAACUAUAACACCUCAAGCUCCUACGACGGAAAUACAGCUGACCGACUACGGAGCUCUUACAUUGGAUUGUUCACCUAGAACAGGACUAGACUUUAAUGAAAUGGUGUUGUUGACAAUGAAAGAAAAAUCAUGGCUAGUCCACAAACAAUGGUUUCUAGACCUACCACUGCCUUGGACCUCGGGAGCUUCAACAUCACAAGAGACUUGGAACAGACAAGAUUUGCUGGUGACAUUUAAGACAGCCCAUGCAAAGAAGCAGGAAGUAGUCGUACUAGGAUCACAAGAAGGAGCAAUGCACACUGCGUUGACCGGAGCGACAGAAAUCCAAACGUCUGGAACGACAACAAUUUUUGCAGGACACUUGAAAUGUAGACUAAAGAUGGACAAACUGACUCUAAAAGGGAUGUCAUAUGUGAUGUGCACAGGCUCAUUCAAGCUAGAGAAAGAAGUGGCUGAGACCCAGCAUGGAACCGUUCUAGUGCAGAUUAAAUACGAAGGAACAGAUGCACCAUGCAAGAUCCCUUUUUCGACCCAAGAUGAAAAAGGAGUAACCCAGAAUGGGAGAUUGAUAACAGCUAACCCCAUAGUCACUGACAAAGAAAAACCAGUCAACAUUGAGGCAGAACCGCCUUUUGGUGAGAGUUACAUCGUGAUAGGAGCAGGUGAAAAAGCUUUGAAACUAAGCUGGUUCAAGAAAGGAAGCAGCAUAGGGAAAAUGUUUGAGGCAACUGCCAGAGGAGCACGAAGGAUGGCCAUACUGGGAGACACCGCAUGGGACUUUGGUUCUAUAGGAGGAGUGUUCACGUCUGUUGGAAAAUUAGUACACCAGAUUUUUGGAACUGCAUAUGGAGUUUUGUUCAGCGGUGUUUCCUGGACCAUGAAAAUAGGAAUAGGGGUUCUGCUGACAUGGCUAGGAUUAAACUCAAGGAGCACGUCCCUUUCGAUGACGUGCAUUGCAGUGGGCCUAGUAACACUA
>AY732479/Thailand/2001
GGGACUUCGUGGAAGGACUGUCAGGAGCAACUUGGGUAGAUGUGGUACUGGAACAUGGAAGUUGCGUCACCACCAUGGCAAAAGACAAACCAACAUUGGACAUUGAACUCUUGAAGACGGAAGUCACAAACCCUGCCGUCCUGCGCAAACUGUGCAUUGAAGCUAAAAUAUCAAACACCACCACCGACUCAAGAUGUCCAACACAAGGAGAAGCCACACUGGUGGAAGAACAAGACGCGAACUUUGUGUGUCGACGAACGUUUGUGGACAGAGGCUGGGGCAAUGGCUGUGGGCUCUUCGGAAAAGGAAGCCUACUAACGUGUGCUAAGUUCAAGUGUGUGACAAAACUGGAAGGAAAGAUAGUUCAAUAUGAAAACUUGAAAUAUUCAGUAAUAGUCACCGUCCACACUGGAGACCAGCAUCAGGUGGGAAAUGAAAGCACAGAACAUGGGACAACUGCAACUAUAACACCUCAAGCUCCUACGACGGAAAUACAGCUGACCGACUACGGAGCUCUUACAUUGGAUUGUUCACCUAGAACAGGACUAGACUUUAAUGAAAUGGUGUUGUUGACAAUGAAAGAAAAAUCAUGGCUAGUCCACAAACAAUGGUUUCUAGACUUACCACUGCCUUGGACCUCGGGAGCUUCAACAUCACAAGAGACUUGGAACAGACAAGAUUUGCUGGUGACAUUUAAGACAGCUCAUGCAAAGAAGCAGGAAGUAGUCGUACUAGGAUCACAAGAAGGAGCAAUGCACACUGCGUUGACCGGAGCGACAGAAAUCCAAACGUCUGGAACGACAACAAUUUUUGCAGGACACUUGAAAUGUAGACUAAAGAUGGACAAACUGACUCUAAAAGGGAUGUCAUAUGUGAUGUGCACAGGCUCAUUCAAGCUAGAGAAAGAAGUGGCUGAGACCCAGCAUGGAACCGUUCUAGUGCAGAUUAAAUAUGAAGGAACAGAUGCACCAUGCAAGAUCCCUUUUUCGACCCAAGAUGAAAAAGGAGUAACCCAGAAUGGGAGAUUGAUAACAGCCAACCCCAUAGUCACUGACAAAGAAAAACCAGUCAACAUUGAGGCAGAACCGCCUUUUGGUGAGAGUUACAUCGUGAUAGGAGCAGGUGAAAAAGCUUUGAAACUAAGCUGGUUCAAGAAAGGAAGCAGCAUAGGGAAAAUGUUUGAGGCAACUGCCAGAGGAGCACGAAGGAUGGCCAUACUGGGAGACACCGCAUGGGACUUUGGUUCUAUAGGAGGAGUGUUCACGUCUGUUGGAAAAUUAGUACACCAGAUUUUUGGAACUGCAUAUGGAGUUUUGUUCAGCGGUGUUUCCUGGACCAUGAAAAUAGGAAUAGGGGUUCUGCUGACAUGGCUAGGAUUAAACUCAAGGAGCACGUCCCUCUCGAUGACGUGCAUUGCAGUUGGCCUAGUAACACUA
>DQ193572/Fujian/2004
GGGACUUCGUGGAAGGACUGUCAGGAGCAACUUGGGUAGAUGUGGUGCUGGAACAUGGAAGUUGCGUCACUACCAUGGCAAAAGACAAACCAACAUUGGACAUUGAACUCUUGAAGACGGAAGUCACAAACCCUGCCGUCAUGCGCAAACUGUGCAUUGAAGCUAAAAUAUCAAACACCACCACCGACUCAAGAUGUCCAACACAAGGAGAAGCCACACUGGUGGAAGAACAAGACGCGAACUUUGUGUGUCGACGAACGUUUGUGGACAGAGGCUGGGGCAAUGGCUGUGGGCUCUUCGGAAAAGGAAGCCUUAUAACGUGUGCUAAGUUCAAGUGUGUGACAAAACUGGAAGGAAAAAUAGUUCAAUAUGAAAACUUGAAAUAUUCAGUAAUAGUCACCGUCCACACUGGAGACCAGCACCAGGUGGGAAAUGAAAGCACAGAACAUGGGACAACUGCAACCAUAACACCUCAAGCUCCUACGACAGAAAUACAGCUGACCGACUACGGAGCUCUUACAUUGGAUUGUUCACCUAGAACAGGACUAGACUUCAAUGAAAUGGUGUUGUUGACAAUGAAAGAAAAAUCAUGGCUAGUCCACAAACAAUGGUUUCUAGACCUACCACUGCCUUGGACCUCGGGAGCUUCAACAUCACAAGAAACUUGGAACAGACAAGAUUUGCUGGUGACAUUUAAGACAGCUCAUGCAAAGAAGCAGGAAGUAGUCGUACUAGGAUCACAAGAAGGAGCAAUGCACACUGCGUUGACCGGAGCGACGGAAAUCCAAACGUCUGGAACGACAACAAUUUUUGCAGGACACUUGAAAUGUAGACUAAAGAUGGACAAACUGACUCUAAAAGGGAUGUCAUAUGUGAUGUGCACAGGCUCAUUCAAGCUAGAGAAAGAAGUGGCUGAGACCCAGCAUGGAACCGUUCUAGUGCAGAUUAAAUACGAAGGAACAGAUGCACCAUGCAAGAUCCCUUUUUCGACCCAAGAUGAAAAAGGAGUAACCCAGAAUGGGAGAUUGAUAACAGCCAACCCCAUAGUCACUGACAAAGAAAAACCAGUCAACAUUGAGGCAGAACCGCCUUUUGGUGAGAGUUACAUCGUGAUAGGAGCAGGUGAAAAAGCUUUGAAACUAAGCUGGUUCAAGAAAGGAAGCAGCAUAGGGAAAAUGUUUGAGGCAACUGCCAGAGGAGCACGAAGGAUGGCCAUACUGGGAGACACCGCAUGGGACUUUGGUUCUAUAGGAGGAGUGUUCACGUCUGUUGGAAAAUUAGUACACCAGAUUUUUGGAACUGCAUAUGGAGUUUUGUUCAGCGGUGUUUCCUGGACCAUGAAAAUAGGAAUAGGGGUUCUGCUGACAUGGCUAGGAUUAAACUCAAGGAGCACGUCCCUUUCGAUGACGUGCAUUGCAGUUGGCCUAGUAACGCUA
>DQ285561/Seychelles/2004
GAGACUUCGUGGAAGGACUGUCAGGAGCUACGUGGGUGGAUGUAGUACUGGAGCAUGGAAGUUGUGUCACUACCAUGGCAAAAGACAAACCAACACUGGACAUUGAACUCUUGAAGACGGAGGUCACAAACCCUGCCGUCUUGCGCAAACUGUGCAUUGAAGCCAAAAUAUCAAAUACCACCACUGAUUCGAGAUGUCCGACACAAGGAGAAGCCACGUUGGUGGAAGAACAAGACACGAACUUUGUGUGUCGACGAACGUUCGUGGACAGAGGCUGGGGCAAUGGUUGUGGACUAUUCGGAAAAGGUAGCUUAAUAACGUGUGCUAAGUUUAAGUGUGUGACAAAAUUGGAAGGAAAGAUAGUCCAAUAUGAAAACUUAAAAUACUCAGUGAUCGUUACCGUCCACACUGGAGACCAGCACCAAGUUGGAAAUGAGACCACAGAACAUGGAACAAUUGCAACCAUAACACCUCAAGCUCCCACGUCGGAAAUACAACUGACAGACUACGGAGCUCUGACACUGGACUGUUCACCUAGAACAGGGCUAGACUUUAAUGAGAUGGUGUUGUUGACAAUGAAAGAAAAAUCAUGGCUCGUCCACAAACAAUGGUUUCUAGACUUACCACUGCCUUGGACUUCAGGGGCUUCAACAUCCCAAGAGAUUUGGAAUAGACAAGACUUGCUGGUCACAUUUAAGACAGCUCAUGCAAAGAAGCAGGAAGUAGUCGUACUAGGAUCACAAGAAGGAGCAAUGCAUACUGCGUUGACUGGAGCUACAGAAAUCCAAACGUCUGGAACGACAACAAUUUUUGCAGGCCAUCUGAAAUGCAGACUAAAAAUGGACAAACUGACUCUAAAAGGAAUAUCAUAUGUAAUGUGCACAGGCUCAUUCAAGUUAGAGAAGGAAGUGGCUGAGACCCAGCAUGGAACUGUUCUAGUACAGGUUAAAUACGAAGGAACAGAUGCACCAUGCAAGAUCCCCUUCUCGUCCCAAGAUGAGAAGGGAGUAACCCAGAAUGGGAGAUUGGUAACGGCCAACCCCAUAGUCACUGACAAAGAAAAACCAGUCAAUAUUGAGGCGGAGCCACCUUUUGGUGAGAGUUACAUCGUGGUAGGAGCAGGAGAAAAAGCUUUGAAACUAAGCUGGUUCAAGAAGGGAAGCAGCAUAGGGAAAAUGUUUGAAGCAACUGCCCGUGGAGCACGAAGGAUGGCCAUCUUGGGAGACACCGCAUGGGACUUCGGUUCUAUAGGAGGAGUGUUCACGUCUGUGGGAAAACUGGUACACCAGAUUUUUGGAACUGCGUAUGGAGUCUUGUUCAGUGGUGUCUCUUGGACUAUGAAAAUAGGAAUAGGGAUUCUGCUGACAUGGCUGGGAUUAAACUCAAGGAGCACGUCUCUUUCAAUGACGUGUAUCGCAGUUGGCAUGAUCACACUG
>DQ672564/Hawaii/2001
GAGACUUCGUGGAAGGACUGUCAGGAGCUACGUGGGUGGAUGUGGUACUGGAGCAUGGAAGUUGCGUCACUACCAUGGCAAAAGACAAACCAACACUGGACAUUGAACUCCUGAAGACGGAGGUCACAAACCCUGCAGUCCUGCGCAAACUGUGCAUUGAAGCUAGAAUAUCAAACACCACCACCGAUUCGAGAUGUCCAACACAAGGAGAAGCUACGCUGGUGGAAGAGCAGGACACGAACUUUGUGUGCCGACGAACGUUCGUGGACAGAGGCUGGGGCAAUGGUUGUGGGCUAUUCGGAAAAGGUAGCUUAAUAACGUGUGCUAAGUUUAAGUGCGUGACAAAACUGGAAGGAAAGAUAGUCCAAUAUGAAAACUUAAAAUAUUCAGUCAUAGUCACCGUACACACUGGAGACCAACACCAAGUUGGAAAUGAGACCACAGAACAUGGAACAACUGCAACCAUAACACCUCAAGCUCCCACGUCGGAAAUACAGCUGACAGACUACGGAGCUCUAACAUUGGAUUGUUCACCUAGAACAGGACUAGACUUUAAUGAGAUGGUGUUGUUGACAAUGAAAGAAAAAUCAUGGCUCGUCCACAAACAAUGGUUUCUGGACCUACCACUGCCUUGGACCUCGGGGGCCUCAACAUCCCAAGAGACUUGGAAUAGACAAGACUUGCUGGUCACAUUUAAGACAGCUCAUGCAAAAAAGCAGGAAGUAGUCGUACUAGGAUCACAAGAAGGAGCAAUGCACACUGCGCUGACUGGAGCGACAGAAAUCCAAACGUCUGGAACGACAACAAUUUUUGCAGGACACCUGAAAUGUAGACUAAAAAUGGAUAAACUGACCUUAAAAGGGGUAUCAUAUGUAAUGUGCACAGGGUCAUUCAAGCUAGAGAAGGAAGUGGCUGAGACCCAGCAUGGAACUGUUCUAGUGCAGGUUAAAUACGAAGGAACAGAUGCACCAUGCAAGAUCCCCUUCUCGUCCCAAGAUGAGAGGGGAGUAACCCAGAAUGGGAGAUUGAUAACAGCCAACCCCAUAGUCACUGACAAAGAAAAACCAGUCAACAUUGAAGCGGAGCCACCUUUUGGUGAGAGCUACCUUGUGGUAGGAGCAGGUGAAAAAGCUUUGAAACUAAGCUGGUUCAAGAAGGGAAGCAGUAUAGGGAAAAUGUUUGAAGCAACUGCCCGUGGAGCACGAAGGAUGGCCAUCCUGGGAGACACCGCAUGGGACUUCGGUUCUAUAGGAGGGGUGUUCACGUCUGUGGGAAAACUGAUACACCAGAUUUUUGGGACCGCGUAUGGAGUCUUGUUCAGCGGGGUUUCAUGGACCAUGAAAAUAGGAAUAGGGAUUCUACUGACAUGGCUAGGAUUAAAUUCAAGGAGCACGUCCCUUUCAAUGACGUGUAUCGCAGUUGGCAUGGUCACACUG
>DQ836632/Ningbo/2004
GGGACUUCGUGGAAGGACUGUCAGGAGCAACUUGGGUAGAUGUGGUACUGGAACAUGGAAGUUGCGUCACCACCAUGGCAAAAGACAAACCAACAUUGGACAUUGAACUCUUAAAGACGGAAGUCACAAACCCUGCCGUCCUGCGCAAACUGUGCAUUGAAGCUAAAAUAUCAAACACCACCACCGACUCAAGAUGUCCAACACAAGGAGAAGCCACACUGGUGGAAGAACAAGACGCGAACUUUGUGUGUCGACGAACGUUUGUGGACAGAGGCUGGGGCAAUGGCUGUGGGCUCUUCGGAAAAGGAAGCCUACUAACGUGUGCUAAGUUCAAGUGUGUGACAAAACUGGAAGGAAAGAUAGUUCAAUAUGAAAACUUGAAAUAUUCAGUAAUAGUCACCGUCCACACUGGAGACCAGCAUCAGGUGGGAAAUGAAAGCACAGAACAUGGGACAACUGCAACUAUAACACCUCAAGCUCCUACGACGGAAAUACAGCUGACCGACUACGGAGCUCUUACAUUGGAUUGUUCACCUAGAACAGGACUAGACUUUAAUGAAAUGGUGUUGUUGACAAUGAAAGAAAAAUCAUGGCUAGUCCACAAACAAUGGUUUCUAGACUUACCACUGCCUUGGACUUCGGGAGCUUCAACAUCACAAGAGACUUGGAACAGACAAGAUUUGCUGGUGACAUUUAAGACAGCUCAUGCAAAGAAGCAGGAAGUAGUCGUACUAGGAUCACAAGAAGGAGCAAUGCACACUGCGUUGACCGGAGCGACAGAAAUCCAAACGUCUGGAACGACAACAAUUUUUGCAGGACACUUGAAAUGUAGACUAAAGAUGGACAAACUGACUCUAAAAGGGAUGUCAUAUGUGAUGUGCACAGGCUCAUUCAAGCUAGAGAAAGAAGUGGCUGAGACCCAGCAUGGAACCGUUCAAGUGCAGAUUAAAUAUGAAGGAACAGAUGCACCAUGCAAGAUCCCUUUUUUGACCCAAGAUGAAAAAGGAGUAACCCAGAAUGGGAGAUUGAUAACAGCCAACCCCAUAGUCACUGACAAAGAAAAACCAGUCAACAUUGAGGCAGAACCGCCUUUUGGUGAGAGUUACAUCGUGAUAGGAGCAGGUGAAAAAGCUUUGAAACUAAGCUGGUUCAAGAAAGGAAGCAGCAUAGGGAAAAUGUUUGAGGCAACUGCCAGAGGAGCACGAAGGAUGGCCAUACUGGGAGACACCGCAUGGGACUUUGGUUCUGUAGGAGGAGUGUUCACGUCUGUUGGAAAAUUAGUACACCAGAUUUUUGGAACUGCAUAUGGAGUUUUGUUCAGCGGUGUUUCCUGGACCAUGAAAUUAGGAAUAGGGGUUCUGCUGACAUGGCUAGGAUUAAACUCAAGGAGCACGUCCCUCUCGAUGACGUGCAUUGCAGUUGGCCUAGUAACACUA
>EF457905/Malaysia/1972
GAGACUUCGUGGAAGGACUGUCAGGGGCAACGUGGGUGGAUGUGGUACUAGAGCACGGAAGUUGCGUUACCACUAUGGCAAAAAAUAAACCAACACUGGACAUUGAACUUCUGAAGACAGAGGUUACAAACCCUGCUGUCUUGCGUAAACUGUGCAUUGAAGCUAAAAUAUCAAACACCACCACCGAUUCAAGAUGCCCAACACAAGGAGAAGCCACACUGGUGGAAGAACAAGACGCGAACUUUGUGUGCCGACGAACGUUUGUGGACAGAGGCUGGGGCAAUGGCUGUGGACUAUUCGGAAAAGGUAGCUUAAUAACGUGUGCUAAGUUUGAGUGUGUGACAAAACUAGAAGGAAAGAUAGUUCAAUAUGAAAACCUAAAAUAUUCAGUGAUAGUCACCGUCCACACUGGAGACCAACACCAGGUAGGAAAUGAGACUACAGGACAUGGAACAACUGCAACCAUAACACCUCAAGCUCCCACGUCGGAAAUACAGCUGACCGAUUACGGAGCUCUCACAUUGGAUUGUUCACCUAGAACAGGGCUAGACUUUAAUGAGAUGGUGUUGUUGACAAUGAAAGAAAAAUCAUGGCUUGUCCACAAACAAUGGUUUCUAGACCUACCACUGCCUUGGACCUCGGGGGCUUCAACAUCCCAGGAGACUUGGAACAGACAGGACUUGCUGGUUACAUUUAAGACAGCCCAUGCAAAGAAGCAGGAAGUAGUCGUACUAGGAUCCCAAGAAGGAGCAAUGCACACUGCGUUGACUGGAGCGACAGAAAUCCAAACGUCAGGAACGACAACAAUUUUUGCAGGACACCUGAAAUGCAGACUAAAAAUGGAUAAACUGACUUUAAAAGGGAUGUCAUAUGUGAUGUGCACAGGCUCAUUCAAGUUAGAAAAAGAAGUGGCUGAGACCCAGCAUGGAACCGUUCUAGUGCAGGUUAAAUAUGAAGGAACAGAUGCACCAUGCAAGAUCCCCUUUUCGACCCAAGAUGAGAAAGGAAUAACCCAGAAUGGGAGGUUGAUAACAGCCAACCCCAUAGUCACUGACAAAGAAAAACCAGUCAACAUUGAGGCAGAACCACCUUUUGGUGAGAGCUACAUCGUGGUAGGAGCAGGUGAAAAAGCUUUGAAACUAAGCUGGUUCAAGAAGGGAAGCAGCAUAGGGAAAAUGUUCGAAGCAACCGCCCGAGGAGCACGAAGGAUGGCCAUCUUGGGAGACACCGCAUGGGACUUCGGUUCUAUAGGAGGAGUGUUUACGUCUGUGGGAAAACUGGUACACCAAAUUUUUGGAACUGCAUAUGGGGUUUUGUUCAGCGGCGUUUCCUGGACCAUGAAAAUAGGAAUAGGGAUCCUGCUGACAUGGCUGGGAUUGAAUUCAAGGAGCACUUCCCUUUCGAUGACAUGCAUCGCAGUUGGCAUGGUCACACUG
>EF508207/Guangzhou/2006
GGGACTTCGTGGAAGGACTGTCAGGAGCAACTTGGGTAGATGTGGTGCTGGAACATGGAAGTTGCGTCACTACCATGGCAAAAGACAAACCAACATTGGACATTGAACTCTTGAAGACGGAAGTCACAAACCCTGCCGTCCTGCGCAAACTGTGCATTGAAGCTAAAATATCAAACACCACCACCGACTCAAGATGTCCAACACAAGGAGAAGCCACACTGGTGGAAGAACAAGACGCGAATTTTGTGTGTCGACGAACGTTTGTGGACAGAGGCTGGGGCAATGGCTGTGGGCTCTTCGGAAAAGGAAGCCTTATAACGTGTGCTAAGTTCAAGTGTGTGACAAAATTGGAAGGAAAAATAGTTCAATATGAAAACTTGAAATATTCAGTAATTGTCACCGTCCACACTGGAGACCAGCACCAGGTGGGAAATGAAAGCACAGAACATGGGACAACTGCAACTATAACACCTCAAGCTCCCACGACGGAAATACAGCTGACCGACTACGGAGCTCTTACATTGGATTGTTCACCTAGAACAGGACTAGACTTTAATGAAATGGTGTTGTTGACAATGAAAGAAAAATCATGGCTAGTCCACAAACAATGGTTTCTAGACCTACCACTGCCTTGGACCTCGGGAGCTTCAACATCACAAGAAACTTGGAACAGACAAGATTTGCTGGTGACATTTAAGACAGCTCATGCAAAGAAGCAGGAAGTAGTCGTACTAGGATCACAAGAAGGAGCAATGCACACTGCGTTGACCGGAGCGACAGAAATCCAAACGTCTGGAACGACAACAATTTTTGCAGGACATTTGAAATGTAGACTAAAGATGGACAAACTGACTCTAAAAGGGATGTCATATGTGATGTGCACAGGCTCATTCAAGCTAGAGAAAGAAGTGGCTGAGACCCAGCATGGAACCGTTCTAGTGCAGATTAAATACGAAGGAACAGATGCACCATGCAAGATTCCTTTTTCGACCCAAGATGAAAAAGGAGTAACCCAGAATGGGAGATTGATAACAGCCAACCCCATAGTCACTGACAAAGAAAAACCAGTCAACATTGAGGCAGAACCGCCTTTTGGTGAGAGTTACATCGTGATAGGAGCAGGTGAAAAAGCTTTGAAACTAAGCTGGTTCAAGAAAGGAAGCAGCATAGGGAAAATGTTTGAGGCAACTGCCAGAGGAGCACGAAGGATGGCCATACTGGGAGACACCGCATGGGACTTTGGTTCTATAGGAGGAGTGTTCACGTCTGTTGGAAAATTAGTACACCAGATTTTTGGAACTGCATATGGAGTTTTGTTCAGCGGTGTTTCCTGGACCATGAAAATAGGAATAGGGGTTCTGCTGACATGGCTAGGATTAAACTCAAGGAGCACGTCCCTTTCGATGACGTGCATTGCAGTTGGCCTAGTAACGCTA
>EU069598/Singapore/2003
GGGACUUCGUGGAAGGACUGUCAGGAGCAACUUGGGUAGAUGUGGUGCUGGAACAUGGAAGUUGCGUCACUACCAUGGCAAAAGACAAACCAACAUUGGACAUUGAACUCUUGAAGACGGAAGUCACAAACCCUGCCGUCCUGCGCAAACUGUGCAUUGAAGCUAAAAUAUCAAACACCACCACCGACUCAAGAUGUCCAACACAAGGAGAAGCCACACUGGUGGAAGAACAAGACGCGAAUUUUGUGUGUCGACGAACGUUUGUGGACAGAGGCUGGGGCAAUGGCUGUGGGCUCUUCGGAAAAGGAAGCCUUAUAACGUGUGCUAAGUUCAAGUGUGUGACAAAACUGGAAGGAAAAAUAGUUCAAUAUGAAAACUUGAAAUAUUCAGUAAUAGUCACCGUCCACACUGGAGACCAGCACCAGGUGGGAAAUGAAAGCACAGAACAUGGGACAACUGCAACCAUAACACCUCAAGCUCCUACGACAGAAAUACAGCUGACCGACUACGGAGCUCUUACAUUGGAUUGUUCACCUAGAACAGGACUAGACUUUAAUGAAAUGGUGUUGUUGACAAUGAAAGAAAAAUCAUGGCUAGUCCACAAACAAUGGUUUCUAGACCUACCACUGCCUUGGACCUCGGGAGCUUCAACAUCACAAGAAACUUGGAACAGACAAGAUUUGCUGGUGACAUUUAAGACAGCUCAUGCAAAGAAGCAGGAAGUAGUCGUACUAGGAUCACAAGAAGGAGCAAUGCACACUGCGUUGACCGGAGCGACAGAAAUCCAAACGUCUGGAACGACAACAAUUUUUGCAGGACACUUGAAAUGUAGACUAAAGAUGGACAAACUGACUCUAAAAGGGAUGUCAUAUGUGAUGUGCACAGGCUCAUUCAAGCUAGAGAAAGAAGUGGCUGAGACCCAGCAUGGAACCGUUCUAGUGCAGAUUAAAUACGAAGGAACAGAUGCACCAUGCAAGAUCCCUUUUUCGACCCAAGAUGAAAAAGGAGUAACCCAGAAUGGGAGAUUGAUAACAGCCAACCCCAUAGUCACUGACAAAGAAAAACCAGUCAACAUUGAGGCAGAACCGCCUUUUGGUGAGAGUUACAUCGUGAUAGGAGCAGGUGAAAAAGCUUUGAAACUAAGCUGGUUCAAGAAAGGAAGCAGCAUAGGGAAAAUGUUUGAGGCAACUGCCAGAGGAGCACGAAGGAUGGCCAUACUGGGAGACACCGCAUGGGACUUUGGUUCUAUAGGAGGAGUGUUCACGUCUGUUGGAAAAUUAGUACACCAGAUUUUUGGAACUGCAUAUGGAGUUUUGUUCAGCGGUGUUUCCUGGACCAUGAAAAUAGGAAUAGGGGUUCUGCUGACAUGGCUAGGAUUAAACUCAAGGAGCACGUCCCUUUCGAUGACGUGCAUUGCAGUUGGCCUAGUAACGCUA
>EU069600/Singapore/2002
GGGACUUCGUGGAAGGACUGUCAGGAGCAACUUGGGUAGAUGUGGUGCUGGAACAUGGAAGUUGCGUCACUACCAUGGCAAAAGACAAACCAACAUUGGACAUUGAACUCUUGAAGACGGAAGUCACAAACCCUGCCGUCCUGCGCAAACUGUGCAUUGAAGCUAAAAUAUCAAACACCACCACCGACUCAAGAUGUCCAACACAAGGAGAAGCCACACUGGUGGAAGAACAAGACGCGAAUUUUGUGUGUCGACGAACGUUUGUGGACAGAGGCUGGGGCAAUGGCUGUGGGCUCUUCGGAAAAGGAAGCCUUAUAACGUGUGCUAAGUUCAAGUGUGUGACAAAACUGGAAGGAAAAAUAGUUCAAUAUGAAAACUUGAAAUAUUCAGUAAUAGUCACCGUCCACACUGGAGACCAGCACCAGGUGGGAAAUGAAAGCACAGAACAUGGGACAACUGCAACCAUAACACCUCAAGCUCCUACGACAGAAAUACAGCUGACCGACUACGGAGCUCUUACAUUGGAUUGUUCACCUAGAACAGGACUAGACUUUAAUGAAAUGGUGUUGUUGACAAUGAAAGAAAAAUCAUGGCUAGUCCACAAACAAUGGUUUCUAGACCUACCACUGCCUUGGACCUCGGGAGCUUCAACAUCACAAGAAACUUGGAACAGACAAGAUUUGCUGGUGACAUUUAAGACAGCUCAUGCAAAGAAGCAGGAAGUAGUCGUACUAGGAUCACAAGAAGGAGCAAUGCACACUGCGUUGACCGGAGCGACAGAAAUCCAAACGUCUGGAACGACAACAAUUUUUGCAGGACACUUGAAAUGUAGACUAAAGAUGGACAAACUGACUCUAAAAGGGAUGUCAUAUGUGAUGUGCACAGGCUCAUUCAAGCUAGAGAAAGAAGUGGCUGAGACCCAGCAUGGAACCGUUCUAGUGCAGAUUAAAUACGAAGGAACAGAUGCACCAUGCAAGAUCCCUUUUUCGACCCAAGAUGAAAAAGGAGUAACCCAGAAUGGGAGAUUGAUAACAGCCAACCCCAUAGUCACUGACAAAGAAAAACCAGUCAACAUUGAGGCAGAACCGCCUUUUGGUGAGAGUUACAUCGUGAUAGGAGCAGGUGAAAAAGCUUUGAAACUAAGCUGGUUCAAGAAAGGAAGCAGCAUAGGGAAAAUGUUUGAGGCAACUGCCAGAGGAGCACGAAGGAUGGCCAUACUGGGAGACACCGCAUGGGACUUUGGUUCUAUAGGAGGAGUGUUCACGUCUGUUGGAAAAUUAGUACACCAGAUUUUUGGAACUGCAUAUGGAGUUUUGUUCAGCGGUGUUUCCUGGACCAUGAAAAUAGGAAUAGGGGUUCUGCUGACAUGGCUAGGAUUAAACUCAAGGAGCACGUCCCUUUCGAUGACGUGCAUUGCAGUUGGCCUAGUAACGCUA
>EU069610/Singapore/2003
GGGACUUCGUGGAAGGACUGUCAGGAGCAACUUGGGUAGAUGUGGUGCUGGAACAUGGAAGUUGCGUCACUACCAUGGCAAAAGACAAACCAACAUUGGACAUUGAACUCUUGAAGACGGAAGUCACAAACCCUGCCGUCCUGCGCAAACUGUGCAUUGAAGCUAAAAUAUCAAACACCACCACCGACUCAAGAUGUCCAACACAAGGAGAAGCCACACUGGUGGAAGAACAAGACGCGAACUUUGUGUGUCGACGAACGUUUGUGGACAGAGGCUGGGGCAAUGGCUGUGGGCUCUUCGGAAAAGGAAGCCUUAUAACGUGUGCUAAGUUCAAGUGUGUGACAAAACUGGAAGGAAAAAUAGUUCAAUAUGAAAACUUGAAAUAUUCAGUAAUAGUCACCGUCCACACUGGAGACCAGCACCAGGUGGGAAAUGAAAGCACAGAACAUGGGACAACUGCAACUAUAACACCUCAAGCUCCUACGACGGAAAUACAGCUGACCGACUACGGAGCUCUUACAUUGGAUUGUUCACCUAGAACAGGACUAGACUUUAAUGAAAUGGUGUUGUUGACAAUGAAAGAAAAAUCAUGGCUAGUCCACAAACAAUGGUUUCUAGACCUACCACUGCCUUGGACCUCGGGAGCUUCAACAUCACAAGAAACUUGGAACAGACAAGAUUUGCUGGUGACAUUUAAGACAGCUCAUGCAAAGAAGCAGGAAGUAGUCGUACUAGGAUCACAAGAAGGAGCAAUGCACACUGCGUUGACCGGAGCGACAGAAAUCCAAACGUCUGGAACGACAACAAUUUUUGCAGGACACUUGAAAUGUAGACUAAAGAUGGACAAACUGACUCUAAAAGGGAUGUCAUAUGUGAUGUGCACAGGCUCAUUCAAGCUAGAGAAAGAAGUGGCUGAGACCCAGCAUGGAACCGUUCUAGUGCAGAUUAAAUACGAAGGAACAGAUGCACCAUGCAAGAUCCCUUUUUCGACCCAAGAUGAAAAAGGAGUAACCCAGAAUGGGAGAUUGAUAACAGCCAACCCCAUAGUCACUGACAAAGAAAAACCAGUCAACAUUGAGGCAGAACCGCCUUUUGGUGAGAGUUACAUCGUGAUAGGAGCAGGUGAAAAAGCUUUGAAACUAAGCUGGUUCAAGAAAGGAAGCAGCAUAGGGAAAAUGUUUGAGGCAACUGCCAGAGGAGCACGAAGGAUGGCCAUACUGGGAGACACCGCAUGGGACUUUGGUUCUAUAGGAGGAGUGUUCACGUCUGUUGGAAAAUUAGUACACCAGAUUUUUGGAACUGCAUAUGGAGUUUUGUUCAGCGGUGUUUCCUGGACCAUGAAAAUAGGAAUAGGGGUUCUGCUGACAUGGCUAGGAUUAAACUCAAGGAGCACGUCCCUUUCGAUGACGUGCAUUGCAGUUGGCCUAGUAACGCUA
>EU069624/Singapore/2004
GGGACUUCGUGGAAGGACUGUCAGGAGCAACUUGGGUAGAUGUGGUGCUGGAACAUGGAAGUUGCGUCACUACCAUGGCAAAAGACAAACCAACAUUGGACAUUGAACUCUUGAAGACGGAAGUCACAAACCCUGCCGUCCUGCGCAAACUGUGCAUUGAAGCUAAAAUAUCAAACACCACCACCGACUCAAGAUGUCCAACACAAGGAGAAGCCACACUGGUGGAAGAACAAGACGCGAACUUUGUGUGUCGACGAACGUUUGUGGACAGAGGCUGGGGCAAUGGCUGUGGGCUCUUCGGAAAAGGAAGCCUUAUAACGUGUGCUAAGUUCAAGUGUGUGACAAAACUGGAAGGAAAAAUAGUUCAAUAUGAAAACUUGAAAUAUUCAGUAAUAGUCACCGUCCACACCGGAGACCAGCAUCAGGUGGGAAAUGAAAGCACAGAACAUGGGACAACUGCAACUAUAACACCUCAAGCUCCUACGACAGAAAUACAGCUGACCGACUACGGAGCUCUUACAUUGGAUUGUUCACCUAGAACAGGACUAGACUUUAAUGAAAUGGUGUUGUUGACAAUGAAAGAAAAAUCAUGGCUAGUCCACAAACAAUGGUUUCUAGACCUACCACUGCCUUGGACCUCGGGAGCUUCAACAUCACAAGAAACUUGGAACAGACAAGAUUUGCUGGUGACAUUUAAGACAGCUCAUGCAAAGAAGCAGGAAGUAGUCGUACUAGGAUCACAAGAAGGAGCAAUGCACACUGCGUUGACCGGAGCGACGGAAAUCCAAACGUCUGGAACGACAACAAUUUUUGCAGGACACUUGAAAUGUAGACUAAAGAUGGACAAACUGACUCUAAAAGGGAUGUCAUAUGUGAUGUGCACAGGCUCAUUCAAGCUAGAGAAAGAAGUGGCUGAGACCCAGCAUGGAACCGUUCUAGUGCAGAUUAAAUACGAAGGAACAGAUGCACCAUGCAAGAUCCCUUUUUCGACCCAAGAUGAAAAAGGAGUAACCCAGAAUGGGAGAUUGAUAACAGCCAACCCCAUAGUCACUGACAAAGAAAAACCAGUCAACAUUGAGGCAGAACCGCCUUUUGGUGAGAGUUACAUCGUGAUAGGAGCAGGUGAAAAAGCUUUGAAACUAAGCUGGUUCAAGAAAGGAAGCAGCAUAGGGAAAAUGUUUGAGGCAACUGCCAGAGGAGCACGAAGGAUGGCCAUACUGGGAGACACCGCAUGGGACUUUGGUUCUAUAGGAGGAGUGUUCACGUCUGUUGGAAAAUUAGUACACCAGAUUUUUGGAACUGCAUAUGGAGUUUUGUUCAGCGGUGUUUCCUGGACCAUGAAAAUAGGAAUAGGGGUUCUGCUGACAUGGCUAGGAUUAAACUCAAGGAGCACGUCCCUUUCGAUGACGUGCAUUGCAGUUGGCCUAGUAACGCUA
>EU081271/Singapore/2005
GGGACTTCGTGGAAGGACTGTCAGGAGCAACTTGGGTAGATGTGGTGCTGGAACATGGAAGTTGCGTCACTACCATGGCAAAAGACAAACCAACATTGGACATTGAACTCTTGAAGACGGAAGTCACAAACCCTGCCGTCCTGCGCAAACTGTGCATTGAAGCTAAAATATCAAACACCACCACCGACTCAAGATGTCCAACACAAGGAGAAGCCACACTGGTGGAAGAACAAGACGCGAACTTTGTGTGTCGACGAACGTTTGTGGACAGAGGCTGGGGCAATGGCTGTGGGCTCTTCGGAAAAGGAAGCCTTATAACGTGTGCTAAGTTCAAGTGTGTGACAAAACTGGAAGGAAAAATAGTTCAATATGAAAACTTGAAATATTCAGTAATAGTCACCGTCCACACTGGAGACCAGCACCAGGTGGGAAATGAAAGCACAGAACATGGGACAACTGCAACTATAACACCTCAAGCTCCTACGACAGAAATACAGCTGACCGACTACGGAGCTCTTACATTGGATTGTTCACCTAGAACAGGACTAGACTTTAATGAAATGGTGTTGTTGACAATGAAAGAAAAATCATGGCTAGTCCACAAACAATGGTTTCTAGACCTACCACTGCCTTGGACCTCGGGAGCTTCAACATCACAAGAAACTTGGAACAGACAAGATTTGCTGGTGACATTTAAGACAGCTCATGCGAAGAAGCAGGAAGTAGTCGTATTAGGATCACAAGAAGGAGCAATGCACACTGCGTTGACCGGAGCGACGGAAATCCAAACGTCTGGAACGACAACAATTTTTGCAGGACACTTGAAATGTAGACTAAAGATGGATAAACTGACTCTAAAAGGGATGTCATATGTGATGTGCACAGGCTCATTCAAGCTAGAGAAAGAAGTGGCTGAGACCCAGCATGGAACCGTTCTAGTGCAGATTAAATACGAAGGAACAGATGCACCATGCAAGATCCCTTTTTCGACCCAAGATGAAAAAGGAGTAACCCAGAATGGGAGATTGATAACAGCCAACCCCATAGTCACTGACAAAGAAAAACCAGTCAACATTGAGGCAGAACCGCCTTTTGGTGAGAGTTACATCGTGATAGGAGCAGGTGAAAAAGCTTTGAAACTAAGCTGGTTCAAGAAAGGAAGCAGCATAGGGAAAATGTTTGAGGCAACTGCCAGAGGAGCACGAAGGATGGCCATACTGGGTGACACCGCATGGGACTTTGGTTCTATAGGAGGAGTGTTCACGTCTGTTGGAAAATTAGTACACCAGATTTTTGGAACTGCATATGGAGTTTTGTTCAGCGGTGTTTCCTGGACCATGAAAATAGGAATAGGGGTTCTGCTGACATGGCTAGGATTAAACTCAAGGAGCACGTCCCTTTCGATGACGTGCATTGCAGTTGGCCTAGTAACGCTA
>EU081276/Singapore/2005
GGGACUUCGUGGAAGGACUGUCAGGAGCAACUUGGGUAGAUGUGGUGCUGGAACAUGGAAGUUGCGUCACUACCAUGGCAAAAGACAAACCAACAUUGGACAUUGAACUCUUGAAGACGGAAGUCACAAACCCUGCCGUCCUGCGCAAACUGUGCAUUGAAGCUAAAAUAUCAAACACCACCACCGACUCAAGAUGUCCAACACAAGGAGAAGCCACACUGGUGGAAGAACAAGACGCGAACUUUGUGUGUCGACGAACGUUUGUGGACAGAGGCUGGGGCAAUGGCUGUGGGCUCUUCGGAAAAGGAAGCCUUAUAACGUGUGCUAAGUUCAAGUGUGUGACAAAACUGGAAGGAAAAAUAGUUCAAUAUGAAAACUUGAAAUAUUCAGUAAUAGUCACCGUCCACACUGGAGACCAGCAUCAGGUGGGAAAUGAAAGCACAGAACAUGGGACAACUGCAACUAUAACACCUCAAGCUCCUACGACAGAAAUACAGCUGACCGACUACGGAGCUCUUACAUUGGAUUGUUCACCUAGAACAGGACUAGACUUUAAUGAAAUGGUGUUGUUGACAAUGAAAGAAAAAUCAUGGCUAGUCCACAAACAAUGGUUUCUAGACCUACCACUGCCUUGGACCUCGGGAGCUUCAACAACACAAGAAACUUGGAACAGACAAGAUUUGCUGGUGACAUUUAAGACAGCUCAUGCAAAGAAGCAGGAAGUAGUCGUACUAGGAUCACAAGAAGGAGCAAUGCACACUGCGCUGACCGGAGCGACGGAAAUCCAAACAUCUGGAACGACAACAAUUUUUGCAGGACACUUGAAAUGUAGACUAAAGAUGGACAAACUGACUCUAAAAGGGAUGUCAUAUGUGAUGUGCACAGGCUCAUUCAAGCUAGAGAAAGAAGUGGCUGAGACCCAGCAUGGAACCGUUCUAGUGCAGAUUAAAUACGAAGGAACAGAUGCACCAUGCAAGAUCCCUUUUUUGACCCAAGAUGAAAAAGGAGUAACCCAGAAUGGGAGAUUGAUAACAGCCAACCCCAUAGUCACUGACAAAGAAAAACCAGUCAACAUUGAGGCAGAACCGCCUUUUGGUGAGAGUUACAUCGUGAUAGGAGCAGGUGAAAAAGCUUUGAAACUAAGCUGGUUCAAGAAAGGAAGCAGCAUAGGGAAAAUGUUUGAGGCAACUGCCAGAGGAGCACGAAGGAUGGCCAUACUGGGAGACACCGCAUGGGACUUUGGUUCUAUAGGAGGAGUGUUCACGUCUGUUGGAAAAUUAGUACACCAGAUCUUUGGAACUGCAUAUGGAGUUUUGUUCAGCGGUGUUUCCUGGACCAUGAAAAUAGGAAUAGGGGUUCUGCUGACAUGGCUAGGAUUAAACUCAAGGAGCACGUCCCUUUCGAUGACGUGCAUUGCAGUUGGCUUAGUAACGCUA
>EU081280/Singapore/2006
GGGACUUCGUGGAAGGACUGUCAGGAGCAACUUGGGUAGAUGUGGUGCUGGAACAUGGAAGUUGCGUCACUACCAUGGCAAAAGACAAACCAACAUUGGACAUUGAACUCUUGAAGACGGAAGUCACAAACCCUGCCGUCCUGCGCAAACUGUGCAUUGAAGCUAAAAUAUCAAACACCACCACCGACUCAAGAUGUCCAACACAAGGAGAAGCCACACUGGUGGAAGAACAAGACGCGAACUUUGUGUGUCGACGAACGUUUGUGGACAGAGGCUGGGGCAAUGGCUGUGGGCUCUUCGGAAAAGGAAGCCUUAUAACGUGUGCUAAGUUCAAGUGUGUGACAAAACUGGAAGGAAAAAUAGUUCAAUAUGAAAACUUGAAAUAUUCAGUAAUAGUCACCGUCCACACUGGAGACCAGCACCAGGUGGGAAAUGAAAGCACAGAACAUGGGACAACUGCAACUAUAACACCUCAAGCUCCUACGACAGAAAUACAGCUGACCGACUACGGAGUUCUUACAUUGGAUUGUUCACCUAGAACAGGACUAGACUUUAAUGAAAUGGUGUUGUUGACAAUGAAAGAAAAAUCAUGGCUAGUCCACAAACAAUGGUUUCUAGACCUACCACUGCCUUGGACCUCGGGAGCUUCAACAUCACAAGAAACUUGGAACAGACAAGAUUUGCUGGUGACAUUUAAGACAGCUCAUGCGAAGAAGCAGGAAGUAGUCGUACUAGGAUCACAAGAAGGAGCAAUGCACACUGCGUUGACCGGAGCGACGGAAAUCCAAACGUCUGGAACGACAACAAUUUUUGCAGGACACUUGAAAUGUAGACUAAAGAUGGAUAAACUGACUCUAAAAGGGAUGUCAUAUGUGAUGUGCACAGGCUCAUUCAAGCUAGAGAAAGAAGUGGCUGAGACCCAACAUGGAACCGUUCUAGUGCAGAUUAAAUACGAAGGAACAGAUGCACCAUGCAAGAUCCCUUUUUCGACCCAAGAUGAAAAAGGAGUAACCCAGAAUGGGAGAUUGAUAACAGCUAACCCCAUAGUCACUGACAAAGAAAAACCAGUCAACAUUGAGGCAGAACCGCCUUUUGGUGAGAGUUACAUCGUGAUAGGAGCAGGUGAAAAAGCUUUGAAACUAAGCUGGUUCAAGAAAGGAAGCAGCAUAGGGAAAAUGUUUGAGGCAACUGCCAGAGGAGCACGAAGGAUGGCCAUACUGGGAGACACCGCAUGGGACUUUGGUUCUAUAGGAGGAGUGUUCACGUCUGUUGGAAAAUUAGUACACCAGAUUUUUGGAACUGCAUAUGGAGUUUUGUUCAGCGGUGUUUCCUGGACCAUGAAAAUAGGAAUAGGGGUUCUGCUGACAUGGCUAGGAUUGAACUCAAGGAGCACGUCCCUUUCGAUGACGUGCAUUGCAGUUGGCCUAGUAACGCUA
>EU280167/Guangzhou/2001
GGGACUUCGUGGAAGGACUGUCAGGAGCAACUUGGGUAGAUGUGGUACUGGAACAUGGAAGUUGUGUCACCAGCAUGGCAAAAGACAAACCAACACUGGACAUUGAACUGUUGAAGACGGAAGUCCCAAACCCUGCCGUCCUGCGCAAACUGUGCAUUGAAGCUAAAAUAUCAAACACCACCACUGACUCAAGAUGUCCAACACAAGGAGAAGCCACACUGGUGGAAGAACAAGACGCGAACUUUGUGUGUCGACGAACGUUUGUGGACAGAGGCUGGGGCAAUGGCUGUGGGCUCUUCGGAAAAGGAAGCCUACUAACGUGUGAUAAGUUCAAGUGUGUGACAAAACUGGAAGGAAAGAUAAUUCAAUAUGAAAACUUUAAAUAUUCAGUAAUAGUCACCGUCCACACUGGAGACCAGCAUCAGGUGGGAAAUGAAAGCACAGAACAUGGGACAACUGCAACUAUAACACCUCAAGCUCCUACGACGGAAAUACAGCUGACCGACUACGGAGCUCUUACAUUGGAUUGUUCACCUAGAACAGGAUUAGACUUUAAUGAAAUGGUGUUGUUGACAAUGAAAGAAAAAUCAUGGCUAGUCCACAAACAAUGGUUUCUAGACUUACCACUGCCUUGGACCUCGGGAGCUUCAACAUCACGAGAGACCUGGAACAGACAAGAUUUGCUGGUGACAUUUAAGACAGCUCAUGCAAAGAAGCAGGAAGUAGUCGUACUAGGAUCACAAGAAGGAGCAAUGCACACUGCGUUGACCGGAGCGACAGAAAUCCAAACGUCUGGAACGACAACAAUUUUUGCAGGACACUUGAAAUGUAGACUAAAGAUGGACAAACUGACUCUAAAAGGGAUGUCAUAUGUGAUGUGCACAGGCUCAUUCAAGCUAGAGAAAGAAGUGGCUGAGACCCAGCAUGGAACCGUUCUAGUGCAGAUUAAAUACGAAGGAACAGAUGCACCAUGCAAGAUCCCUUUUUCGACCCAAGAUGAAAAAGGAGUAACCCAGAAUGGAAGAUUGAUAACAGCCAACCCCAUAGUCACUGACAAAGAAAAACCAGUCAACAUUGAGGCAGAACCGCCUUUUGGUGAGAGUUACAUCGUGAUAGGAGUAGGUGAAAAAGCUUUGAAACUAAGCUGGUUCAAGAAAGGAAGCAGCAUAGGGAAAAUGUUUGAGGCAACUGCCAGAGGAGCACGAAGGAUGGCCAUACUGGGAGACACCGCAUGGGACUUUGGUUCUAUAGGAGGAGUGUUCACGUCUGUUGGAAAAUUAGUACACCAGAUUUUUGGAACUGCAUAUGGAGUUUUGUUCAGCGGUGUUUCCUGGACCAUGAAAAUAGGAAUAGGGGUUCUGCUGACAUGGUUAGGAUUAAACUCAAGGAGCACGUCCCUCUCGAUGACGUGCAUUGCAGUUGGCCUAGUAACACUA
>EU448391/Indonesia/2006
GGGACUUCGUGGAAGGACUGUCAGGAGCAACUUGGGUAGAUGUGGUACUGGAACAUGGAAGUUGCGUCACCACCAUGGCAAAAGACAAACCAACAUUGGACAUUGAACUCUUGAAGACGGAAGUCACAAACCCUGCCGUCCUGCGUAAACUGUGCAUUGAAGCUAAAAUAUCAAACACCACCACUGACUCAAGAUGUCCAACACAAGGAGAAGCCACACUGGUGGAAGAACAAGACGCGAACUUUGUGUGUCGACGAACGUUUGUGGACAGAGGCUGGGGCAAUGGAUGUGGGCUCUUCGGAAAAGGAAGCCUAAUAACGUGUGCUAAGUUCAAGUGUGUUACAAAACUGGAAGGAAAGAUAGUUCAAUAUGAAAACUUGAAAUAUUCAGUAAUAGUCACCGUCCACACUGGAGACCAGCACCAGGUGGGAAAUGAAAGCACAGAACAUGGGACAACUGCAACUAUAACACCUCAAGCUCCUUCGACGGAAAUACAGCUGACCGACUACGGAGCUCUUACAUUGGAUUGUUCACCUAGAACAGGACUAGACUUUAAUGAAAUGGUGUUGUUGACAAUGAAAGAAAAAUCAUGGCUAGUCCACAAACAAUGGUUUCUAGACCUACCACUGCCUUGGACCUCGGGAGCUUCAACAUCACAAGAGACUUGGAACAGAAAAGAUUUGCUGGUGACAUUUAAGACAGCUCAUGCAAAGAAGCAGGAAGUAGUCGUACUAGGAUCACAAGAAGGAGCAAUGCACACUGCGUUGACCGGAGCAACAGAAAUCCAAACGUCUGGAACGACAACAAUUUUUGCAGGACACUUGAAAUGUAGACUAAAGAUGGACAAGCUGACUCUAAAAGGGAUGUCAUAUGUAAUGUGCACAGGCUCAUUCAAGCUAGAGAAAGAAGUGGCUGAGACCCAGCAUGGAACCGUUCUAGUGCAGAUUAAAUAUGAAGGAACAGAUGCACCAUGCAAGAUCCCUUUUUCGACCCAAGAUGAAAAAGGAGUAACCCAGAAUGGGAGACUAAUAACAGCUAACCCCAUAGUCACUGACAAAGAAAAACCAGUCAACAUUGAGGCAGAACCGCCUUUUGGUGAGAGUUACAUCGUGAUAGGAGCAGGUGAAAAAGCUUUGAAACUAAGCUGGUUCAAGAAAGGAAGCAGCAUAGGGAAAAUGUUUGAGGCAACUGCCAGAGGAGCACGAAGGAUGGCCAUACUAGGAGACACCGCAUGGGACUUUGGUUCUAUAGGGGGAGUGUUCACGUCUGUUGGAAAAUUAGUACACCAGAUUUUUGGAACUGCAUAUGGAGUUUUGUUCAGCGGUGUUUCCUGGACCAUGAAAAUAGGAAUAGGAGUUCUGCUAACAUGGCUAGGAUUAAACUCAAGGAGCACGUCCCUUUCGAUGACGUGCAUUGCAGUUGGCCUAGUAACAUUA
>EU448393/Thailand/2003
GGGACUUCGUGGAAGGACUGUCAGGAGCAACUUGGGUAGAUGUGGUACUGGAACAUGGAAGUUGCGUCACCACCAUGGCAAAAGACAAACCAACAUUGGACAUUGAACUCUUGAAGACGGAAGUCACAAACCCUGCCGUCCUGCGCAAACUGUGCAUUGAAGCUAAAAUAUCAAACACCACCACCGACUCAAGAUGUCCAACACAAGGAGAAGCCACACUGGUGGAAGAACAAGACGCGAACUUUGUGUGUCGACGAACGUUUGUGGACAGAGGCUGGGGCAAUGGCUGUGGGCUCUUCGGAAAAGGAAGCCUACUAACGUGUGCUAAGUUCAAGUGUGUGACAAAACUGGAAGGAAAGAUAGUUCAAUAUGAAAACUUGAAAUAUUCAGUAAUAGUCACCGUCCACACUGGAGACCAGCAUCAGGUGGGAAAUGAAAGCACAGAACAUGGGACAACUGCAACUAUAACACCUCAAGCUCCUACGACGGAAAUACAGCUGACCGACUACGGAGCUCUUACAUUGGAUUGUUCACCUAGAACAGGACUAGACUUUAAUGAAAUGGUGUUGUUGACAAUGAAAGAAAAAUCAUGGCUAGUCCACAAACAAUGGUUUCUAGACUUACCACUGCCUUGGACCUCGGGAGCUUCAACAUCACAAGAGACUUGGAACAGACAAGAUUUGCUGGUGACAUUUAAGACAGCUCAUGCAAAGAAGCAGGAAGUAGUCGUACUAGGAUCACAAGAAGGAGCAAUGCACACUGCGUUGACCGGAGCGACAGAAAUCCAAACGUCUGGAACGACAACAAUUUUUGCAGGACACUUGAAAUGUAGACUAAAGAUGGACAAACUGACUCUAAAAGGGAUGUCAUAUGUGAUGUGCACAGGCUCAUUCAAGCUAGAGAAAGAAGUGGCUGAGACCCAGCAUGGAACCGUUCUAGUGCAGAUUAAAUAUGAAGGAACAGAUGCACCAUGCAAGAUUCCUUUUUCGACCCAAGAUGAAAAAGGAGUAACCCAGAAUGGGAGAUUGAUAACAGCCAACCCCAUAGUCACUGACAAAGAAAAACCAGUCAACAUUGAGGCAGAACCGCCUUUUGGUGAGAGUUACAUCGUGAUAGGAGCAGGUGAAAAAGCUUUGAAACUAAGCUGGUUCAAGAAAGGAAGCAGCAUAGGGAAAAUGUUUGAGGCAACUGCCAGAGGAGCACGAAGGAUGGCCAUACUGGGAGACACCGCAUGGGACUUUGGUUCUAUAGGAGGAGUGUUCACGUCUGUUGGAAAAUUAGUACACCAGAUUUUUGGAACUGCAUAUGGAGUUUUGUUCAGCGGUGUUUCCUGGACCAUGAAAAUAGGAAUAGGGGUUCUGCUGACAUGGCUAGGAUUAAACUCAAGGAGCACGUCCCUCUCGAUGACGUGCAUUGCAGUUGGCCUAGUAACACUA
>EU448396/Thailand/2003
GGGACUUCGUGGAAGGACUGUCAGGAGCAACUUGGGUAGAUGUGGUGCUGGAACAUGGAAGUUGCGUCACUACCAUGGCAAAAGACAAACCAACAUUGGACAUUGAACUCUUGAAGACGGAAGUCACAAACCCUGCCGUCCUGCGCAAACUGUGCAUUGAAGCUAAAAUAUCAAACACCACCACCGACUCAAGAUGUCCAACACAAGGAGAAGCCACACUGGUGGAAGAACAAGACGCGAACUUUGUGUGUCGACGAACGUUUGUGGACAGAGGCUGGGGCAAUGGCUGUGGGCUCUUCGGAAAAGGAAGCCUUAUAACGUGUGCUAAGUUCAAGUGUGUGACAAAACUGGAAGGAAAAAUAGUUCAAUAUGAAAACUUGAAAUAUUCAGUAAUAGUCACCGUCCACACUGGAGACCAGCACCAGGUGGGAAAUGAAAGCACAGAACAUGGGACAACUGCAACUAUAACACCUCAAGCUCCUACGACGGAAAUACAGCUGACCGACUACGGAGCUCUUACAUUGGAUUGUUCACCUAGAACAGGACUAGACUUUAAUGAAAUGGUGUUGUUGACAAUGAAAGAAAAAUCAUGGCUAGUCCACAAACAAUGGUUUCUAGACCUACCACUGCCUUGGACCUCGGGAGCUUCAACAUCACAAGAAACUUGGAACAGACAAGAUUUGCUGGUGACAUUUAAGACAGCUCAUGCAAAGAAGCAGGAAGUAGUCGUACUAGGAUCACAAGAAGGAGCAAUGCACACUGCGUUGACCGGAGCGACAGAAAUCCAAACGUCUGGAACGACAACAAUUUUUGCAGGACACUUGAAAUGUAGACUAAAGAUGGACAAACUGACUCUAAAAGGGAUGUCAUAUGUGAUGUGCACAGGCUCAUUCAAGCUAGAGAAAGAAGUGGCUGAGACCCAGCAUGGAACCGUUCUAGUGCAGAUUAAAUACGAAGGAACAGAUGCACCAUGCAAGAUCCCUUUUUCGACCCAAGAUGAAAAAGGAGUAACCCAGAAUGGGAGAUUGAUAACAGCCAACCCCAUAGUCACUGACAAAGAAAAACCAGUCAACAUUGAGGCAGAACCGCCUUUUGGUGAGAGUUACAUCGUGAUAGGAGCAGGUGAAAAAGCUUUGAAACUAAGCUGGUUCAAGAAAGGAAGCAGCAUAGGGAAAAUGUUUGAGGCAACUGCCAGAGGAGCACGAAGGAUGGCCAUACUGGGAGACACCGCAUGGGACUUUGGUUCUAUAGGAGGAGUGUUCACGUCUGUUGGAAAAUUAGUACACCAGAUUUUUGGAACUGCAUAUGGAGUUUUGUUCAGCGGUGUUUCCUGGACCAUGAAAAUAGGAAUAGGGGUUCUGCUGACAUGGCUAGGAUUAAACUCAAGGAGCACGUCACUUUCGAUGACGUGCAUUGCAAUUGGCCUAGUAACGCUA
>EU448397/Vietnam/2007
GGGACUUCGUGGAAGGACUGUCAGGAGCAACUUGGGUAGAUGUGGUGCUGGAACAUGGAAGUUGCGUCACUACUAUGGCAAAAGACAAACCAACAUUGGACAUUGAACUCUUGAAGACGGAAGUCACAAACCCUGCCGUCCUGCGCAAACUGUGCAUUGAAGCUAAAAUAUCAAACACCACCACCGACUCAAGAUGUCCAACACAAGGAGAAGCCACACUGGUGGAAGAACAAGACGCGAACUUUGUGUGUCGACGAACGUUUGUGGACAGAGGCUGGGGCAAUGGCUGUGGGCUCUUCGGAAAAGGAAGCCUUAUAACGUGUGCUAAGUUCAAGUGUGUGACAAAACUGGAAGGAAAAAUAGUUCAAUAUGAAAACUUGAAAUAUUCAGUAAUAGUCACCGUCCACACUGGAGACCAGCACCAGGUGGGAAAUGAAAGCACAGAACAUGGGACAACUGCAACUAUAACACCUCAAGCUCCUACGACGGAAAUACAGCUGACCGACUACGGAGCUCUUACAUUGGAUUGUUCACCUAGAACAGGACUAGACUUUAAUGAAAUGGUGUUGUUGACAAUGAAAGAAAAAUCAUGGCUAGUCCACAAACAAUGGUUUCUAGACCUACCACUGCCUUGGACCUCGGGAGCUUUAACAUCACAAGAAACUUGGAACAGACAAGAUUUGCUGGUGACAUUUAAGACAGCUCAUGCAAAGAAGCAGGAAGUAGUCGUACUAGGAUCACAAGAAGGAGCAAUGCACACUGCGUUGACCGGAGCGACAGAAAUCCAAACGUCCGGAACGACAACAAUUUUUGCAGGACACUUGAAAUGUAGGCUAAAGAUGGACAAACUGACUCUAAAAGGGAUGUCAUAUGUGAUGUGCACAGGCUCAUUCAAGCUAGAGAAAGAAGUGGCUGAGACCCAGCAUGGAACCGUUCUAGUGCAGAUUAAAUACGAAGGAACAGAUGCACCAUGCAAGAUCCCUUUUUCGACCCAAGAUGAAAAAGGAGUAACCCAGAAUGGGAGAUUGAUAACAGCCAACCCCAUAGUCACUGACAAAGAAAAACCAGUCAACAUUGAGGCAGAACCGCCUUUUGGUGAGAGUUACAUCGUGAUAGGAGCAGGUGAAAAAGCUUUGAAACUAAGCUGGUUCAAGAAAGGAAGCAGCAUAGGGAAAAUGUUUGAGGCAACUGCUAGAGGAGCACGAAGGAUGGCCAUACUGGGAGACACCGCAUGGGACUUUGGUUCUAUAGGAGGAGUGUUCACGUCUGUUGGAAAAUUAGUACACCAGAUUUUUGGAACUGCAUAUGGAGUUUUGUUCAGCGGUGUUUCCUGGACCAUGAAAAUAGGAAUAGGGGUUCUGCUGACAUGGCUAGGAUUAAACUCAAGAAGCACGUCCCUUUCGAUGACGUGCAUUGCAGUUGGCCUAGUAACGCUA
>EU448398/Thailand/2007
GGGACUUCGUGGAAGGACUGUCAGGAGCAACUUGGGUAGAUGUGGUGCUGGAACAUGGAAGUUGCGUCACUACCAUGGCAAAAGACAAACCAACAUUGGACAUUGAACUCUUGAAGACGGAAGUCACAAACCCUGCCGUCCUGCGCAAACUGUGCAUUGAAGCUAAAAUAUCAAACACCACCACUGACUCAAGAUGUCCAACACAAGGAGAAGCCACACUGGUGGAAGAACAAGACGCGAACUUUGUGUGUCGACGAACGUUUGUGGACAGAGGCUGGGGCAAUGGCUGUGGGCUCUUCGGAAAAGGAAGCCUUAUAACGUGUGCUAAGUUCAAGUGUGUGACAAAACUGGAAGGAAAAAUAGUUCAAUAUGAAAACUUGAAAUAUUCAGUAAUAGUCACCGUCCACACUGGAGACCAGCACCAGGUGGGAAAUGAAAGCACAGAACAUGGGACAACUGCAACUAUAACACCUCAAGCUCCUACGACGGAAAUACAGCUGACCGACUACGGAGCUCUUACAUUGGAUUGUUCACCUAGAACAGGACUAGACUUUAAUGAAAUGGUGUUGUUGACAAUGAAAGAAAAAUCAUGGCUAGUCCACAAACAAUGGUUUCUAGACCUACCACUGCCUUGGACCUCGGGAGCUUCAACAUCACAAGAAACUUGGAACAGACAAGAUUUGCUGGUGACAUUUAAGACAGCUCAUGCAAAGAAGCAGGAAGUAGUCGUACUAGGAUCACAAGAAGGAGCAAUGCACACUGCGUUGACCGGAGCGACAGAAAUCCAAACGUCUGGAACGACAACAAUUUUUGCAGGACACUUGAAAUGUAGACUAAAGAUGGACAAACUGACUCUAAAAGGGAUGUCAUAUGUGAUGUGCACAGGCUCAUUCAAGCUAGAGAAAGAAGUGGCUGAGACCCAGCAUGGAACCGUUCUAGUGCAGAUUAAAUACGAAGGAACAGAUGCACCAUGCAAGAUCCCUUUUUCGACCCAAGAUGAAAAAGGAGUAACCCAGAAUGGGAGAUUGAUAACAGCCAACCCCAUAGUCACUGACAAAGAAAAACCAGUCAACAUUGAGGCAGAACCGCCUUUUGGUGAGAGUUACAUCGUGAUAGGAGCAGGUGAAAAAGCUUUGAAACUAAGCUGGUUCAAGAAAGGAAGCAGCAUAGGGAAAAUGUUUGAGGCAACUGCCAGAGGAGCACGAAGGAUGGCCAUACUGGGAGACACCGCAUGGGACUUUGGUUCUAUAGGAGGAGUGUUCACGUCUGUUGGAAAAUUAGUACACCAGAUUUUUGGAACUGCAUAUGGAGUUUUGUUCAGCGGUGUUUCCUGGACCAUGAAAAUAGGAAUAGGGGUUCUGCUGACAUGGCUAGGAUUAAACUCAAGGAGCACGUCCCUUUCGAUGACGUGCAUUGCAGUUGGCCUAGUAACGCUA
>EU448400/Malaysia/2006
GGGACUUCGUGGAAGGACUGUCAGGAGCAACUUGGGUAGAUGUGGUGCUGGAACAUGGAAGUUGCGUCACUACCAUGGCAAAAGACAAACCAACAUUGGACAUUGAACUCUUGAAGACGGAAGUCACAAACCCUGCCGUCCUGCGCAAACUGUGCAUUGAAGCUAAAAUAUCAAACACCACCACCGACUCAAGAUGUCCAACACAAGGAGAAGCCACACUGGUGGAAGAACAAGACGCGAACUUUGUGUGUCGACGAACGUUUGUGGACAGAGGCUGGGGCAAUGGCUGUGGGCUCUUCGGAAAAGGAAGCCUUAUAACGUGUGCUAAGUUCAAGUGUGUGACAAAACUGGAAGGAAAAAUAGUUCAAUAUGAAAACUUGAAAUAUUCAGUAAUAGUCACCGUCCACACUGGAGACCAGCAUCAGGUGGGAAAUGAAAGCACAGAACAUGGGACAACUGCAACUAUAACACCUCAAGCUCCUACGACAGAAAUACAGCUGACCGACUACGGAGCUCUUACAUUGGAUUGUUCACCUAGAACAGGACUAGACUUUAAUGAAAUGGUGUUGUUGACAAUGAAAGAAAAAUCAUGGCUAGUCCACAAACAAUGGUUUCUAGACCUACCACUGCCUUGGACCUCGGGAGCUUCAACAACACAAGAAACUUGGAACAGACAAGAUUUGCUGGUGACAUUUAAGACAGCUCAUGCAAAGAAGCAGGAAGUAGUCGUACUAGGAUCACAAGAAGGAGCAAUGCACACCGCGCUGACCGGAGCGACGGAAAUCCAAACAUCUGGAACGACAACAAUUUUUGCAGGACACUUGAAAUGUAGACUAAAGAUGGACAAACUGACUCUAAAAGGGAUGUCAUAUGUGAUGUGCACAGGCUCAUUCAAGCUAGAGAAAGAAGUGGCUGAGACCCAGCAUGGAACCGUUCUAGUGCAGAUUAAAUACGAAGGAACAGAUGCACCAUGCAAGAUCCCUUUUUUGACCCAAGAUGAAAAAGGAGUAACCCAGAAUGGGAGAUUGAUAACAGCCAACCCCAUAGUCACUGACAAAGAAAAACCAGUCAACAUUGAGGCAGAACCGCCUUUUGGUGAGAGUUACAUCGUGAUAGGAGCAGGUGAAAAAGCUUUGAAACUAAGCUGGUUCAAGAAAGGAAGCAGCAUAGGGAAAAUGUUUGAGGCAACUGCCAGAGGAGCACGAAGGAUGGCCAUACUGGGAGACACCGCAUGGGACUUUGGUUCUAUAGGAGGAGUGUUCACGUCUGUUGGAAAAUUAGUACACCAGAUCUUUGGAACUGCAUAUGGAGUUUUGUUCAGCGGUGUUUCCUGGACCAUGAAAAUAGGAAUAGGGGUUCUGCUGACAUGGCUAGGAUUAAACUCAAGGAACACGUCCCUUUCGAUGACGUGCAUUGCAGUUGGCUUAGUAACGCUA
>EU448401/Indonesia/2007
GGGACUUCGUGGAAGGACUGUCAGGAGCAACUUGGGUAGAUGUGGUGCUGGAACAUGGAAGUUGCGUCACUACCAUGGCAAAAGACAAACCAACAUUGGACAUUGAACUCUUGAAGACGGAAGUCACAAACCCUGCCGUCUUGCGUAAACUGUGCAUUGAAGCUAAAAUAUCAAACACCACCACCGACUCAAGAUGUCCAACACAAGGAGAAGCCACACUGGUGGAAGAACAAGACGCGAACUUUGUGUGUCGACGAACGUUUGUGGACAGAGGCUGGGGCAAUGGCUGUGGGCUCUUCGGAAAAGGAAGCCUUAUAACGUGUGCUAAGUUCAAGUGUGUGACAAAACUGGAAGGGAAAAUAGUUCAAUAUGAAAACUUGAAAUAUUCAGUAAUAGUCACCGUCCACACUGGAGACCAGCAUCAGGUGGGAAAUGAAAGCACAGAACAUGGGACAACUGCAACUAUAACACCUCAAGCUCCUACGACAGAAAUACAGCUGACCGACUACGGAGCUCUUACAUUGGAUUGUUCACCUAGAACAGGACUAGACUUUAAUGAAAUGGUGUUGUUGACAAUGAAAGAAAAAUCAUGGCUAGUCCACAAACAAUGGUUUCUAGACCUACCACUGCCUUGGACCUCGGGAGCUUCAACAACACAAGAAACUUGGAACAGACAAGAUUUGCUGGUGACAUUUAAGACAGCUCAUGCAAAGAAGCAGGAAGUAGUCGUAUUAGGAUCACAAGAAGGAGCAAUGCACACUGCGCUGACCGGAGCGACGGAAAUCCAAACGUCUGGAACGACAACAAUUUUUGCAGGACACUUGAAAUGUAGACUAAAGAUGGACAAACUGACUCUAAAAGGGAUGUCAUAUGUGAUGUGCACAGGCUCAUUCAAGCUAGAGAAAGAAGUGGCUGAGACCCAGCAUGGAACCGUUCUAGUGCAGAUUAAAUACGAAGGAACAGAUGCACCAUGCAAGAUCCCUUUUUCGACCCAAGAUGAAAAAGGAGUAACCCAGAAUGGGAGAUUGAUAACAGCCAACCCCAUAGUCACUGACAAAGAAAAACCAGUCAACAUUGAGGCAGAACCGCCUUUUGGUGAGAGUUACAUCGUGAUAGGAGCAGGUGAAAAAGCUUUGAAACUAAGCUGGUUCAAGAAAGGAAGCAGCAUAGGGAAAAUGUUUGAGGCAACUGCCAGAGGAGCACGAAGGAUGGCCAUACUGGGAGACACCGCAUGGGACUUUGGUUCUAUAGGAGGAGUGUUCACGUCUGUUGGAAAAUUAGUACACCAGAUCUUUGGAACUGCAUAUGGAGUUUUGUUUAGCGGUGUUUCCUGGACCAUGAAAAUAGGAAUAGGGGUUCUGCUGACAUGGCUAGGAUUAAACUCAAGGAGCACGUCCCUUUCGAUGACGUGCAUUGCAGUUGGCUUAGUAACGCUA
>EU482520/Vietnam/2006
GGGACUUCGUGGAAGGACUGUCAGGAGCAACUUGGGUAGAUGUGGUACUGGAACAUGGAAGUUGCGUCACCACCAUGGCAAAAGACAAACCAACAUUGGACAUUGAACUCUUGAAGACGGAAGUCACAAACCCUGCCGUCCUGCGCAAACUGUGCAUUGAAGCUAAAAUAUCAAACACCACCACCGACUCAAGAUGUCCAACACAAGGAGAAGCCACACUAGUGGAAGAACAAGACGCGAACUUUGUGUGUCGACGAACGUUUGUGGACAGAGGCUGGGGCAAUGGCUGUGGGCUCUUCGGAAAAGGAAGCCUAAUAACGUGUGCUAAGUUCAAGUGUGUGACAAAACUGGAAGGAAAGAUAGUUCAAUAUGAGAACUUGAAAUAUUCAGUAAUAGUCACCGUUCACACCGGAGACCAGCACCAAGUGGGAAAUGAAAGCACAGAACAUGGGACAACUGCAACUAUAACACCUCAAGCUCCUACGACGGAAAUACAGCUGACCGACUACGGAGCUCUUACAUUGGAUUGUUCACCUAGAACAGGACUAGACUUUAAUGAAAUGGUGUUGUUGACAAUGAGAGAAAAAUCAUGGCUAGUCCACAAACAAUGGUUUUUAGACCUACCACUGCCUUGGACCUCGGGAGCUUCAACAUCACAAGAGACUUGGAACAGACAAGAUUUGCUGGUGACAUUUAAGACAGCUCAUGCAAAGAAGCAGGAAGUAGUCGUACUAGGAUCACAAGAAGGAGCAAUGCACACUGCGUUGACCGGAGCGACAGAAAUCCAAACGUCUGGAACGACAACAAUUUUUGCAGGACACUUGAAAUGCAGACUAAAGAUGGACAAACUGACUCUAAAAGGGAUGUCAUAUGUGAUGUGCACAGGCUCAUUCAAGCUAGAGAAAGAAGUGGCUGAGACCCAGCAUGGAACCGUUCUAGUGCAGAUUAAAUACGAAGGAACAGAUGCACCAUGCAAGAUCCCUUUUUCGACCCAAGAUGAAAAAGGAGUAACCCAGAAUGGGAGAUUGAUAACAGCUAACCCCAUAGUUACUGACAAAGAAAAACCAGUCAACAUUGAGGCAGAACCGCCCUUUGGUGAGAGUUACAUCGUAAUAGGAGCAGGUGAAAAAGCUUUGAAACUAAGCUGGUUCAAGAAAGGAAGCAGCAUAGGGAAAAUGUUUGAGGCAACUGCCAGAGGAGCACGAAGGAUGGCCAUACUGGGAGACACCGCAUGGGACUUUGGUUCUAUAGGAGGAGUGUUCACGUCUGUUGGAAAAUUAGUACACCAGAUUUUUGGAACUGCAUAUGGAGUUUUGUUCAGCGGUGUUUCCUGGACCAUGAAAAUAGGAAUAGGGGUUCUGCUGACAUGGCUGGGACUAAACUCAAGGAGCACGUCCCUUUCGAUGACGUGCAUUGCAGUUGGCCUAGUAACACUA
>EU482539/Vietnam/2006
GGGACUUCGUGGAAGGACUGUCAGGAGCAACUUGGGUAGAUGUGGUACUGGAACAUGGAAGUUGCGUCACCACCAUGGCAAAAGACAAACCAACAUUGGACAUUGAACUCUUGAAGACGGAAGUCACAAACCCUGCCGUCCUGCGCAAACUGUGCAUUGAAGCUAAAAUAUCAAACACCACCACCGACUCAAGAUGUCCAACACAAGGAGAAGCCACACUAGUGGAAGAACAAGACGCGAACUUUGUGUGUCGACGAACGUUUGUGGACAGAGGCUGGGGCAAUGGCUGUGGGCUCUUCGGAAAAGGAAGCCUAAUAACGUGUGCUAAGUUCAAGUGUGUGACAAAACUGGAAGGAAAGAUAGUUCAAUAUGAGAACUUGAAAUAUUCAGUAAUAGUCACCGUUCACACCGGAGACCAGCACCAAGUGGGAAAUGAAAGCACAGAACAUGGGACAACUGCAACUAUAACACCUCAAGCUCCUACGACGGAAAUACAGCUGACCGACUACGGAGCUCUUACAUUGGAUUGUUCACCUAGAACAGGACUAGACUUUAAUGAAAUGGUGUUGUUGACAAUGAAAGAAAAAUCAUGGCUAGUCCACAAACAAUGGUUUUUAGACCUACCACUGCCUUGGACCUCGGGAGCUUCAACAUCACAAGAGACUUGGAACAGACAAGAUUUGCUGGUGACAUUUAAGACAGCUCAUGCAAAGAAGCAGGAAGUAGUCGUACUAGGAUCACAAGAAGGAGCAAUGCACACUGCGUUGACCGGAGCGACAGAAAUCCAAACGUCUGGAACGACAACAAUUUUUGCAGGACACUUGAAAUGCAGACUAAAGAUGGACAAACUGACUCUAAAAGGGAUGUCAUAUGUGAUGUGCACAGGCUCAUUCAAGCUAGAGAAAGAAGUGGCUGAGACCCAGCAUGGAACCGUUCUAGUGCAGAUUAAAUACGAAGGAACAGAUGCACCAUGCAAGAUCCCUUUUUCGACCCAAGAUGAAAAAGGAGUAACCCAGAAUGGGAGAUUGAUAACAGCUAACCCCAUAGUUACUGACAAAGAAAAACCAGUCAACAUUGAGGCAGAACCGCCCUUUGGUGAGAGUUACAUCGUAAUAGGAGCAGGUGAAAAAGCUUUGAAACUAAGCUGGUUCAAGAAAGGAAGCAGCAUAGGGAAAAUGUUUGAGGCAACUGCCAGAGGAGCACGAAGGAUGGCCAUACUGGGAGACACCGCAUGGGACUUUGGUUCUAUAGGAGGAGUGUUCACGUCUGUUGGAAAAUUAGUACACCAGAUUUUUGGAACUGCAUAUGGAGUUUUGUUCAGCGGUGUUUCCUGGACCAUGAAAAUAGGAAUAGGGGUUCUGCUGACAUGGCUGGGACUAAACUCAAGGAGCACGUCCCUUUCGAUGACGUGCAUUGCAGUUGGCCUAGUAACACUA
>EU482801/Vietnam/2006
GGGACUUCGUGGAAGGACUGUCAGGAGCAACUUGGGUAGAUGUGGUACUGGAACAUGGAAGUUGCGUCACCACCAUGGCAAAAGACAAACCAACAUUGGACAUUGAACUCUUGAAGACGGAAGUCACAAACCCUGCCGUCCUGCGCAAACUGUGCAUUGAAGCUAAAAUAUCAAACACCACCACCGACUCAAGAUGUCCAACACAAGGAGAAGCCACACUAGUGGAAGAACAAGACGCGAACUUUGUGUGUCGACGAACGUUUGUGGACAGAGGCUGGGGCAAUGGCUGUGGGCUCUUCGGAAAAGGAAGCCUAAUAACGUGUGCUAAGUUCAAGUGUGUGACAAAACUGGAAGGAAAGAUAGUUCAAUAUGAGAACUUGAAAUAUUCAGUAAUAGUCACCGUUCACACCGGAGACCAGCACCAAGUGGGAAAUGAAAGCACAGAACAUGGGACAACUGCAACUAUAACACCUCAAGCUCCUACGACGGAAAUACAGCUGACCGACUACGGAGCUCUUACAUUGGAUUGUUCACCUAGAACAGGACUAGACUUUAAUGAAAUGGUGUUGUUGACAAUGAAAGAAAAAUCAUGGCUAGUCCACAAACAAUGGUUUUUAGACCUACCACUGCCUUGGACCUCGGGAGCUUCAACAUCACAAGAGACUUGGAACAGACAAGAUUUGCUGGUGACAUUUAAGACAGCUCAUGCAAAGAAGCAGGAAGUAGUCGUACUAGGAUCACAAGAAGGAGCAAUGCACACUGCGUUGACCGGAGCGACAGAAAUCCAAACGUCUGGAACGACAACAAUUUUUGCAGGACACUUGAAAUGCAGACUAAAGAUGGACAAACUGACUCUAAAAGGGAUGUCAUAUGUGAUGUGCACAGGCUCAUUCAAGCUAGAGAAAGAAGUGGCUGAGACCCAGCAUGGAACCGUUCUAGUGCAGAUUAAAUACGAAGGAACAGAUGCACCAUGCAAGAUCCCUUUUUCGACCCAAGAUGAAAAAGGAGUAACCCAGAAUGGGAGAUUGAUAACAGCUAACCCCAUAGUUACUGACAAAGAAAAACCAGUCAACAUUGAGGCAGAACCGCCCUUUGGUGAGAGUUACAUCGUAAUAGGAGCAGGUGAAAAAGCUUUGAAACUAAGCUGGUUCAAGAAAGGAAGCAGCAUAGGGAAAAUGUUUGAGGCAACUGCCAGAGGAGCACGAAGGAUGGCCAUACUGGGAGACACCGCAUGGGACUUUGGUUCUAUAGGAGGAGUGUUCACGUCUGUUGGAAAAUUAGUACACCAGAUUUUUGGAACUGCAUAUGGAGUUUUGUUCAGCGGUGUUUCCUGGACCAUGAAAAUAGGAAUAGGGGUUCUGCUGACAUGGCUGGGACUAAACUCAAGGAGCACGUCCCUUUCGAUGACGUGCAUUGCAGUUGGCCUAGUAACACUA
>EU482811/Vietnam/2006
GGGACUUCGUGGAAGGACUGUCAGGAGCAACUUGGGUAGAUGUGGUACUGGAACAUGGAAGUUGCGUCACCACCAUGGCAAAAGACAAACCAACAUUGGACAUUGAACUCUUGAAGACGGAAGUCACAAACCCUGCCGUCCUGCGCAAACUGUGCAUUGAAGCUAAAAUAUCAAACACCACCACCGACUCAAGAUGUCCAACACAAGGAGAAGCCACACUGGUGGAAGAACAAGACGCGAACUUUGUGUGUCGACGAACGUUUGUGGACAGAGGCUGGGGCAAUGGCUGUGGGCUCUUCGGAAAAGGAAGCCUACUAACGUGUGCUAAGUUCAAGUGUGUGACAAAACUGGAAGGAAAGAUAGUUCAAUAUGAAAACUUGAAAUAUUCAGUAAUAGUCACCGUCCACACUGGAGACCAGCAUCAGGUGGGAAAUGAAAGCACAGAACAUGGGACAACUGCAACUAUAACACCUCAAGCUCCCACGACGGAAAUACAGCUGACCGACUACGGAGCUCUUACAUUGGAUUGUUCACCUAGAACAGGACUAGACUUUAAUGAAAUGGUGUUGUUGACAAUGAAAGAAAAAUCAUGGCUAGUCCACAAACAAUGGUUUCUAGACUUACCACUGCCUUGGACUUCGGGAGCUUCAACAUCACAAGAGACUUGGAACAGACAAGAUUUGCUGGUGACAUUUAAGACAGCUCAUGCAAAGAAGCAGGAAGUAGUCGUACUAGGAUCACAAGAAGGAGCAAUGCACACUGCGUUGACCGGAGCGACAGAAAUCCAAACGUCUGGAACGACAACAAUUUUUGCAGGACACUUGAAAUGUAGACUAAAGAUGGACAAACUGACUCUAAAAGGGAUGUCAUAUGUGAUGUGCACAGGCUCAUUCAAGCUAGAGAAAGAAGUGGCUGAGACUCAGCAUGGAACCGUUCUAGUGCAGAUUAAAUAUGAAGGAACAGAUGCACCAUGCAAGAUUCCUUUUUCGACCCAAGAUGAAAAAGGAGUAACCCAGAAUGGGAGAUUGAUAACAGCCAACCCCAUAGUCACUGACAAGGAAAAACCAGUCAACAUUGAGGCAGAACCGCCUUUUGGUGAGAGUUACAUCGUGAUAGGAGCAGGUGAAAAAGCUUUGAAACUAAGCUGGUUCAAGAAAGGAAGCAGCAUAGGGAAAAUGUUUGAGGCAACUGCCAGAGGAGCACGAAGGAUGGCCAUACUGGGAGACACCGCAUGGGACUUUGGUUCUAUAGGAGGAGUGUUCACGUCUGUUGGAAAAUUAGUACACCAGAUUUUUGGAACUGCAUAUGGAGUUUUGUUCAGCGGUGUUUCCUGGACCAUGAAAAUAGGAAUAGGGGUUCUGCUGACAUGGCUAGGAUUAAACUCAAGGAGCACGUCCCUCUCGAUGACGUGCAUUGCAGUUGGCCUAGUAACACUA
>EU482821/Vietnam/2006
GGGACUUCGUGGAAGGACUGUCAGGAGCAACUUGGGUAGAUGUGGUACUGGAACAUGGAAGUUGCGUCACCACCAUGGCAAAAGACAAACCAACAUUGGACAUUGAACUCUUGAAGACGGAAGUCACAAACCCUGCCGUCCUGCGCAAACUGUGCAUUGAAGCUAAAAUAUCAAACACCACCACCGACUCAAGAUGUCCAACACAAGGAGAAGCCACACUAGUGGAAGAACAAGACGCGAACUUUGUGUGUCGACGAACGUUUGUGGACAGAGGCUGGGGCAAUGGCUGUGGGCUCUUCGGAAAAGGAAGCCUAAUAACGUGUGCUAAGUUCAAGUGUGUGACAAAACUGGAAGGAAAGAUAGUUCAAUAUGAGAACUUGAAAUAUUCAGUAAUAGUCACCGUUCACACCGGAGACCAGCACCAAGUGGGAAAUGAAAGCACAGAACAUGGGACAACUGCAACUAUAACACCUCAAGCUCCUACGACGGAAAUACAGCUGACCGACUACGGAGCUCUUACAUUGGAUUGUUCACCUAGAACAGGACUAGACUUUAAUGAAAUGGUGUUGUUGACAAUGAAAGAAAAAUCAUGGCUAGUCCACAAACAAUGGUUUUUAGACCUACCACUGCCUUGGACCUCGGGAGCUUCAACAUCACAAGAGACUUGGAACAGACAAGAUUUGCUGGUGACAUUUAAGACAGCUCAUGCAAAGAAGCAGGAAGUAGUCGUACUAGGAUCACAAGAAGGAGCAAUGCACACUGCGUUGACCGGAGCGACAGAAAUCCAAACGUCUGGAACGACAACAAUUUUUGCAGGACACUUGAAAUGCAGACUAAAGAUGGACAAACUGACUCUAAAAGGGAUGUCAUAUGUGAUGUGCACAGGCUCAUUCAAGCUAGAGAAAGAAGUGGCUGAGACCCAGCAUGGAACCGUUCUAGUGCAGAUUAAAUACGAAGGAACAGAUGCACCAUGCAAGAUCCCUUUUUCGACCCAAGAUGAAAAAGGAGUAACCCAGAAUGGGAGAUUGAUAACAGCUAACCCCAUAGUUACUGACAAAGAAAAACCAGUCAACAUUGAGGCAGAACCGCCCUUUGGUGAGAGUUACAUCGUAAUAGGAGCAGGUGAAAAAGCUUUGAAACUAAGCUGGUUCAAGAAAGGAAGCAGCAUAGGGAAAAUGUUUGAGGCAACUGCCAGAGGAGCACGAAGGAUGGCCAUACUGGGAGACACCGCAUGGGACUUUGGUUCUAUAGGAGGAGUGUUCACGUCUGUUGGAAAAUUAGUACACCAGAUUUUUGGAACUGCAUAUGGAGUUUUGUUCAGCGGUGUUUCCUGGACCAUGAAAAUAGGAAUAGGGGUUCUGCUGACAUGGCUGGGACUAAACUCAAGGAGCACGUCCCUUUCGAUGACGUGCAUUGCAGUUGGCCUAGUAACACUA
>EU863650/Chile/2002
GAGACUUCGUGGAAGGACUGUCAGGAGCUACGUGGGUGGAUGUAGUUCUGGAGCAUGGAAGUUGCGUCACUACCAUGGCAAAAGACAAACCAACACUGGACAUUGAACUCCUGAAGACGGAGGUCACAAACCCUGCCGUCCUGCGCAAACUGUGUAUAGAAGCUAAAAUAUCAAAUACCACCACUGACUCGAGAUGUCCGACACAAGGAGAAGCCACGCUGGUGGAAGAACAAGACACGAACUUUGUGUGUCGACGAACAUUCGUGGACAGAGGCUGGGGCAAUGGUUGUGGACUAUUCGGAAAAGGUAGCUUAAUAACGUGUGCUAAGUUUAAGUGUGUGACAAAAUUGGAAGGAAAGAUAGUCCAAUAUGAAAACUUAAAAUAUUCUGUGAUCGUUACCGUCCACACUGGAGACCAGCACCAAGUUGGAAAUGAGACUACAGAACAUGGAACAAUUGCAACCAUAACACCUCAAGCUCCUACGUCGGAAAUACAACUGACCGACUACGGAGCUCUAACACUGGAUUGUUCACCUAGAACAGGGCUAGACUUUAAUGAGAUGGUGUUGCUGACAAUGAAAGAAAAAUCAUGGCUCGUCCACAAACAAUGGUUUCUAGACUUACCACUGCCUUGGACCUCAGGGGCCUCAACGUCCCAAGAGACUUGGAACAGACAAGACUUGCUGGUCACGUUUAAGACAGCUCAUGCAAAGAAGCAGGAAGUAGUCGUACUAGGAUCACAAGAAGGAGCAAUGCACACUGCGUUGACUGGAGCGACAGAAAUCCAAACGUCUGGAACGACAACAAUUUUUGCAGGCCACCUGAAAUGCAGAUUAAAAAUGGACAAACUAACUCUAAAAGGAAUAUCAUAUGUAAUGUGCACAGGCUUAUUCAAGUUAGAGAAGGAAGUGGCUGAGACCCAGCAUGGAACUGUUCUAGUACAGGUCAAAUACGAAGGAACAGAUGCACCAUGCAAGAUUCCCUUUUCGUCCCAAGAUGAGAAAGGAGCAACCCAGAAUGGGAGAUUGGUAACAGCCAACCCCAUAGUCACUGACAAAGAAAAACCAGUCAACAUUGAAGCGGAGCCACCCUUUGGUGAGAGCUACAUCGUGGUAGGAGCAGGUGAAAAAGCUUUGAAACUAAGCUGGUUCAAGAAGGGAAGCAGUAUAGGGAAAAUGUUUGAAGCAACUGCCCGUGGAGCACGAAGGAUGGCCAUCCUGGGAGACACCGCAUGGGACUUCGGCUCUAUAGGAGGAGUGUUCACGUCUGUGGGAAAACUGGUACACCAGAUCUUUGGAACUGCGUAUGGAGUUUUGUUCAGCGGUGUUUCUUGGACCAUGAAAAUAGGAAUAGGGAUUCUGCUGACAUGGCUGGGAUUAAACUCAAGGAGCACGUCCCUUUCAAUGACGUGUAUCGCAGUUGGCAUGGUCACACUG
>FJ158612/Guangzhou/2007
GGGACUUCGUGGAAGGACUGUCAGGAGCAACUUGGGUAGAUGUGGUGCUGGAACAUGGAAGUUGCGUCACUACCAUGGCAAAAGACAAACCAACAUUGGACAUUGAACUCUUGAAGACGGAAGUCACAAACCCUGCCGUCCUGCGCAAACUGUGCAUUGAAGCUAAAAUAUCAAACACCACCACCGACUCAAGAUGUCCAACACAAGGAGAAGCCACACUGGUGGAAGAACAAGACGCGAACUUUGUGUGUCGACGAACGUUUGUGGACAGAGGCUGGGGCAAUGGCUGUGGGCUCUUCGGAAAAGGAAGCCUUAUAACGUGUGCUAAGUUCAAGUGUGUGACAAAACUGGAAGGAAAAAUAGUUCAAUAUGAAAACUUGAAAUAUUCAGUAAUAGUCACCGUCCACACUGGAGACCAGCAUCAGGUGGGAAAUGAAAGCACAGAACAUGGGACAACUGCAACUAUAACACCUCAAGCUCCCACGACAGAAAUACAGCUGACCGACUACGGAGCUCUUACAUUGGAUUGUUCACCUAGAACAGGACUAGACUUUAAUGAAAUGGUGUUGUUGACAAUGAAAGAAAAAUCAUGGCUAGUCCACAAACAAUGGUUUCUAGACCUACCACUGCCUUGGACCUCGGGAGCUUCAACAACACAAGAAACUUGGAACAGACAAGAUUUGCUGGUGACAUUUAAGACAGCUCAUGCAAAGAAGCAGGAAGUAGUCGUACUAGGAUCACAAGAAGGAGCAAUGCACACUGCGCUGACCGGAGCGACGGAAAUCCAAACGUCUGGAACGACAACAAUUUUUGCAGGACACUUGAAAUGUAGACUAAAGAUGGACAAACUGACUCUAAAAGGGAUGUCAUAUGUGAUGUGCACAGGCUCAUUCAAGCUAGAGAAAGAAGUGGCUGAGACCCAGCAUGGAACCGUUCUAGUGCAGAUUAAAUACGAAGGAACAGAUGCACCAUGCAAGAUCCCUUUUUUGACCCAAGAUGAAAAAGGAGUAACCCAGAAUGGGAGAUUGAUAACAGCCAACCCCAUAGUCACUGACAAAGAAAAACCAGUCAACAUUGAGGCAGAACCGCCUUUUGGUGAGAGUUACAUCGUGAUAGGAGCAGGUGAAAAAGCUUUGAAACUAAGCUGGUUCAAGAAAGGAAGCAGCAUAGGGAAAAUGUUUGAGGCAACUGCCAGAGGAGCACGAAGGAUGGCCAUACUGGGAGACACCGCAUGGGACUUUGGUUCUAUAGGAGGAGUGUUCACGUCUGUUGGAAAAUUAGUACACCAGAUCUUUGGAACUGCAUAUGGAGUUUUGUUCAGCGGUGUUUCCUGGACCAUGAAAAUAGGAAUAGGGGCUCUGCUGACAUGGCUAGGAUUAAACUCAAGGAGCACGUCCCUUUCGAUGACGUGCAUUGCAGUUGGCUUAGUAACGCUA
>FJ196845/Guangzhou/1991
GAGACUUCGUGGAAGGACUGUCAGGAGCUACGUGGGUAGAUGUGGUACUGGAGCAUGGAAGUUGCGUCACUAUCAUGGCAAAAGACAAACCAACACUGGACAUUGAACUCCUGAAGACGGAGGUCACAAACCCUGCAGUCCUGCGCAAACUGUGCAUUGAAGCUAAAAUAUCAAACACCACCACCGAUUCGAGAUGUCCAACACAAGGAGAAGCCACGCUGGUGGAAGAGCAGGACACGAACUUUGUGUGCCGACGAACGUUCGUGGACAGAGGUUGGGGCAAUGGUUGUGGGCUAUUCGGAAAAGGUAGCUUAAUAACGUGUGCAAAGUUUAAGUGUGUGACAAAACUAGAAGGAAAGAUAGUCCAAUAUGAAAACUUAAAAUAUUCAGUCAUAGUCACCGUACACACUGGAGACCAACACCAAGUUGGAAAUGAGACCACAGAACAUGGAACAACUGCAACCAUAACACCUCAAGCUCCCACGUCGGAAAUACAGCUGACAGACUACGGAGCUCUAACAUUGGAUUGUUCACCUAGAACAGGGCUAGACUUUAAUGAGAUGGUGCUGUUGACAAUGAAAGAAAAAUCAUGGCUCGUCCACAAACAAUGGUUUCUAGACUUACCACUGCCUUGGACCUCGGGGGCUUCAACAUCCCAAGAGACUUGGAAUAGACAAGACUUGCUGGUCACAUUUAAGACAGCUCAUGCAAAAAAGCAGGAAGUAGUCGUACUAGGAUCACAAGAAGGAGCAAUGCACACUGCGCUGACUGGAGCGACAGAAAUCCAAACGUCUGGAACGACAACAAUUUUUGCAGGACACCUGAAAUGCAGACUAAAAAUGGAUAAACUGACCUUAAAAGGGGUAUCAUAUGUAAUGUGCACAGGGUCAUUCAAGUUAGAGAAGGAAGUGGCUGAGACCCAGCAUGGAACUGUUCUAGUGCAGGUUAAAUACGAAGGAACAGAUGCACCAUGCAAGAUCCCCUUCUCGUCCCAAGAUGAGAAGGGAGUAACCCAGAAUGGGAGAUUGAUAACAGCCAACCCCAUAGUCACUGAUAAAGAAAAACCAGUCAACAUUGAAGCGGAGCCACCUUUUGGUGAGAGCUACAUUGUGGUAGGAGCAGGUGAAAAAGCUUUGAAACUAAGCUGGUUCAAGAAGGGAAGCAGUAUAGGGAAAAUGUUUGAAGCAACUGCCCGUGGAGCACGAAGGAUGGCCAUCCUGGGAGACACGGCAUGGGACUUCGGUUCUAUAGGAGGGGUGUUUACAUCUGUGGGAAAACUGAUACACCAGAUUUUUGGGACUGCAUAUGGAGUUUUGUUCAGCGGGGUUUCAUGGACCAUGAAAAUAGGAAUAGGGAUUCUGCUGACAUGGCUAGGAUUAAAUUCAAGGAGCACGUCCCUUUCAAUGACGUGUAUCGCAGUUGGCAUGGUCACACUG
>FJ432742/Vietnam/2007
GGGACUUCGUGGAAGGACUGUCAGGAGCAACUUGGGUAGACGUGGUACUGGAACAUGGAAGCUGCGUCACCACCAUGGCGAAAGACAAACCAACAUUGGACAUUGAACUCUUGAAGACGGAAGUCACAAACCCUGCCGUCCUGCGCAAACUGUGCAUUGAAGCUAAAAUAUCAAACACCACCACCGACUCAAGAUGUCCAACACAAGGAGAAGCCACACUUAUGGAAGAACAAGACGCGAACUUUGUGUGCCGACGAACGUUUGUGGAUAGAGGCUGGGGCAAUGGCUGUGGGCUCUUCGGAAAAGGAAGCCUAAUAACGUGUGCUAAGUUCAAGUGUGUGACAAAACUGGAAGGAAAGAUAGUUCAAUAUGAAAACUUGAAAUAUUCAGUAAUAGUCACCGUCCACACUGGAGACCAGCACCAGGUGGGAAAUGAAAGCACAGAACAUGGGACAACUGCAACUAUAACACCUCAAGCUCCCACGUCGGAAAUACAGCUGACCGACUACGGAGCUCUUACAUUGGAUUGCUCACCCAGAACAGGACUAGACUUUAAUGAAAUGGUGUUGUUGACAAUGAAAGAAAAAUCAUGGCUAGUCCAUAAACAAUGGUUUCUAGACCUACCACUGCCUUGGACCUCAGGAGCUUCAACAUCACAAGAGACUUGGAACAGGCAAGAUUUGCUGGUGACAUUCAAGACAGCUCAUGCAAAGAAGCAGGAAGUAGUCGUACUAGGAUCACAAGAAGGAGCAAUGCACACUGCGUUGACCGGAGCGACAGAAAUCCAAACGUCUGGAACGACAACAAUCUUUGCAGGACACCUGAAAUGUAGAUUAAAGAUGGACAAACUGACUCUAAAAGGGAUGUCAUAUGUGAUGUGCACAGGCUCAUUCAAGCUAGAGAAAGAAGUGGCUGAGACCCAGCAUGGAACCGUUUUAGUGCAGAUUAAAUACGAAGGAACAGAUGCACCAUGCAAGAUCCCUUUUUCGACCCAAGAUGAAAAAGGAGUAACCCAGAAUGGGAGACUGAUAACAGCUAAUCCUAUAGUCACUGACAAAGAAAAACCAGUCAACAUUGAGGCAGAACCGCCUUUUGGUGAGAGUUACAUCGUAAUAGGAGCAGGUGAAAAAGCUUUGAAACUAAGCUGGUUCAAGAAAGGAAGUAGCAUAGGGAAAAUGUUUGAGGCAACUGCCAGAGGAGCACGAAGAAUGGCCAUACUGGGGGACACCGCAUGGGACUUUGGUUCUGUAGGAGGAGUGUUCACAUCUGUUGGAAAACUAGUACACCAGAUUUUUGGAACUGCAUAUGGAGUUUUGUUCAGCGGUGUUUCCUGGACCAUGAAAAUAGGAAUAGGGGUUCUGCUGACAUGGCUAGGAUUAAACUCAAGGAGCACGUCCCUUUCAAUGACGUGCAUUGCAGUUGGCCUAGUAACACUA
>FJ469907/Singapore/2003
GGGACUUCGUGGAAGGACUGUCAGGAGCAACUUGGGUAGAUGUGGUGCUGGAACAUGGAAGUUGCGUCACUACCAUGGCAAAAGACAAACCAACAUUGGACAUUGAACUCUUGAAGACGGAAGUCACAAACCCUGCCGUCCUGCGCAAACUGUGCAUUGAAGCUAAAAUAUCAAACACCACCACCGACUCAAGAUGUCCAACACAAGGAGAAGCCACACUGGUGGAAGAACAAGACGCGAACUUUGUGUGUCGACGAACGUUUGUGGACAGAGGCUGGGGCAAUGGCUGUGGGCUCUUCGGAAAAGGAAGCCUUAUAACGUGUGCUAAGUUCAAGUGUGUGACAAAACUGGAAGGAAAAAUAGUUCAAUAUGAAAACUUGAAAUAUUCAGUAAUAGUCACCGUCCACACUGGAGACCAGCACCAGGUGGGAAAUGAAAGCACAGAACAUGGGACAACUGCAACUAUAACACCUCAAGCUCCUACGACGGAAAUACAGCUGACCGACUACGGAGCUCUUACAUUGGAUUGUUCACCUAGAACAGGACUAGACUUUAAUGAAAUGGUGUUGUUGACAAUGAAAGAAAAAUCAUGGCUAGUCCACAAACAAUGGUUUCUAGACCUACCACUGCCUUGGACCUCGGGAGCUUCAACAUCACAAGAAACUUGGAACAGACAAGAUUUGCUGGUGACAUUUAAGACAGCUCAUGCAAAGAAGCAGGAAGUAGUCGUACUAGGAUCACAAGAAGGAGCAAUGCACACUGCGUUGACCGGAGCGACAGAAAUCCAAACGUCUGGAACGACAACAAUUUUUGCAGGACACUUGAAAUGUAGACUAAAGAUGGACAAACUGACUCUAAAAGGGAUGUCAUAUGUGAUGUGCACAGGCUCAUUCAAGCUAGAGAAAGAAGUGGCUGAGACCCAGCAUGGAACCGUUCUAGUGCAGAUUAAAUACGAAGGAACAGAUGCACCAUGCAAGAUCCCUUUUUCGACCCAAGAUGAAAAAGGAGUAACCCAGAAUGGGAGAUUGAUAACAGCCAACCCCAUAGUCACUGACAAAGAAAAACCAGUCAACAUUGAGGCAGAACCGCCUUUUGGUGAGAGUUACAUCGUGAUAGGAGCAGGUGAAAAAGCUUUGAAACUAAGCUGGUUCAAGAAAGGAAGCAGCAUAGGGAAAAUGUUUGAGGCAACUGCCAGAGGAGCACGAAGGAUGGCCAUACUGGGAGACACCGCAUGGGACUUUGGUUCUAUAGGAGGAGUGUUCACGUCUGUUGGAAAAUUAGUACACCAGAUUUUUGGAACUGCAUAUGGAGUUUUGUUCAGCGGUGUUUCCUGGACCAUGAAAAUAGGAAUAGGGGUUCUGCUGACAUGGCUAGGAUUAAACUCAAGGAGCACGUCCCUUUCGAUGACGUGCAUUGCAGUUGGCCUAGUAACGCUA
>FJ469909/Singapore/2003
GGGACUUCGUGGAAGGACUGUCAGGAGCAACUUGGGUAGAUGUGGUGCUGGAACAUGGAAGUUGCGUCACUACCAUGGCAAAAGACAAACCAACAUUGGACAUUGAACUCUUGAAGACGGAAGUCACAAACCCUGCCGUCCUGCGCAAACUGUGCAUUGAAGCUAAAAUAUCAAACACCACCACCGACUCAAGAUGUCCAACACAAGGAGAAGCCACACUGGUGGAAGAACAAGACGCGAACUUUGUGUGUCGACGAACGUUUGUGGACAGAGGCUGGGGCAAUGGCUGUGGGCUCUUCGGAAAAGGAAGCCUUAUAACGUGUGCUAAGUUCAAGUGUGUGACAAAACUGGAAGGAAAAAUAGUUCAAUAUGAAAACUUGAAAUAUUCAGUAAUAGUCACCGUCCACACCGGAGACCAGCAUCAGGUGGGAAAUGAAAGCACAGAACAUGGGACAACUGCAACUAUAACACCUCAAGCUCCUACGACAGAAAUACAGCUGACCGACUACGGAGCUCUUACAUUGGAUUGUUCACCUAGAACAGGACUAGACUUUAAUGAAAUGGUGUUGUUGACAAUGAAAGAAAAAUCAUGGCUAGUCCACAAACAAUGGUUUCUAGACCUACCACUGCCUUGGACCUCGGGAGCUUCAACAUCACAAGAAACUUGGAACAGACAAGAUUUGCUGGUGACAUUUAAGACAGCUCAUGCAAAGAAGCAGGAAGUAGUCGUACUAGGAUCACAAGAAGGAGCAAUGCACACUGCGUUGACCGGAGCGACGGAAAUCCAAACGUCUGGAACGACAACAAUUUUUGCAGGACACUUGAAAUGUAGACUAAAGAUGGACAAACUGACUCUAAAAGGGAUGUCAUAUGUGAUGUGCACAGGCUCAUUCAAGCUAGAGAAAGAAGUGGCUGAGACCCAGCAUGGAACCGUUCUAGUGCAGAUUAAAUACGAAGGAACAGAUGCACCAUGCAAGAUCCCUUUUUCGACCCAAGAUGAAAAAGGAGUAACCCAGAAUGGGAGAUUGAUAACAGCCAACCCCAUAGUCACUGACAAAGAAAAACCAGUCAACAUUGAGGCAGAACCGCCUUUUGGUGAGAGUUACAUCGUGAUAGGAGCAGGUGAAAAAGCUUUGAAACUAAGCUGGUUCAAGAAAGGAAGCAGCAUAGGGAAAAUGUUUGAGGCAACUGCCAGAGGAGCACGAAGGAUGGCCAUACUGGGAGACACCGCAUGGGACUUUGGUUCUAUAGGAGGAGUGUUCACGUCUGUUGGAAAAUUAGUACACCAGAUUUUUGGAACUGCAUAUGGAGUUUUGUUCAGCGGUGUUUCCUGGACCAUGAAAAUAGGAAUAGGGGUUCUGCUGACAUGGCUAGGAUUAAACUCAAGGAGCACGUCCCUUUCGAUGACGUGCAUUGCAGUUGGCCUAGUAACGCUA
>FJ562106/Puerto_Rico/1986
GAGACUUCGUUGAAGGACUGUCAGGAGCAACGUGGGUGGACGUGGUAUUGGAGCAUGGAAGCUGCGUCACCACCAUGGCAAAAAAUAAACCAACAUUGGACAUUGAACUCUUGAAGACGGAGGUCACGAACCCUGCCGUCUUGCGCAAAUUGUGCAUUGAAGCUAAAAUAUCAAACACCACCACCGAUUCAAGAUGUCCAACACAAGGAGAGGCUACACUGGUGGAAGAACAAGACGCGAACUUUGUGUGUCGACGAACGUUUGUGGACAGAGGCUGGGGUAAUGGCUGCGGACUAUUUGGAAAAGGAAGCCUACUGACGUGUGCUAAGUUCAAGUGUGUGACAAAACUGGAAGGAAAGAUAGUUCAAUAUGAAAACUUAAAAUAUUCAGUGAUAGUCACUGUCCACACAGGGGACCAGCACCAGGUGGGAAACGAGACUACAGAACAUGGAACAAUUGCAACCAUAACACCCCAAGCUCCCACGUCGGAAAUACAGCUGACCGACUACGGAGCCCUCACAUUGGACUGCUCACCUAGAACAGGGCUGGACUUUAAUGAGAUGGUGCUAUUGACAAUGAAAGAAAAAUCAUGGCUUGUCCACAAACAAUGGUUUCUAGACUUACCACUGCCUUGGACUUCAGGGGCUUCAACAUCCCAAGAGACUUGGAACAGACAAGAUUUGCUGGUCACAUUCAAGACAGCUCAUGCAAAGAAGCAGGAAGUAGUCGUACUGGGAUCACAGGAAGGAGCAAUGCACACUGCGUUGACUGGGGCGACAGAAAUCCAGACGUCAGGAACGACAACAAUCUUUGCAGGACACCUGAAAUGCAGACUAAAAAUGGAUAAACUGACUUUAAAAGGGAUGUCAUAUGUGAUGUGCACAGGCUCAUUUAAGCUAGAGAAGGAAGUGGCUGAGACCCAGCAUGGAACUGUCCUAGUGCAGGUUAAAUACGAAGGAACAGAUGCGCCAUGCAAGAUCCCCUUUUCGACCCAAGAUGAGAAAGGAGUGACCCAGAAUGGGAGAUUGAUAACAGCCAAUCCCAUAGUUACUGACAAAGAAAAACCAGUCAACAUUGAGACAGAACCACCUUUUGGUGAGAGCUACAUCAUGGUAGGGGCAGGUGAAAAAGCUUUGAAACUAAGCUGGUUCAAGAAAGGAAGCAGCAUAGGGAAAAUGUUCGAAGCAACCGCCCGAGGAGCACGAAGGAUGGCUAUCCUGGGAGACACCGCAUGGGACUUCGGCUCUAUAGGAGGAGUGUUCACGUCUGUGGGAAAAUUGGUACACCAGGUUUUUGGAACCGCAUACGGGGUUCUGUUCAGCGGUGUUUCUUGGACCAUGAAAAUAGGAAUAGGGAUCCUGCUGACAUGGUUGGGAUUAAAUUCAAGGAGCGCGUCGCUUUCGAUGACGUGCAUUGCAGUUGGCAUGGUUACACUG
>FJ639671/Singapore/2001
GGGACUUCGUGGAAGGACUGUCAGGAGCAACUUGGGUAGAUGUGGUACUGGAACAUGGAAGUUGCGUCACCACCAUGGCAAAAGACAAACCAACAUUGGACAUUGAACUCUUGAAGACGGAAGUCACAAACCCUGCCGUCCUGCGCAAACUGUGCAUUGAAGCUAAAAUAUCAAACACCACCACCGACUCAAGAUGUCCAACACAAGGAGAAGCCACAUUGGUGGAAGAACAAGACGCGAACUUUGUGUGCCGACGAACGUUUGUGGACAGAGGCUGGGGCAAUGGCUGUGGGCUCUUCGGAAAAGGAAGCCUGAUAACGUGUGCUAAGUUCAAGUGUGUGACAAAACUGGAAGGAAAGAUAGUUCAAUAUGAAAACUUGAAAUAUUCAGUAAUAGUCACCGUCCACACUGGAGACCAGCACCAGGUGGGAAAUGAAAGCACAGAACAUGGGACAACUGCAACUAUAACACCUCAAGCUCCUACGUCGGAAAUACAGCUGACCGACUACGGAGCUCUUACAUUGGAUUGCUCACCUAGAACAGGACUAGACUUUAAUGAAAUGGUGUUGUUGACAAUGAAAGAAAAAUCAUGGCUAGUCCACAAACAAUGGUUUCUAGACCUACCACUGCCCUGGACCUCGGGAGCUUCAACAUCACAAGAGACUUGGAACAGACAAGAUUUGCUGGUGACAUUUAAGACAGCUCAUGCAAAGAAGCAGGAAGUAGUCGUACUAGGAUCACAAGAAGGAGCAAUGCACACUGCGUUGACCGGAGCGACAGAAAUCCAAACGUCUGGAACGACAACAAUUUUUGCAGGACACCUGAAAUGUAGACUAAAGAUGGACAAACUGACUCUAAAAGGGAUGUCAUAUGUGAUGUGCACAGGCUCAUUCAAGCUAGAGAAAGAAGUGGCUGAGACCCAGCAUGGAACCGUUCUAGUGCAGAUUAAAUACGAAGGAACAGAUGCACCAUGCAAGAUCCCUUUUUCGACCCAAGAUGGAAAAGGAGUAACCCAGAAUGGGAGAUUGAUAACAGCUAACCCCAUAGUCACUGACAAAGAAAAACCAGUCAACAUUGAGGCAGAACCGCCUUUUGGUGAGAGUUACAUCGUGAUAGGAGCAGGUGAAAAAGCUUUGAAACUAAGCUGGUUCAAGAAAGGAAGCAGCAUAGGGAAAAUGUUUGAGGCAACCGCCAGAGGAGCACGAAGGAUGGCCAUACUGGGAGACACCGCAUGGGACUUUGGUUCUGUAGGAGGAGUGUUCACGUCUGUUGGAAAACUAGUACACCAGAUUUUUGGAACUGCAUAUGGAGUUUUGUUCAGCGGUGUUUCCUGGACCAUGAAAAUAGGAAUAGGGGUUCUGCUGACAUGGCUAGGAUUAAACUCAAGGAGCACGUCCCUUUCGAUGACGUGCAUUGCAGUUGGUCUAGUAACACUA
>FJ639683/Cambodia/2005
GGGACUUCGUGGAAGGACUGUCAGGAGCAACCUGGGUAGAUGUGGUACUGGAACAUGGAAGUUGCGUCACCACCAUGGCAAAAGACAAACCAACAUUGGACAUUGAACUCUUGAAGACGGAAGUCACAAACCCUGCCAUCCUGCGCAAACUGUGCAUUGAAGCUAAAAUAUCAAACACCACCACCGACUCAAGAUGUCCAACACAAGGAGAAGCCACACUGGUGGAAGAACAAGACGCGAACUUUGUGUGUCGACGAACGUUUGUGGACAGAGGCUGGGGCAAUGGCUGUGGGCUCUUCGGAAAAGGAAGCUUAAUAACGUGUGCUAAGUUCAAGUGUGUGACAAAACUGGAAGGAAAGAUAGUUCAAUAUGAAAACUUGAAAUAUUCAGUAAUAGUUACCGUUCACACCGGAGACCAGCACCAGGUGGGAAAUGAAAGCACAGAACAUGGGACAACUGCAACUAUAACACCUCAAGCUCCUACGACGGAAAUACAGCUGACCGACUACGGAGCUCUUACAUUGGAUUGUUCACCUAGAACAGGACUAGACUUUAAUGAAAUGGUGUUGUUGACAAUGAAAGAAAAAUCAUGGCUAGUCCACAAACAAUGGUUUCUAGACCUACCACUGCCUUGGACCUCGGGAGCUUCAACAUCACAAGAGACUUGGAACAGACAAGAUUUGCUGGUGACAUUUAAGACAGCUCAUGCAAAGAAGCAGGAAGUAGUCGUACUAGGAUCACAAGAAGGAGCAAUGCACACUGCGUUGACCGGAGCAACAGAAAUCCAAACGUCUGGAACGACAACAAUUUUUGCAGGACACUUGAAAUGCAGACUAAAGAUGGACAAACUGACUCUAAAAGGGAUGUCAUAUGUGAUGUGCACAGGCUCAUUCAAGCUAGAGAAAGAAGUGGCUGAGACCCAGCAUGGAACCGUUCUAGUGCAGAUUAAAUAUGAAGGAACAGAUGCACCAUGCAAGAUCCCUUUUUCGACCCAAGAUGAAAAAGGAGUAACCCAGAAUGGGAGAUUGAUAACAGCUAACCCUAUAGUUACUGACAAAGAAAAACCAGUCAACAUUGAGGCAGAACCGCCUUUUGGUGAGAGUUACAUCGUAAUAGGAGCAGGUGAAAAAGCUUUGAAACUAAGCUGGUUUAAGAAAGGAAGCAGCAUAGGGAAAAUGUUUGAGGCAACUGCCAGAGGAGCACGAAGGAUGGCCAUACUAGGAGACACCGCAUGGGACUUUGGUUCUAUAGGAGGAGUGUUCACGUCUGUUGGAAAAUUAGUACACCAGAUUUUUGGAACUGCAUAUGGAGUUUUGUUCAGCGGUGUUUCCUGGACCAUGAAAAUAGGAAUAGGGGUUCUGCUGACAUGGCUAGGAUUAAACUCAAGGAGCACGUCCUUUUCGAUGACGUGCAUUGCAGUUGGCCUAGUAACACUA
>FJ687476/South_Korea/2007
GAGACUUCGUGGAAGGACUGUCGGGAGCUACGUGGGUGGAUGUAGUGCUGGAGCAUGGAAGUUGCGUCACUACCAUGGCAAAAGACAAACCAACACUGGACAUUGAACUCCUGAAGACGGAGGUCACAAACCCUGCAGUCCUGCGCAAACUGUGCAUUGAAGCUAAAAUAUCAAAUACCACCACCGAUUCGAGAUGUCCAACACAAGGAGAAGCCACGCUGGUGGAAGAGCAGGACACGAACUUUGUGUGCCGACGAACGCUCGUGGACAGAGGCUGGGGCAAUGGUUGUGGGCUAUUUGGAAAAGGUAGCUUAAUAACGUGUGCUAAGUUCAAGUGUGUGACAAAACUGGAAGGAAAGAUAGUCCAAUAUGAAAACUUAAAAUAUUCAGUCAUAGUCACCGUACACACUGGAGACCAACACCAAGUUGGAAAUGAGACCACAGAACAUGGAACAACUGCAACCAUAACACCUCAAGCUCCUACGUCGGAAAUACAGCUGACAGACUACGGAGCUCUAACACUGGAUUGUUCACCUAGAACAGGACUAGACUUUAAUGAGAUGGUGUUGUUGACGAUGAAAGAAAAAUCAUGGCUCGUCCACAAACAAUGGUUUCUGGACCUACCACUGCCUUGGACCUCAGGGGCCUCAACAUCCCAAGAGACUUGGAAUAGACAAGACCUGCUGGUCACAUUCAAGACAGCUCAUGCAAAAAAGCAGGAAGUAGUCGUGCUAGGAUCACAAGAAGGAGCAAUGCACACUGCGCUGACUGGAGCGACAGAAAUCCAAACGUCUGGAACGACAACAAUUUUUGCAGGGCACCUGAAAUGCAGACUAAAAAUGGAUAAACUGACCUUAAAAGGGGUGUCAUAUGUAAUGUGCACAGGGUCAUUCAAGCUAGAGAAGGAAGUGGCUGAGACCCAGCAUGGAACUGUUCUAGUGCAAGUUAAAUACGAAGGAACAGAUGCACCAUGCAAGAUCCCCUUCUCGUCCCAAGAUGAGAAGGGAGUAACCCAGAAUGGGAGAUUGAUAACAGCCAACCCCAUAGUCACUGACAAAGAAAAACCAGUCAACAUUGAAGCGGAGCCACCUUUUGGGGAGAGCUACCUUGUGGUAGGAGCAGGUGAAAAAGCUUUGAAACUAAGCUGGUUCAAGAAGGGAAGCAGUAUAGGGAAAAUGUUUGAAGCAACUGCCCGCGGAGCACGAAGGAUGGCCAUCCUGGGAGACACCGCAUGGGACUUCGGUUCUAUAGGAGGGGUGUUCACAUCUGUGGGAAAACUGAUACACCAGAUUUUUGGGACUGCGUAUGGAGUCUUGUUCAGCGGGGUUUCUUGGACCAUGAAAAUAGGAAUAGGGAUUCUGCUGACAUGGCUAGGAUUAAAUUCAAGGAGCACAUCCCUUUCAAUGACGUGUAUCGCAGUCGGCAUGGUCACACUG
>FJ850071/Brazil/2000
GAGACUUCGUUGAAGGACUGUCAGGAGCAACGUGGGUGGACGUGGUACUGGAGCAUGGAAGCUGCGUCACCACCAUGGCAAAAAACAAACCAACAUUGGACAUUGAACUCUUGAAAACGGAGGUCACGAACCCUGCCGUCCUGCGCAAACUGUGCAUUGAAGCUAAAAUAUCAAACACCACCACUGAUUCAAGAUGUCCAACACAAGGAGAAGCCACACUGGUGGAAGAACAAGACGCGAACUUUGUGUGUCGACGGACGUUCGUGGACAGAGGCUGGGGUAAUGGCUGCGGACUAUUUGGAAAAGGAAGUCUACUGACGUGUGCUAAGUUCAAGUGUGUGACAAAACUAGAAGGAAAGAUAGUUCAAUAUGAAAACUUAAAAUAUUCAGUGAUAGUCACUGUCCACACUGGGGACCAGCACCAGGUAGGAAACGAGACUACAGAACAUGGAACAAUUGCAACCAUAACACCUCAAGCUCCUACGUCGGAAAUACAGCUGACCGACUACGGAGCCCUCACAUUGGACUGCUCACCUAGAACUGGGCUGGACUUUAAUGAGAUGGUGCUACUGACAAUGAAAGAAAAAUCAUGGCUUGUCCACAAACAAUGGUUUCUAGACUUACCACUGCCUUGGACUUCGGGAGCUUCAACAUCCCAAGAGACUUGGAACAGACAAGAUUUGCUGGUCACAUUCAAGACAGCUCAUGCAAAGAAACAGGAAGUAGUCGUACUGGGAUCACAGGAAGGAGCAAUGCACACUGCGCUGACUGGGGCGACAGAAAUCCAGACGUCAGGAACGACAACAAUCUUUGCGGGACACCUGAAAUGUAGACUAAAAAUGGACAAACUGACUUUAAAAGGGAUGUCAUAUGUGAUGUGCACAGGCUCAUUUAAGCUAGAGAAGGAAGUGGCUGAGACCCAGCAUGGAACUGUUUUAGUGCAGGUUAAAUACGAAGGAACAGAUGCACCAUGCAAGAUCCCCUUUUUGACCCAAGAUGAGAAAGGAGUGACCCAGAAUGGGAGAUUGAUAACAGCCAAUCCUAUAGUUACUGACAAAGAAAAACCAGUCAACAUUGAGACAGAACCACCUUUUGGUGAGAGCUACAUCGUGGUAGGGGCAGGUGAAAAAGCUUUGAAACUGAGCUGGUUCAAGAAAGGAAGCAGCAUAGGGAAAAUGUUCGAAGCAACCGCCCGAGGAGCACGAAGGAUGGCCAUCCUGGGAGACACCGCAUGGGACUUCGGCUCUAUAGGAGGAUUGUUCACGUCUGUGGGAAAAUUGAUACACCAGGUUUUUGGAACUGCAUAUGGGGUUCUGUUCAGCGGUGUUUCUUGGACCAUGAAAAUAGGAAUAGGGAUUCUGCUGACAUGGUUGGGAUUAAAUUCAAGGAGCACGUCACUUUCAAUGACGUGCAUUGCAGUUGGCAUGGUCACACUG
>FJ882529/Vietnam/2006
GGGACUUCGUGGAAGGACUGUCAGGAGCAACUUGGGUAGAUGUGGUACUGGAACAUGGAAGUUGCGUCACCACCAUGGCAAAAGACAAACCAACAUUGGACAUUGAACUCUUGAAGACGGAAGUCACAAACCCUGCCGUCCUGCGUAAACUGUGCAUUGAAGCUAAAAUAUCAAACACCACCACUGACUCAAGAUGUCCAACACAAGGAGAAGCCACACUGGUGGAAGAACAAGACGCGAACUUUGUGUGUCGACGAACGUUUGUGGACAGAGGCUGGGGCAAUGGAUGUGGGCUCUUCGGAAAAGGAAGCCUAAUAACGUGUGCUAAGUUCAAGUGUGUGACAAAACUGGAAGGAAAGAUAGUUCAAUAUGAAAACUUGAAAUAUUCAGUAAUAGUCACCGUCCACACUGGAGACCAGCACCAGGUGGGAAAUGAAAGCACAGAACAUGGGACAACUGCAACUAUAACACCUCAAGCUCCUUCGACGGAAAUACAGCUGACCGACUACGGAGCUCUUACAUUGGAUUGUUCACCUAGAACAGGACUAGACUUUAAUGAAAUGGUGUUGUUGACAAUGAAAGAAAAAUCAUGGCUAGUCCACAAACAAUGGUUCCUAGACCUACCACUGCCUUGGACCUCGGGAGCUUCAACAUCACAAGAGACUUGGAACAGACAAGAUUUGCUGGUGACAUUUAAGACAGCUCAUGCAAAGAAGCAGGAAGUAGUCGUACUAGGAUCACAAGAAGGAGCAAUGCACACUGCGUUGACCGGAGCGACAGAAAUCCAAACGUCUGGAACGACAACAAUUUUUGCAGGACACUUGAAAUGUAGACUAAAGAUGGAUAAGCUGACUCUAAAGGGGAUGUCAUAUGUAAUGUGCACAGGCUCAUUCAAGCUAGAGAAAGAAGUGGCUGAGACCCAGCAUGGAACCGUUCUAGUGCAGAUUAAAUAUGAAGGAACAGAUGCACCAUGCAAGAUCCCUUUUUCGACCCAAGAUGAAAAAGGAGUAACCCAGAAUGGGAGACUAAUAACAGCUAACCCCAUAGUCACUGACAAAGAAAAACCAGUCAACAUUGAGGCAGAACCGCCUUUUGGUGAGAGUUACAUCGUGAUAGGAGCAGGUGAAAAAGCUUUGAAACUAAGCUGGUUCAAGAAAGGAAGCAGCAUAGGGAAAAUGUUUGAGGCAACUGCCAGAGGAGCACGAAGGAUGGCCAUACUAGGAGACACCGCAUGGGACUUUGGUUCUAUAGGAGGAGUGUUCACGUCUGUUGGAAAAUUAGUACACCAGAUUUUUGGAACUGCAUAUGGAGUUUUGUUCAGCGGUGUUUCCUGGACCAUGAAAAUAGGAAUAGGAGUUCUGCUAACAUGGCUAGGAUUAAACUCAAGGAGCACGUCCCUUUCGAUGACGUGCAUUGCAGUUGGCCUAGUAACAUUA
>FJ882565/Vietnam/2003
GGGACUUCGUGGAAGGACUGUCAGGAGCAACUUGGGUAGACGUGGUACUGGAACAUGGAAGCUGCGUCACCACCAUGGCGAAAGACAAACCAACAUUGGACAUUGAACUCUUGAAGACGGAAGUCACAAACCCUGCCGUCCUGCGCAAACUGUGCAUUGAAGCUAAAAUAUCAAACACCACCACCGACUCAAGAUGUCCAACACAAGGAGAAGCCACACUUAUGGAAGAACAAGACGCGAACUUUGUGUGUCGACGAACGUUUGUGGACAGAGGCUGGGGCAAUGGCUGUGGGCUCUUCGGAAAAGGAAGCCUAAUAACGUGUGCUAAGUUCAAGUGUGUGACAAAACUGGAAGGAAAGAUAGUUCAAUAUGAAAACUUGAAAUAUUCAGUAAUAGUCACCGUCCACACUGGAGACCAGCACCAGGUGGGAAAUGAAAGCACAGAACAUGGGACAACUGCAACUAUAACACCUCAAGCUCCCACGUCGGAAAUACAGCUGACCGACUACGGAGCUCUUACAUUGGAUUGCUCACCCAGAACAGGACUAGACUUUAAUGAAAUGGUGUUGUUGACAAUGAAAGAAAAAUCAUGGCUAGUCCAUAAACAAUGGUUUCUAGACCUACCACUGCCUUGGACCUCAGGAGCUUCAACAUCACAAGAGACUUGGAACAGACAAGAUUUGCUGGUGACAUUUAAGACAGCUCAUGCAAAGAAGCAGGAAGUAGUCGUACUAGGAUCACAAGAAGGAGCAAUGCACACUGCGUUGACCGGAGCGACAGAAAUCCAAACGUCUGGAACGACAACAAUCUUUGCAGGACACCUGAAAUGUAGAUUAAAGAUGGACAAACUGACUCUAAAAGGGAUGUCAUAUGUGAUGUGCACAGGCUCAUUCAAGCUAGAGAAAGAAGUGGCUGAGACCCAGCAUGGAACCGUUUUAGUGCAGAUUAAAUACGAAGGAACAGAUGCACCAUGCAAGAUCCCUUUUUCGACCCAAGAUGAAAAAGGAGUAACCCAGAAUGGGAGACUGAUAACAGCUAAUCCUAUAGUCACUGACAAAGAAAAACCAGUCAACAUUGAGGCAGAACCGCCUUUUGGUGAGAGUUACAUCGUAAUAGGAGCAGGUGAAAAAGCUUUGAAACUAAGCUGGUUCAAGAAAGGAAGUAGCAUAGGGAAAAUGUUUGAGGCAACUGCCAGAGGAGCACGGAGAAUGGCCAUACUGGGGGACACCGCAUGGGACUUUGGUUCUAUAGGAGGAGUGUUCACAUCUGUUGGAAAACUAGUACACCAGAUUUUUGGAACUGCAUAUGGAGUUUUGUUCAGCGGUGUUUCCUGGACCAUGAAAAUAGGAAUAGGGGUUCUGCUGACAUGGCUAGGAUUAAACUCAAGGAGCACGUCCCUUUCAAUGACGUGCAUUGCAGUUGGCCUAGUAACACUA
>FJ898391/Vietnam/2005
GGGACUUCGUGGAAGGACUGUCAGGAGCAACUUGGGUAGAUGUGGUACUGGAACAUGGAAGUUGCGUCACCACCAUGGCAAAAGACAAACCAACAUUGGACAUUGAACUCUUGAAGACGGAAGUCACAAACCCUGCCGUCCUGCGUAAACUGUGCAUUGAAGCUAAAAUAUCAAACACCACCACUGACUCAAGAUGUCCAACACAAGGAGAAGCCACACUGGUGGAAGAACAAGACGCGAACUUUGUGUGUCGACGAACGUUUGUGGACAGAGGCUGGGGCAAUGGAUGUGGGCUCUUCGGAAAAGGAAGCCUAAUAACGUGUGCUAAGUUCAAAUGUGUUACAAAACUGGAAGGAAAGACAGUUCAAUAUGAAAACUUGAAAUAUUCAGUAAUAGUCACCGUCCACACUGGAGACCAGCACCAGGUGGGAAAUGAAAGCACAGAACAUGGGACAACUGCAACUAUAACACCUCAAGCUCCUUCGACGGAAAUACAGCUGACCGACUACGGAGCUCUUACAUUGGAUUGUUCACCUAGAACAGGACUAGACUUUAAUGAAAUGGUGUUGUUGACAAUGAAAGAAAAAUCAUGGCUAGUCCACAAACAAUGGUUUCUAGACCUACCACUGCCUUGGACCUCGGGAGCUUCAACAUCACAAGAGACUUGGAACAGAAAAGAUUUGCUGGUGACAUUUAAGACAGCUCAUGCAAAGAAGCAGGAAGUAGUCGUACUAGGAUCACAAGAAGGAGCAAUGCACACUGCGUUGACCGGAGCAACAGAAAUCCAAACGUCUGGAACGACAACAAUUUUUGCAGGACACUUGAAAUGUAGACUAAAGAUGGACAAGCUGACUCUAAAAGGGAUGUCAUAUGUAAUGUGCACAGGCUCAUUCAAGCUAGAGAAAGAAGUGGCUGAGACCCAGCAUGGAACCGUUCUAGUGCAGAUUAAAUAUGAAGGAACAGAUGCACCAUGCAAGAUCCCUUUUUCGACCCAAGAUGAAAAAGGAGUAACCCAGAAUGGGAGACUAAUAACAGCUAACCCCAUAGUCACUGACAAAGAAAAACCAGUCAACAUUGAGGCAGAACCGCCUUUUGGUGAGAGUUACAUCGUGAUAGGAGCAGGUGAAAAAGCUUUGAAACUAAGCUGGUUCAAGAAAGGAAGCAGCAUAGGGAAAAUGUUUGAGGCAACUGCCAGAGGAGCACGAAGGAUGGCCAUACUAGGAGACACCGCAUGGGACUUUGGUUCUAUAGGAGGAGUGUUCACGUCUGUUGGAAAAUUAGUACACCAGAUUUUUGGAACUGCAUAUGGAGUUUUGUUCAGCGGUGUUUCCUGGACCAUGAAAAUAGGAAUAGGAGUUCUGCUAACAUGGCUAGGAUUAAACUCAAGGAGCACGUCCCUUUCGAUGACGUGCAUUGCAGUUGGCCUAGUAACAUUA
>FJ898393/Vietnam/2005
GGGACUUCGUGGAAGGACUGUCAGGAGCAACUUGGGUAGACGUGGUACUGGAACAUGGAAGCUGCGUCACCACCAUGGCGAAAGACAAACCAACAUUGGACAUUGAACUCUUGAAGACGGAAGUCACAAACCCUGCCGUCCUGCGCAAACUGUGCAUUGAAGCUAAAAUAUCAAACACCACCACCGACUCAAGAUGUCCAACACAAGGAGAAGCCACACUUAUGGAAGAACAAGACGCGAACUUUGUGUGUCGACGAACGUUUGUGGAUAGAGGCUGGGGCAAUGGCUGUGGGCUCUUCGGAAAAGGAAGCCUAAUAACGUGUGCUAAGUUCAAGUGUGUGACAAAACUGGAAGGAAAGAUAGUUCAAUAUGAAAACUUGAAAUAUUCAGUAAUAGUCACCGUCCACACUGGAGACCAGCACCAGGUGGGAAAUGAAAGCACAGAACAUGGGACAACUGCAACUAUAACACCUCAAGCUCCCACGUCGGAAAUACAGCUGACCGACUACGGAGCUCUUACAUUGGACUGCUCACCCAGAACAGGACUAGACUUUAAUGAAAUGGUGUUGUUGACAAUGAAAGAAAAAUCAUGGCUAGUCCAUAAACAAUGGUUUCUAGACCUACCACUGCCUUGGACCUCAGGAGCUUCAACAUCACAAGAGACUUGGAACAGACAAGAUUUGCUGGUGACAUUCAAGACAGCUCAUGCAAAGAAGCAGGAAGUAGUCGUACUAGGAUCACAAGAAGGAGCAAUGCACACUGCGUUGACCGGAGCGACAGAAAUCCAAACGUCUGGAACGACAACAAUCUUUGCAGGACACCUGAAAUGUAGAUUAAAGAUGGACAAACUGACUCUAAAAGGGAUGUCAUAUGUGAUGUGCACAGGCUCAUUCAAGCUAGAGAAAGAAGUGGCUGAGACCCAGCAUGGAACCGUUUUAGUGCAGAUUAAAUACGAAGGAACAGAUGCACCAUGCAAGAUCCCUUUUUCGACCCAAGAUGAAAAAGGAGUAACCCAGAAUGGGAGACUGAUAACAGCUAAUCCUAUAGUCACUGACAAAGAAAAACCAGUCAACAUUGAGGCAGAACCGCCUUUUGGUGAGAGUUACAUCGUAAUAGGAGCAGGUGAAAAAGCUUUGAAACUAAGCUGGUUCAAGAAAGGAAGUAGCAUAGGGAAAAUGUUUGAGGCAACUGCCAGAGGAGCACGAAGAAUGGCCAUACUGGGGGACACCGCAUGGGACUUUGGUUCUGUAGGAGGAGUGUUCACAUCUGUUGGAAAACUAGUACACCAGAUUUUUGGAACUGCAUAUGGAGUUUUGUUCAGCGGUGUUUCCUGGACCAUGAAAAUAGGAAUAGGGGUUCUGCUGACAUGGCUAGGAUUAAACUCAAGGAGCACGUCCCUUUCAAUGACGUGCAUUGCAGUUGGCCUAGUAACACUA
>FR666924/Malaysia/2005
GGGACUUCGUGGAAGGACUGUCAGGAGCAACUUGGGUAGAUGUGGUGCUGGAACAUGGAAGUUGCGUCACUACCAUGGCAAAAGACAAACCAACAUUGGACAUUGAACUCUUGAAGACGGAAGUCACAAACCCUGCCGUCCUGCGCAAACUGUGCAUUGAAGCUAAAAUAUCAAACACCACCACCGACUCAAGAUGUCCAACACAAGGAGAAGCCACACUGGUGGAAGAACAAGACGCGAACUUUGUGUGUCGACGAACGUUUGUGGACAGAGGCUGGGGCAAUGGCUGUGGGCUCUUCGGAAAAGGAAGCCUUAUAACGUGUGCUAAGUUCAAGUGUGUGACAAAACUGGAAGGAAAAAUAGUUCAAUAUGAAAACUUGAAAUAUUCAGUAAUAGUCACCGUCCACACUGGAGACCAGCACCAGGUGGGAAAUGAAAGCACAGAACAUGGGACAACUGCAACCAUAACACCUCAAGCUCCUACGACAGAAAUACAGCUGACCGACUACGGAGCUCUUACAUUGGAUUGUUCACCUAGAACAGGACUAGACUUCAAUGAAAUGGUGUUGUUGACAAUGAAAGAAAAAUCAUGGCUAGUCCACAAACAAUGGUUUCUAGACCUACCACUGCCUUGGACCUCGGGAGCUUCAACAUCACAAGAAACUUGGAACAGACAAGAUUUGCUGGUGACAUUUAAGACAGCUCAUGCAAAGAAGCAGGAAGUAGUCGUACUAGGAUCACAAGAAGGAGCAAUGCACACUGCGUUGACCGGAGCGACGGAAAUCCAAACGUCUGGAACGACAACAAUUUUUGCAGGACACUUGAAAUGUAGACUAAAGAUGGACAAACUGACUCUAAAAGGGAUGUCAUAUGUGAUGUGCACAGGCUCAUUCAAGCUAGAGAAAGAAGUGGCUGAGACCCAGCAUGGAACCGUUCUAGUGCAGAUUAAAUACGAAGGAACAGAUGCACCAUGCAAGAUCCCUUUUUCGACCCAAGAUGAAAAAGGAGUAACCCAGAAUGGGAGAUUGAUAACAGCCAACCCCAUAGUCACUGACAAAGAAAAACCAGUCAACAUUGAGGCAGAACCGCCUUUUGGUGAGAGUUACAUCGUGAUAGGAGCAGGUGAAAAAGCUUUGAAACUAAGCUGGUUCAAGAAAGGAAGCAGCAUAGGGAAAAUGUUUGAGGCAACUGCCAGAGGAGCACGAAGGAUGGCCAUACUGGGAGACACCGCAUGGGACUUUGGUUCUAUAGGAGGAGUGUUCACGUCUGUUGGAAAAUUAGUACACCAGAUUUUUGGAACUGCAUAUGGAGUUUUGUUCAGCGGUGUUUCCUGGACCAUGAAAAUAGGAAUAGGGGUUCUGCUGACAUGGCUAGGAUUAAACUCAAGGAGCACGUCCCUUUCGAUGACGUGCAUUGCAGUUGGCCUAGUAACGCUA
>FR666928/Malaysia/2005
GGGACUUCGUGGAAGGACUGUCAGGAGCAACUUGGGUAGAUGUGGUGCUGGAACAUGGAAGUUGCGUCACUACCAUGGCAAAAGACAAACCAACAUUGGACAUUGAACUCUUGAAGACGGAAGUCACAAACCCUGCCGUCCUGCGCAAACUGUGCAUUGAGGCUAAAAUAUCAAACACCACCACCGACUCAAGAUGUCCAACACAAGGAGAAGCCACACUGGUGGAAGAACAAGACGCGAACUUUGUGUGUCGACGAACGUUUGUGGACAGAGGCUGGGGCAAUGGCUGUGGGCUCUUCGGAAAAGGAAGCCUUAUAACGUGUGCUAAGUUCAAGUGUGUGACAAAACUGGAAGGAAAAAUAGUUCAAUAUGAAAACUUGAAAUAUUCAGUAAUAGUCACCGUCCACACUGGAGACCAGCAUCAGGUGGGAAAUGAAAGCACAGAACAUGGGACAACUGCAACUAUAACACCUCAAGCUCCUACGACAGAAAUACAGCUGACCGACUACGGAGCUCUUACAUUGGAUUGUUCACCUAGAACAGGACUAGACUUUAAUGAGAUGGUGUUGUUGACAAUGAAAGAAAAAUCAUGGCUAGUCCACAAACAAUGGUUUCUAGACCUACCACUGCCUUGGACCUCGGGAGCUUCAACAUCACAAGAAACUUGGAACAGACAAGAUUUGCUGGUGACAUUUAAGACAGCUCAUGCAAAGAAGCAGGAAGUAGUCGUACUAGGAUCACAAGAAGGAGCAAUGCACACUGCGUUGACCGGAGCGACGGAAAUCCAAACGUCUGGAACGACAACAAUUUUUGCAGGACACUUGAAAUGUAGACUAAAGAUGGACAAACUGACUCUAAAAGGGAUGUCAUAUGUGAUGUGCACAGGCUCAUUCAAGCUAGAGAAAGAAGUGGCUGAGACCCAGCAUGGAACCGUUCUAGUGCAGAUUAAAUACGAAGGAACAGAUGCACCAUGCAAGAUCCCUUUUUCGACCCAAGAUGAAAAAGGAGUAACCCAGAAUGGGAGAUUGAUAACAGCCAACCCCAUAGUCACUGACAAAGAAAAACCAGUCAACAUUGAGGCAGAACCGCCUUUUGGUGAGAGUUACAUCGUGAUAGGAGCAGGUGAAAAAGCUUUGAAACUAAGCUGGUUCAAGAAAGGAAGCAGCAUAGGGAAAAUGUUUGAGGCAACUGCCAGAGGAGCACGAAGGAUGGCCAUACUGGGAGACACCGCAUGGGACUUUGGUUCUAUAGGAGGAGUGUUCACGUCUGUUGGAAAAUUAGUACACCAGAUUUUUGGAACUGCAUAUGGAGUUUUGUUCAGCGGUGUUUCCUGGAUCAUGAAAAUAGGAAUAGGGGUUCUGCUGACAUGGCUAGGAUUAAACUCAAGGAGCACGUCCCUUUCGAUGACGUGCAUUGCAGUUGGCCUAGUAACGCUA
>GQ199776/Vietnam/2007
GGGACUUCGUGGAAGGACUGUCAGGAGCAACUUGGGUAGAUGUGGUACUGGAACAUGGAAGUUGCGUCACCACCAUGGCAAAAGACAAACCAACAUUGGACAUUGAACUCUUGAAGACGGAAGUCACAAACCCUGCCGUCCUGCGCAAACUGUGCAUUGAAGCUAAAAUAUCAAACACCACCACCGACUCAAGAUGUCCAACACAAGGAGAAGCCACACUAGUGGAAGAACAAGACGCGAACUUUGUGUGUCGACGAACGUUUGUGGACAGAGGCUGGGGCAAUGGCUGUGGGCUCUUCGGAAAAGGAAGCCUAAUAACGUGUGCAAAGUUCAAGUGUGUGACAAAACUGGAAGGAAAGAUAGUUCAAUAUGAGAACUUGAAAUAUUCAGUAAUAGUCACCGUUCACACCGGAGACCAGCACCAAGUGGGAAAUGAAAGCACAGAACAUGGGACAACUGCAACUAUAACACCUCAAGCUCCUACGACGGAAAUACAGCUGACCGACUACGGAGCUCUUACAUUGGAUUGUUCACCUAGAACAGGACUAGACUUUAAUGAAAUGGUGUUGUUGACAAUGAAAGAAAAAUCAUGGCUAGUCCACAAACAAUGGUUUUUAGACCUACCACUGCCUUGGACCUCGGGAGCUUCAACAUCACAAGAGACUUGGAACAGACAAGAUUUGCUGGUGACAUUUAAGACAGCUCAUGCAAAGAAGCAGGAAGUAGUCGUACUAGGAUCACAAGAAGGAGCAAUGCACACUGCGUUGACCGGAGCGACAGAAAUCCAAACGUCUGGAACGACAACAAUUUUUGCAGGACACUUGAAAUGCAGACUAAAGAUGGACAAACUGACUCUAAAAGGGAUGUCAUAUGUGAUGUGCACAGGCUCAUUCAAGCUAGAGAAAGAAGUGGCUGAGACCCAGCAUGGAACCGUUCUAGUGCAGAUUAAAUACGAAGGAACAGAUGCACCAUGCAAGAUCCCUUUUUCGACCCAAGAUGAAAAAGGAGUAACCCAGAAUGGGAGAUUGAUAACAGCUAACCCCAUAGUUACUGACAAAGAAAAACCAGUCAACAUUGAGGCAGAACCGCCCUUUGGUGAGAGUUACAUCGUAAUAGGAGCAGGUGAAAAAGCUUUGAAACUAAGCUGGUUCAAGAAAGGAAGCAGCAUAGGGAAAAUGUUUGAGGCAACUGCCAGAGGAGCACGAAGGAUGGCCAUACUGGGAGACACCGCAUGGGACUUUGGUUCUAUAGGAGGAGUGUUCACGUCUGUUGGAAAAUUAGUACACCAGAUUUUUGGAACUGCAUAUGGAGUUUUGUUCAGCGGUGUUUCCUGGACCAUGAAAAUAGGAAUAGGGGUUCUGCUGACAUGGCUGGGAUUAAACUCAAGGAGCACGUCCCUUUCGAUGACGUGCAUUGCAGUUGGCCUAGUAACACUA
>GQ199814/Vietnam/2007
GGGACUUCGUGGAAGGACUGUCAGGAGCAACUUGGGUAGAUGUGGUACUGGAACAUGGAAGUUGCGUCACCACCAUGGCAAAAGACAAACCAACAUUGGACAUUGAACUCUUGAAGACGGAAGUCACAAACCCUGCCGUCCUGCGUAAACUGUGCAUUGAAGCUAAAAUAUCAAACACCACCACUGACUCAAGAUGUCCAACACAAGGAGAAGCCACACUGGUGGAAGAACAAGACGCGAACUUUGUGUGUCGACGAACGUUUGUGGACAGAGGCUGGGGCAAUGGAUGUGGGCUCUUCGGAAAAGGAAGCCUAAUAACGUGUGCUAAGUUCAAGUGUGUGACAAAACUGGAAGGAAAGAUAGUUCAAUAUGAAAACUUGAAAUAUUCAGUAAUAGUCACCGUCCACACUGGAGACCAGCACCAGGUGGGAAAUGAAAGCACAGAACAUGGGACAACUGCAACUAUAACACCUCAAGCUCCUUCGACGGAAAUACAGCUGACCGACUACGGAGCUCUCACAUUGGAUUGUUCACCUAGAACAGGACUAGACUUUAAUGAAAUGGUGUUGUUGACAAUGAAAGAAAAAUCAUGGCUAGUCCACAAACAAUGGUUUCUAGACUUACCACUGCCUUGGACCUCGGGAGCUUCAACAUCACAAGAGACUUGGAACAGACAAGAUUUGCUGGUGACAUUUAAGACAGCUCAUGCAAAGAAGCAGGAAGUAGUCGUACUAGGAUCACAAGAAGGAGCAAUGCACACUGCGUUGACCGGAGCGACAGAAAUCCAAACGUCUGGAACGACAACAAUUUUUGCAGGACACUUGAAAUGUAGACUAAAGAUGGAUAAGCUGACUCUAAAGGGGAUGUCAUAUGUAAUGUGCACAGGCUCAUUCAAGCUAGAGAAAGAAGUGGCUGAGACCCAGCAUGGAACCGUUCUAGUGCAGAUUAAAUAUGAAGGAACAGAUGCACCAUGCAAGAUCCCUUUUUCGACCCAAGAUGAAAAAGGAGUAACCCAGAAUGGGAGACUAAUAACAGCUAACCCCAUAGUCACUGACAAAGACAAACCAGUCAACAUUGAGGCAGAACCGCCUUUUGGUGAGAGUUACAUCGUGAUAGGAGCAGGUGAAAAAGCUUUGAAACUAAGCUGGUUCAAGAAAGGAAGCAGCAUAGGGAAAAUGUUUGAGGCAACUGCCAGAGGAGCACGAAGGAUGGCCAUACUAGGAGACACCGCAUGGGACUUUGGUUCUAUAGGAGGAGUGUUUACGUCUGUUGGAAAAUUAGUACACCAGAUUUUUGGAACUGCAUAUGGAGUUUUGUUCAGCGGUGUUUCCUGGACUAUGAAAAUAGGAAUAGGAGUUCUGCUAACAUGGCUAGGAUUAAACUCAAGGAGCACGUCCCUUUCGAUGACGUGCAUUGCAGUUGGCCUAGUAACAUUA
>GQ199830/Vietnam/2003
GGGACUUCGUGGAAGGACUGUCAGGAGCAACUUGGGUAGACGUGGUACUGGAACAUGGAAGCUGCGUCACCACCAUGGCGAAAGACAAACCAACAUUGGACAUUGAACUCUUGAAGACGGAAGUCACAAACCCUGCCGUCCUGCGCAAACUGUGCAUUGAAGCUAAAAUAUCAAACACCACCACCGACUCAAGAUGUCCAACACAAGGAGAAGCCACACUUAUGGAAGAACAAGACGCGAACUUUGUGUGUCGACGAACGUUUGUGGACAGAGGCUGGGGCAAUGGCUGUGGGCUCUUCGGAAAAGGAAGCCUAAUAACGUGUGCUAAGUUCAAGUGUGUGACAAAACUGGAAGGAAAGAUAGUUCAAUAUGAAAACUUGAAAUAUUCAGUAAUAGUCACCGUCCACACUGGAGACCAGCACCAGGUGGGAAAUGAAAGCACAGAACAUGGGACAACUGCAACUAUAACACCUCAAGCUCCCACGUCGGAAAUACAGCUGACCGACUACGGAGCUCUUACAUUGGAUUGCUCACCCAGAACAGGACUAGACUUUAAUGAAAUGGUGUUGUUGACAAUGAAAGAAAAAUCAUGGCUAGUCCAUAAACAAUGGUUUCUAGACCUACCACUGCCUUGGACCUCAGGAGCUUCAACAUCACAAGAGACUUGGAACAGACAAGAUUUGCUGGUGACAUUUAAGACAGCUCAUGCAAAGAAGCAGGAAGUAGUCGUACUAGGAUCACAAGAAGGAGCAAUGCACACUGCGUUGACCGGAGCGACAGAAAUCCAAACGUCUGGAACGACAACAAUCUUUGCAGGACACCUGAAAUGUAGAUUAAAGAUGGACAAACUGACUCUAAAAGGGAUGUCAUAUGUGAUGUGCACAGGCUCAUUCAAGCUAGAGAAAGAAGUGGCUGAGACCCAGCAUGGAACCGUUUUAGUGCAGAUUAAAUACGAAGGAACAGAUGCACCAUGCAAGAUCCCUUUUUCGACCCAAGAUGAAAAAGGAGUAACCCAGAAUGGGAGACUGAUAACAGCUAAUCCUAUAGUCACUGACAAAGAAAAACCAGUCAACAUUGAGGCAGAACCGCCUUUUGGUGAGAGUUACAUCGUAAUAGGAGCAGGUGAAAAAGCUUUGAAACUAAGCUGGUUCAAGAAAGGAAGUAGCAUAGGGAAAAUGUUUGAGGCAACUGCCAGAGGAGCACGAAGAAUGGCCAUACUGGGGGACACCGCAUGGGACUUUGGUUCUAUAGGAGGAGUGUUCACAUCUGUUGGAAAACUAGUACACCAGAUUUUUGGAACUGCAUAUGGAGUUUUGUUCAGCGGUGUUUCCUGGACCAUGAAAAUAGGAAUAGGGGUUCUGCUGACAUGGCUAGGAUUAAACUCAAGGAGCACGUCCCUUUCAAUGACGUGCAUUGCAGUUGGCCUAGUAACACUA
>GQ328923/Malaysia/2004
GGGACUUCGUGGAAGGACUGUCAGGAGCAACUUGGGUAGAUGUGGUGCUGGAACAUGGAAGUUGCGUCACUACCAUGGCAAAAGACAAACCAACAUUGGACAUUGAACUCUUGAAGACGGAAGUCACAAACCCUGCCGUCCUGCGCAAACUGUGUAUUGAAGCUAAAAUAUCAAACACCACCACCGACUCAAGAUGUCCAACACAAGGAGAAGCCACACUGGUGGAAGAACAAGACGCGAACUUUGUGUGUCGACGAACGUUUGUGGACAGAGGCUGGGGCAAUGGCUGUGGGCUCUUCGGAAAAGGAAGCCUUAUAACGUGUGCUAAGUUCAAGUGUGUGACAAAACUGGAAGGAAAAAUAGUUCAAUAUGAAAACUUGAAAUAUUCAGUAAUAGUCACCGUCCACACUGGAGACCAGCAUCAGGUGGGAAAUGAAAGCACAGAACAUGGGACAACUGCAACUAUAACACCUCAAGCUCCUACGACAGAAAUACAGCUGACCGACUACGGAGCUCUUACAUUGGAUUGUUCACCUAGAACAGGACUAGACUUUAAUGAAAUGGUGUUGUUGACAAUGAAAGAAAAAUCAUGGCUAGUCCACAAACAAUGGUUUCUAGACCUACCACUGCCUUGGACCUCGGGAGCUUCAACAUCACAAGAAACUUGGAACAGACAAGAUUUGCUGGUGACAUUUAAGACAGCUCAUGCAAAGAAGCAGGAAGUAGUCGUACUAGGAUCACAAGAAGGAGCAAUGCACACUGCGUUGACCGGAGCGACGGAAAUCCAAAUGUCUGGAACGACAACAAUUUUUGCAGGACACUUGAAAUGUAGACUAAAGAUGGACAAACUGACUCUAAAAGGGAUGUCAUAUGUGAUGUGCACAGGCUCAUUCAAGCUAGAGAAAGAAGUGGCUGAGACCCAGCAUGGAACCGUUCUAGUGCAGAUUAAAUACGAAGGAACAGAUGCACCAUGCAAGAUCCCUUUUUCGACCCAAGAUGAAAAAGGAGUAACCCAGAAUGGGAGAUUGAUAACAGCCAACCCCAUAGUCACUGACAAAGGAAAACCAGUCAACAUUGAGGCAGAACCGCCUUUUGGUGAGAGUUACAUCGUGAUAGGAGCAGGUGAAAAAGCUUUGAAACUAAGCUGGUUCAAGAAAGGAAGCAGCAUAGGGAAAAUGUUUGAGGCAACUGCCAGAGGAGCACGAAGGAUGGCCAUACUGGGAGACACCGCAUGGGACUUUGGUUCUAUAGGAGGAGUGUUCACGUCUGUUGGAAAAUUAGUACACCAGAUUUUUGGAACUGCAUAUGGAGUUUUGUUCAGCGGUGUUUCCUGGACCAUGAAAAUAGGAAUAGGGGUUCUGCUGACAUGGCUAGGAUUAAACUCAAGGAGCACGUCCCUUUCGAUGACGUGCAUUGCAGUUGGCCUAGUAACGCUA
>GQ357666/Singapore/2008
GGGACUUCGUGGAAGGACUGUCAGGAGCAACUUGGGUAGAUGUGGUGCUGGAACAUGGAAGUUGCGUCACUACCAUGGCAAAAGACAAACCAACAUUGGACAUUGAACUCUUGAAGACGGAAGUCACAAACCCUGCCGUCCUGCGCAAACUGUGCAUUGAAGCUAAAAUAUCAAACACUACCACCGACUCAAGAUGUCCAACACAAGGAGAAGCCACACUGGUGGAAGAACAAGACGCGAACUUUGUGUGUCGACGAACGUUUGUGGACAGAGGCUGGGGCAAUGGCUGUGGGCUCUUCGGAAAAGGAAGCCUUAUAACGUGUGCUAAGUUCAAGUGUGUGACAAAACUGGAAGGAAAAAUAGUUCAAUAUGAAAACUUGAAAUAUUCAGUAAUAGUCACCGUCCACACUGGAGACCAGCAUCAGGUGGGAAAUGAAAGCACAGAACAUGGGACAACUGCAACUAUAACACCUCAAGCUCCCACGACAGAAAUACAGCUGACCGACUACGGAGCUCUUACAUUGGAUUGUUCACCUAGAACAGGACUAAACUUUAAUGAAAUGGUGUUGUUGACAAUGAAAGAAAAAUCAUGGCUAGUCCACAAACAAUGGUUUCUAGACCUACCACUGCCUUGGACCUCGGGAGCCUCAACAACACAAGAAACUUGGAACAGACAAGAUUUGCUGGUGACAUUUAAGACAGCUCAUGCAAAGAAGCAGGAAGUAGUCGUACUAGGAUCACAAGAAGGAGCAAUGCACACUGCGCUGACCGGAGCGACAGAAAUCCAAACAUCUGGAACGACAACAAUUUUUGCAGGACACUUGAAAUGUAGACUAAAGAUGGACAAACUGACUCUAAAAGGGAUGUCAUAUGUGAUGUGCACAGGCUCAUUCAAGCUAGAGAAGGAAGUGGCUGAGACCCAGCAUGGAACCGUUCUAGUGCAGAUUAAAUACGAAGGAACAGAUGCACCAUGCAAGAUCCCUUUUUCGACCCAAGAUGAAAAAGGAGUAACCCAGAAUGGGAGAUUGAUAACAGCCAACCCCAUAGUCACUGACAAAGAAAAACCAGUCAACAUUGAGGCAGAACCGCCUUUUGGUGAGAGUUACAUCGUGAUAGGAGCAGGUGAAAAAGCUUUGAAACUAAGCUGGUUCAAGAAAGGAAGCAGCAUAGGGAAAAUGUUUGAGGCAACUGCCAGAGGAGCACGAAGGAUGGCCAUACUGGGAGACACCGCAUGGGACUUUGGUUCUAUAGGAGGAGUGUUCACGUCUGUUGGAAAAUUAGUACACCAGAUCUUUGGAACUGCAUAUGGAGUUUUGUUCAGCGGUGUUUCCUGGACCAUGAAAAUAGGAAUAGGGGUUCUGUUGACAUGGCUAGGAUUAAACUCAAGGAGCACGUCCCUUUCGAUGACGUGCAUUGCAGUUGGCCUAGUAACGCUA
>GQ357681/Singapore/2008
GGGACTTCGTGGAAGGACTGTCAGGAGCAACTTGGGTAGATGTGGTGCTGGAACATGGAAGTTGCGTCACTACCATGGCAAAAGACAAACCAACATTGGACATTGAACTCTTGAAGACGGAAGTCACAAACCCTGCCGTCCTGCGCAAACTGTGCATTGAAGCTAAAATATCAAACACCACCACCGACTCAAGATGTCCAACACAAGGAGAAGCCACACTGGTGGAAGAACAAGACGCGAACTTTGTGTGTCGACGAACATTTGTGGACAGAGGCTGGGGCAATGGCTGTGGGCTCTTCGGAAAAGGAAGCCTTATAACGTGTGCTAAGTTCAAGTGTGTGACAAAACTGGAAGGAAAAATAGTTCAATATGAAAACTTGAAATATTCAGTAATAGTCACCGTCCACACTGGAGACCAGCACCAGGTGGGAAATGAAAGCACAGAACATGGGACAACTGCAACTATAACACCTCAAGCTCCTACGACAGAAATACAGCTGACCGACTACGGAGCTCTTACATTGGATTGTTCACCTAGAACAGGACTAGACTTTAATGAAATGGTGTTGTTGACAATGAAAGAAAAATCATGGCTAGTCCACAAACAATGGTTTCTAGACCTACCACTGCCTTGGACCTCGGGAGCTTCAACATCACAAGAAACTTGGAACAGACAAGATTTGCTGGTGACATTTAAGACAGCTCATGCGAAGAAGCAGGAAGTAGTCGTACTAGGATCACAAGAAGGAGCAATGCACACTGCGTTGACCGGAGCGACGGAAATCCAAACGTCTGGAACGACAACAATTTTTGCAGGACACTTGAAATGTAGACTAAAGATGGACAAACTGACTCTAAAAGGGATGTCATATGTGATGTGCACAGGCTCATTCAAGCTAGAGAAAGAAGTGGCTGAGACCCAGCATGGAACCGTTCTAGTGCAGATTAAATACGAAGGAACAGATGCACCATGCAAGATCCCTTTTTCGACCCAAGATGAAAAAGGAGTAACCCAGAATGGGAGATTGATAACAGCCAACCCCATAGTCACTGACAAAGAAAAACCAGTCAACATCGAGGCAGAACCGCCTTTTGGTGAGAGTTACATCGTGATAGGAGCAGGTGAAAAAGCTTTGAAACTAAGCTGGTTCAAGAAAGGAAGCAGCATAGGGAAAATGTTTGAGGCAACTGCCAGAGGAGCACGAAGGATGGCCATACTGGGAGACACCGCATGGGACTTTGGTTCTATAGGAGGAGTGTTCACGTCTGTTGGAAAATTAGTACACCAGATTTTTGGAACTGCATATGGAGTTTTGTTCAGCGGTGTTTCCTGGACCATGAAAATAGGAATAGGGGTTCTGCTGACATGGCTAGGATTAAACTCAAGGAGCACGTCCCTTTCGATGACGTGCATTGCAGTTGGCCTAGTAACGCTA
>GQ357682/Singapore/2008
GGGACUUCGUGGAAGGACUGUCAGGAGCAACUUGGGUAGAUGUGGUGCUGGAACAUGGAAGUUGCGUCACUACCAUGGCAAAAGACAAACCAACAUUGGACAUUGAACUCUUGAAGACGGAAGUCACAAACCCUGCCGUCCUGCGCAAACUGUGCAUUGAAGCUAAAAUAUCAAACACCACCACCGACUCAAGAUGUCCAACACAAGGAGAAGCCACACUGGUGGAAGAACAAGACGCGAACUUUGUGUGUCGACGAACAUUUGUGGACAGAGGCUGGGGCAAUGGCUGUGGGCUCUUCGGAAAAGGAAGCCUUAUAACGUGUGCUAAGUUCAAGUGUGUGACAAAACUGGAAGGAAAAAUAGUUCAAUAUGAAAACUUGAAAUAUUCAGUAAUAGUCACCGUCCACACUGGAGACCAGCACCAGGUGGGAAAUGAAAGCACAGAACAUGGGACAACUGCAACUAUAACACCUCAAGCUCCUACGACAGAAAUACAGCUGACCGACUACGGAGCUCUUACAUUGGAUUGUUCACCUAGAACAGGACUAGACUUUAAUGAAAUGGUGUUGUUGACAAUGAAAGAAAAAUCAUGGCUAGUCCACAAACAAUGGUUUCUAGACCUACCACUGCCUUGGACCUCGGGAGCUUCAACAUCACAAGAAACUUGGAACAGACAAGAUUUGCUGGUGACAUUUAAGACAGCUCAUGCGAAGAAGCAGGAAGUAGUCGUACUAGGAUCACAAGAAGGAGCAAUGCACACUGCGUUGACCGGAGCGACGGAAAUCCAAACGUCUGGAACGACAACAAUUUUUGCAGGACACUUGAAAUGUAGACUAAAGAUGGACAAACUGACUCUAAAAGGGAUGUCAUAUGUGAUGUGCACAGGCUCAUUCAAGCUAGAGAAAGAAGUGGCUGAGACCCAGCAUGGAACCGUUCUAGUGCAGAUUAAAUACGAAGGAACAGAUGCACCAUGCAAGAUCCCUUUUUCGACCCAAGAUGAAAAAGGAGUAACCCAGAAUGGGAGAUUGAUAACAGCCAACCCCAUAGUCACUGACAAAGAAAAACCAGUCAACAUCGAGGCAGAACCGCCUUUUGGUGAGAGUUACAUCGUGAUAGGAGCAGGUGAAAAAGCUUUGAAACUAAGCUGGUUCAAGAAAGGAAGCAGCAUAGGGAAAAUGUUUGAGGCAACUGCCAGAGGAGCACGAAGGAUGGCCAUACUGGGAGACACCGCAUGGGACUUUGGUUCUAUAGGAGGAGUGUUCACGUCUGUUGGAAAAUUAGUACACCAGAUUUUUGGAACUGCAUAUGGAGUUUUGUUCAGCGGUGUUUCCUGGACCAUGAAAAUAGGAAUAGGGGUUCUGCUGACAUGGCUAGGAUUAAACUCAAGGAGCACGUCCCUUUCGAUGACGUGCAUUGCAGUUGGCCUAGUAACGCUA
>GQ357686/Singapore/2008
GGGACUUCGUGGAAGGACUGUCAGGAGCAACUUGGGUAGAUGUGGUGCUGGAACAUGGAAGUUGCGUCACUACCAUGGCAAAAGACAAACCAACAUUGGACAUUGAACUCUUGAAGACGGAAGUCACAAACCCUGCCGUCCUGCGCAAACUGUGCAUUGAAGCUAAAAUAUCAAACACCACCACCGACUCAAGAUGUCCAACACAAGGAGAAGCCACACUGGUGGAAGAACAAGACGCGAACUUUGUGUGUCGACGAACGUUUGUGGACAGAGGCUGGGGCAAUGGCUGUGGGCUCUUCGGAAAAGGAAGCCUUAUAACGUGUGCUAAGUUCAAGUGUGUGACAAAACUGGAAGGAAAAAUAGUUCAAUAUGAAAACUUGAAAUAUUCAGUAAUAGUCACCGUCCACACUGGAGACCAGCACCAGGUGGGAAAUGAAAGCACAGAACAUGGGACAACUGCAACUAUAACACCUCAAGCUCCUACGACAGAAAUACAGCUGACCGACUACGGAGCUCUUACAUUGGAUUGUUCACCUAGAACAGGACUAGACUUUAAUGAAAUGGUGUUGUUGACAAUGAAAGAAAAAUCAUGGCUAGUCCACAAACAAUGGUUUCUAGACCUACCACUGCCUUGGACCUCAGGAGCUUCAACAUCACAAGAAACUUGGAACAGACAAGAUUUGCUGGUGACAUUUAAGACAGCUCAUGCAAAGAAGCAGGAAGUAGUCGUACUAGGAUCACAAGAAGGAGCAAUGCACACUGCGUUGACCGGAGCGACGGAAAUCCAAACGUCUGGAACGACAACAAUUUUUGCAGGACACUUGAAAUGUAGACUAAAGAUGGACAAACUGACUCUAAAAGGGAUGUCAUAUGUGAUGUGCACAGGCUCAUUCAAGCUAGAGAAAGAAGUGGCUGAGACCCAGCAUGGAACCGUUCUAGUGCAGAUUAAAUACGAAGGAACAGAUGCACCAUGCAAGAUCCCUUUUUCGACCCAAGAUGAAAAAGGAGUAACCCAGAAUGGGAGAUUGAUAACAGCCAACCCCAUAGUCACUGACAAAGAAAAACCAGUCAACAUUGAGGCGGAACCGCCUUUUGGUGAGAGUUACAUCGUGAUAGGAGCAGGUGAAAAAACUUUGAAACUAAGCUGGUUCAAGAAAGGAAGCAGCAUAGGGAAAAUGUUUGAGGCAACCGCCAGAGGAGCACGAAGGAUGGCCAUACUGGGAGACACCGCAUGGGACUUUGGUUCUAUAGGAGGAGUGUUCACGUCUGUUGGAAAAUUAGUACACCAGAUUUUUGGAACUGCAUAUGGAGUUUUGUUCAGCGGUGUUUCCUGGACCAUGAAAAUAGGAAUAGGGGUUCUGCUGACAUGGCUAGGAUUAAACUCAAGGAGCACGUCCCUUUCGAUGACGUGCAUUGCAGUUGGCCUAGUAACGCUA
>GQ357687/Singapore/2008
GGGACUUCGUGGAAGGACUGUCAGGAGCAACUUGGGUAGAUGUGGUGUUGGAACAUGGAAGUUGCGUCACUACCAUGGCAAAAGACAAACCAACAUUGGACAUUGAACUCUUGAAGACGGAAGUCACAAACCCUGCCGUCCUGCGCAAACUGUGCAUUGAAGCUAAAAUAUCAAACACCACCACCGACUCAAGAUGUCCAACACAAGGAGAAGCCACACUGGUGGAAGAACAAGACGCGAACUUUGUGUGUCGACGAACGUUUGUGGACAGAGGCUGGGGCAAUGGCUGUGGGCUCUUCGGAAAAGGAAGCCUUAUAACGUGUGCUAAGUUCAAGUGUGUGACAAAACUGGAAGGAAAAAUAGUUCAAUAUGAAAACUUGAAAUAUUCAGUAAUAGUCACCGUCCACACUGGAGACCAGCACCAGGUGGGAAAUGAAAGCACAGAACAUGGGACAACUGCAACCAUAACACCUCAAGCUCCUACGACAGAAAUACAGCUGACCGACUACGGAGCUCUCACAUUGGAUUGUUCACCUAGAACAGGACUGGACUUCAAUGAAAUGGUGUUGUUGACAAUGAAAGAAAAAUCAUGGCUAGUCCACAAACAAUGGUUUCUAGACCUACCACUGCCUUGGACCUCGGGAGCUUCAACAUCACAAGAAACUUGGAACAGACAAGAUUUGCUGGUGACAUUUAAGACAGCUCAUGCAAAGAAGCAGGAAGUAGUCGUACUAGGAUCACAAGAAGGAGCAAUGCACACUGCGUUGACCGGAGCGACGGAAAUCCAAACGUCUGGAACGACAACAAUUUUUGCAGGACACUUGAAAUGUAGACUAAAAAUGGACAAACUGACUCUAAAAGGGAUGUCAUAUGUGAUGUGCACAGGCUCAUUCAAGCUAGAGAAAGAAGUGGCUGAGACCCAGCAUGGAACCGUUCUAGUGCAGAUUAAAUACGAAGGAACAGAUGCACCAUGCAAGAUCCCUUUUUCGACCCAAGAUGAAAAAGGAGUAACCCAGAAUGGGAGAUUGAUAACAGCCAACCCCAUAGUCACUGACAAAGAAAAACCAGUCAACAUUGAGGCAGAACCGCCUUUUGGUGAGAGUUACAUCGUGAUAGGAGCAGGUGAAAAAGCUUUGAAACUAAGCUGGUUCAAGAAAGGAAGCAGCAUAGGGAAAAUGUUUGAGGCAACUGCCAGAGGAGCACGAAGGAUGGCCAUACUGGGAGACACCGCAUGGGACUUUGGUUCUAUAGGAGGAGUGUUCACGUCUGUUGGAAAAUUAGUACACCAGAUUUUUGGAACUGCAUAUGGAGUUUUGUUCAGCGGUGUUUCCUGGACCAUGAAAAUAGGAAUAGGGGUUCUGCUGACAUGGCUAGGAUUAAACUCAAGGAGCACGUCCCUUUCGAUGACGUGCAUUGCAGUUGGCCUAGUAACGCUA
>GQ868637/Cambodia/2000
GGGACUUCGUGGAAGGACUGUCAGGAGCAACUUGGGUAGAUGUGGUACUGGAACAUGGAAGUUGCGUCACCACCAUGGCAAAAGACAAACCAACAUUGGACAUUGAACUCUUGAAGACGGAAGUCACAAACCCUGCCGUCUUGCGCAAACUGUGCAUUGAAGCUAAAAUAUCAAACACCACCACCGACUCAAGAUGUCCAACACAAGGAGAAGCCACAUUGGUGGAAGAACAAGACGCGAACUUUGUGUGCCGACGAACGUUUGUGGACAGAGGCUGGGGCAAUGGCUGUGGGCUCUUCGGAAAAGGAAGCCUGAUAACGUGUGCUAAGUUCAAGUGUGUGACAAAACUGGAAGGAAAGAUAGUUCAAUAUGAAAACUUGAAAUAUUCAGUAAUAGUCACCGUCCACACUGGAGACCAGCACCAGGUGGGAAAUGAAAGCACAGAACAUGGGACAACUGCAACUAUAACACCUCAAGCUCCUACGUCGGAAAUACAGCUGACCGACUACGGAGCUCUUACAUUGGAUUGCUCACCUAGAACAGGACUAGACUUUAAUGAAAUGGUGUUGUUGACAAUGAAAGAAAAAUCAUGGCUAGUCCACAAACAAUGGUUUCUAGACCUACCACUGCCUUGGACCUCGGGAGCUUCAACAUCACAAGAGACUUGGAACAGACAAGAUUUGCUGGUGACAUUUAAGACAGCUCAUGCAAAGAAGCAGGAAGUAGUCGUACUAGGAUCACAAGAAGGAGCAAUGCACACUGCGUUGACCGGAGCGACAGAAAUCCAAACGUCUGGAACGACAACAAUUUUUGCAGGACACUUGAAAUGUAGACUAAAGAUGGACAAACUGACUCUAAAAGGGAUGUCAUAUGUGAUGUGCACAGGCUCAUUCAAGCUAGAGAAAGAAGUGGCUGAGACCCAGCAUGGAACCGUUCUAGUGCAGAUUAAAUACGAAGGAACAGAUGCACCAUGCAAGAUCCCUUUUUCGACCCAAGAUGAAAAAGGAGUAACCCAGAAUGGGAGAUUGAUAACAGCCAACCCCAUAGUCACUGACAAAGAAAAACCAGUCAACAUUGAGGCAGAACCGCCUUUUGGUGAGAGUUACAUCGUGAUAGGAGCAGGUGAAAAAGCUUUGAAACUAAGCUGGUUCAAGAAAGGAAGCAGCAUAGGGAAAAUGUUUGAGGCAACCGCCAGAGGAGCACGAAGGAUGGCCAUACUGGGAGACACCGCAUGGGACUUUGGUUCUAUAGGAGGAGUGUUCACGUCUGUUGGAAAACUAGUACACCAGAUUUUUGGAACUGCAUAUGGAGUUUUGUUCAGCGGUGUUUCCUGGACCAUGAAAAUAGGAAUAGGGGUUCUGCUGACAUGGCUAGGAUUAAACUCAAGGAGCACGUCCCUUUCGAUGACGUGCAUUGCAGUUGGUCUAGUAACACUA
>GU131722/Vietnam/2008
GGGACUUCGUGGAAGGACUGUCAGGAGCAACUUGGGUAGAUGUGGUACUGGAACAUGGAAGUUGCGUCACCACCAUGGCAAAAGACAAACCAACAUUGGACAUUGAACUCUUGAAGACGGAAGUCACAAACCCUGCCGUCCUGCGUAAACUGUGCAUUGAAGCUAAAAUAUCAAACACCACCACUGACUCAAGAUGUCCAACACAAGGAGAAGCCACACUGGUGGAAGAACAAGACGCGAACUUUGUGUGUCGACGAACGUUUGUGGACAGAGGCUGGGGCAAUGGAUGUGGGCUCUUCGGAAAAGGAAGCCUAAUAACGUGUGCUAAGUUCAAGUGUGUGACAAAACUGGAAGGAAAGAUAGUUCAAUAUGAAAACUUGAAAUAUUCAGUAAUAGUCACCGUCCACACUGGAGACCAGCACCAGGUGGGAAAUGAAAGCACAGAACAUGGGACAACUGCAACUAUAACACCUCAAGCUCCUUCGACGGAAAUACAGCUGACCGACUACGGAGCUCUUACAUUGGAUUGUUCACCUAGAACAGGACUAGACUUUAAUGAAAUGGUGUUGUUGACAAUGAAAGAAAAAUCAUGGCUAGUCCACAAACAAUGGUUUCUAGACCUACCACUGCCUUGGACCUCGGGAGCUUCAACAUCACAAGAGACUUGGAACAGACAAGAUUUGCUGGUGACAUUUAAGACAGCUCAUGCAAAGAAGCAGGAAGUAGUCGUACUAGGAUCACAAGAAGGAGCAAUGCACACUGCGUUGACCGGAGCGACAGAAAUCCAAACGUCUGGAACGACAACAAUUUUUGCAGGACACUUGAAAUGUAGACUAAAGAUGGAUAAGCUGACUCUAAAGGGGAUGUCAUAUGUAAUGUGCACAGGCUCAUUCAAGCUAGAGAAAGAAGUGGCUGAGACCCAGCAUGGAACCGUUCUAGUGCAGAUUAAAUAUGAAGGAACAGAUGCACCAUGCAAGAUCCCUUUUUCGACCCAAGAUGAAAAAGGAGUAACCCAGAAUGGGAGACUAAUAACAGCUAACCCCAUAGUCACUGACAAAGAAAAACCAGUCAACAUUGAGGCAGAACCGCCUUUUGGUGAGAGUUACAUCGUGAUAGGAGCAGGUGAAAAAGCUUUGAAACUAAGCUGGUUCAAGAAAGGAAGCAGCAUAGGGAAAAUGUUUGAGGCAACUGCCAGAGGAGCACGAAGGAUGGCCAUACUAGGAGACACCGCAUGGGACUUUGGUUCUAUAGGAGGAGUGUUCACGUCUGUUGGAAAAUUAGUACACCAGAUUUUUGGAACUGCAUAUGGAGUUUUGUUCAGCGGUGUUUCCUGGACCAUGAAAAUAGGAAUAGGAGUUCUGCUAACAUGGCUAGGAUUAAACUCAAGGAGCACGUCCCUUUCGAUGACGUGCAUUGCAGUUGGCCUAGUAACAUUA
>GU131768/Vietnam/2008
GGGACUUCGUGGAAGGACUGUCAGGAGCAACUUGGGUAGACGUGGUACUGGAACAUGGAAGCUGCGUCACCACCAUGGCGAAAGACAAACCAACAUUGGACAUUGAACUCUUGAAGACGGAAGUCACAAACCCUGCCGUCCUGCGCAAACUGUGCAUUGAAGCUAAAAUAUCAAACACCACCACCGACUCAAGAUGUCCAACACAAGGAGAAGCCACACUUAUGGAAGAACAAGACGCGAACUUUGUGUGCCGACGAACGUUUGUGGAUAGAGGCUGGGGCAAUGGCUGUGGGCUCUUCGGAAAAGGAAGCCUAAUAACGUGUGCCAAGUUCAAGUGUGUGACAAAACUGGAAGGAAAGAUAGUUCAAUAUGAAAACUUGAAAUAUUCAGUAAUAGUCACCGUCCACACUGGAGACCAGCACCAGGUGGGAAAUGAAAGCACAGAACAUGGGACAACUGCAACUAUAACACCUCAAGCUCCCACGUCGGAAAUACAGCUGACCGACUACGGAGCUCUUACAUUGGAUUGCUCACCCAGAACAGGACUAGACUUUAAUGAAAUGGUGUUGUUGACAAUGAAAGAAAAAUCAUGGCUAGUCCAUAAACAAUGGUUUCUAGACCUACCACUGCCUUGGACCUCAGGAGCUUCAACAUCACAAGAGACUUGGAACAGACAAGAUUUGCUGGUGACAUUCAAGACAGCUCAUGCAAAGAAGCAGGAAGUAGUCGUACUAGGAUCACAAGAAGGAGCAAUGCACACUGCGUUGACCGGAGCGACAGAAAUCCAAACGUCUGGAACGACAACAAUCUUUGCAGGACACCUGAAAUGUAGAUUAAAGAUGGACAAACUGACUCUAAAAGGGAUGUCAUAUGUGAUGUGCACAGGCUCAUUCAAGCUAGAGAAAGAAGUGGCUGAGACCCAGCAUGGAACCGUUUUAGUGCAGAUUAAAUAUGAAGGAACAGAUGCACCAUGCAAGAUCCCUUUUUCGACCCAAGAUGAAAAAGGAGUAACCCAGAAUGGGAGACUGAUAACAGCUAAUCCUAUAGUCACUGACAAAGAAAAACCAGUCAACAUUGAGGCAGAACCGCCUUUUGGUGAGAGUUACAUCGUAAUAGGAGCAGGUGAAAAAGCUUUGAAACUAAGCUGGUUCAAGAAAGGAAGUAGCAUAGGGAAAAUGUUUGAGGCAACUGCCAGAGGAGCACGAAGAAUGGCCAUACUGGGGGACACCGCAUGGGACUUUGGUUCUGUAGGAGGAGUGUUCACAUCUGUUGGAAAACUAGUACACCAGAUUUUUGGAACUGCAUAUGGAGUUUUGUUCAGCGGUGUUUCCUGGACCAUGAAAAUAGGAAUAGGGGUUCUGCUGACAUGGCUAGGAUUAAACUCAAGGAGCACGUCCCUUUCAAUGACGUGCAUUGCAGUUGGCCUAGUAACACUA
>GU131895/Cambodia/2009
GGGACUUCGUGGAAGGACUGUCAGGAGCAACCUGGGUAGAUGUGGUGCUGGAACAUGGAAGUUGCGUCACCACCAUGGCAAAAGACAAACCAACAUUGGACAUUGAACUCUUGAAGACGGAAGUCACAAACCCUGCCAUCCUGCGCAAACUGUGCAUUGAAGCUAAAAUAUCAAACACCACCACCGACUCAAGAUGUCCAACACAAGGAGAAGCCACACUGGUGGAAGAACAAGACGCGAACUUUGUGUGUCGACGAACGUUUGUGGACAGAGGCUGGGGCAAUGGCUGUGGGCUCUUCGGAAAAGGAAGCCUAAUAACGUGUGCUAAGUUCAAGUGUGUGACAAAACUGGAAGGAAAGAUAGUUCAAUAUGAAAACUUGAAAUAUUCAGUAAUAGUCACCGUUCACACCGGAGACCAGCACCAGGUGGGAAAUGAAAGCACAGAACAUGGGACAACUGCAACUAUAACACCUCAAGCUCCUACGACGGAAAUACAGCUGACUGACUACGGAGCUCUUACAUUGGAUUGUUCACCUAGAACAGGACUAGACUUUAAUGAAAUGGUGUUGUUGACAAUGAAAGAAAAAUCAUGGCUAGUCCACAAACAAUGGUUUCUAGAUCUACCACUGCCUUGGACCUCGGGAGCUUCAACAUCACAAGAGACUUGGAACAGACAAGAUUUGCUGGUGACAUUUAAGACAGCCCAUGCAAAGAAGCAGGAAGUAGUCGUACUAGGAUCACAAGAAGGAGCAAUGCACACUGCGUUGACCGGAGCAACAGAAAUCCAAACGUCUGGAACGACAACAAUUUUUGCAGGACACUUGAAAUGCAGACUAAAGAUGGACAAACUGGCUCUAAAAGGGAUGUCAUAUGUGAUGUGCACAGGCUCAUUCAAGCUAGAGAAAGAAGUGGCUGAGACCCAGCAUGGAACCGUUCUAGUGCAGAUUAAAUAUGAAGGAACAGAUGCACCAUGCAAGAUCCCUUUUUCAACCCAAGAUGAAAAAGGAGUAACCCAGAAUGGGAGAUUGAUAACAGCUAACCCUAUAGUUACUGACAAAGAAAAACCAGUCAACAUUGAGGCAGAACCGCCUUUUGGUGAGAGUUACAUCGUAAUAGGAGCAGGUGAAAAAGCUUUGAAACUAAGCUGGUUUAAGAAAGGAAGCAGCAUAGGGAAAAUGUUUGAGGCAACUGCCAGAGGAGCACGAAGGAUGGCCAUACUGGGAGACACUGCAUGGGACUUUGGUUCUAUAGGAGGAGUGUUCACGUCUGUUGGAAAAUUAGUACACCAGAUUUUUGGAACUGCAUAUGGAGUUUUGUUCAGCGGUGUUUCCUGGACCAUGAAAAUAGGAAUAGGGGUUCUGCUGACAUGGCUAGGAUUAAACUCAAGGAGCACGUCCCUUUCGAUGACGUGCAUUGCAGUUGGCCUAGUAACACUA
>GU131922/Cambodia/2008
GGGACUUCGUGGAAGGACUGUCAGGAGCAACCUGGGUAGAUGUGGUACUGGAACAUGGAAGUUGCGUCACCACCAUGGCAAAAGACAAACCAACAUUGGACAUUGAACUCUUGAAGACGGAAGUCACAAACCCUGCCAUCCUGCGCAAACUGUGCAUUGAAGCUAAAAUAUCAAACACCACCACCGACUCAAGAUGUCCAACACAAGGAGAAGCCACACUGGUGGAAGAACAAGACGCGAACUUUGUGUGUCGACGAACGUUUGUGGACAGAGGCUGGGGCAAUGGCUGUGGGCUCUUCGGAAAAGGAAGCCUAAUAACGUGUGCUAAGUUCAAGUGUGUGACAAAACUGGAAGGAAAGAUAGUUCAAUAUGAAAACUUGAAAUAUUCAGUAAUAGUCACCGUUCACACCGGAGACCAGCACCAGGUGGGAAAUGAAAGCACAGAACAUGGGACAACUGCAACUAUAACACCUCAAGCUCCUACGACGGAAAUACAGCUGACUGACUACGGAGCUCUUACAUUGGAUUGUUCACCUAGAACAGGACUAGACUUUAAUGAAAUGGUGUUGUUGACAAUGAAAGAAAAGUCAUGGCUAGUCCACAAACAAUGGUUUCUAGACCUACCACUGCCUUGGACCUCGGGAGCUUCAACAUCACAAGAGACUUGGAACAGACAAGAUUUGCUGGUGACAUUUAAGACAGCCCAUGCAAAGAAGCAGGAAGUAGUCGUACUAGGAUCACAAGAAGGAGCAAUGCACACUGCGUUGACCGGAGCAACAGAAAUCCAAACGUCUGGAACGACAACAAUUUUUGCAGGACACUUGAAAUGCAGACUAAAGAUGGACAAACUGACUCUAAAAGGGAUGUCAUAUGUGAUGUGCACAGGCUCAUUCAAGCUAGAGAAAGAAGUGGCUGAGACCCAGCAUGGAACCGUUCUAGUGCAGAUUAAAUAUGAAGGAACAGAUGCACCAUGCAAGAUCCCUUUUUCGACCCAAGAUGAAAAAGGAGUAACCCAGAAUGGGAGAUUGAUAACAGCUAACCCUAUAGUUACUGACAAAGAAAAACCAGUCAACAUUGAGGCAGAACCGCCUUUUGGUGAGAGUUACAUCGUAAUAGGAGCAGGUGAAAAAGCUUUGAAACUAAGCUGGUUUAAGAAAGGAAGCAGCAUAGGGAAAAUGUUUGAGGCAACUGCCAGAGGAGCACGAAGGAUGGCCAUACUGGGAGACACCGCAUGGGACUUUGGUUCUAUAGGAGGAGUGUUCACGUCUGUUGGAAAAUUAGUACACCAGAUUUUUGGAACUGCAUAUGGAGUUUUGUUCAGCGGUGUUUCCUGGACCAUGAAAAUAGGAAUAGGGGUUCUGCUGACAUGGCUAGGAUUAAACUCAAGGAGCACGUCCCUUUCGAUGACGUGCAUUGCAGUUGGCCUAGUAACACUA
>Guangzhou/2014/1
GGGACTTCGTGGAAGGACTGTCAGGAGCAACTTGGGTAGATGTGGTGCTGGAACATGGAAGTTGCGTCACTACCATGGCAAAAGACAAACCAACATTGGACATTGAACTCTTGAAGACGGAAGTCACAAACCCTGCCGTCCTGCGCAAACTGTGCATTGAAGCTAAAATATCAAACACCACCACCGACTCAAGATGTCCAACACAAGGAGAAGCCACACTGGTGGAAGAACAAGACGCGAATTTTGTGTGTCGACGAACGTTTGTGGATAGAGGCTGGGGCAATGGCTGTGGGCTCTTCGGAAAAGGAAGCCTTATAACGTGTGCTAAGTTCAAGTGTGTGACAAAATTGGAAGGAAAAATAGTTCAATATGAAAACTTGAAATATTCAGTAATTGTCACCGTCCACACTGGAGACCAGCACCAAGTGGGAAATGAAAGCACAGAACATGGGACAACTGCAACTATAACACCTCAAGCTCCCACGACGGAAATACAGCTGACCGACTACGGAGCTCTTACACTGGATTGTTCACCTAGAACAGGACTAGACTTTAATGAAATGGTGTTGTTGACAATGAAAGAAAAATCATGGCTAGTCCACAAACAATGGTTTCTAGACCTACCACTGCCTTGGACCTCGGGAGCTTCAACATCACAAGAAACTTGGAACAGACAAGATTTGCTGGTGACATTTAAGACAGCTCATGCAAAGAAGCAGGAAGTAGTCGTACTAGGATCACAAGAAGGAGCAATGCACACTGCGTTGACCGGAGCGACAGAAATCCAAACGTCTGGAACGACAACAATTTTTGCAGGACATTTGAAATGTAGACTAAAGATGGACAAACTGACTCTAAAAGGGATGTCATATGTGATGTGCACAGGCTCATTCAAGCTAGAGAAAGAAGTGGCTGAGACCCAGCATGGAACCGTTCTAGTGCAGATTAAATACGAAGGAACAGATGCACCATGCAAGATTCCTTTTTCGACCCAAGATGAAAAAGGAGTAACTCAGAATGGGAGATTGATAACAGCCAACCCCATAGTTACTGACAAAGAAAAGCCAGTCAACATTGAGGCGGAACCGCCTTTTGGTGAGAGTTACATTGTGATAGGAGCAGGTGAAAAAGCTTTGAAACTAAGCTGGTTCAAGAAAGGAAGTAGCATAGGGAAAATGTTTGAGGCAACTGCCAGAGGAGCACGAAGGATGGCCATACTGGGAGACACCGCATGGGACTTTGGTTCTATAGGAGGAGTGTTCACGTCTGTTGGAAAATTAGTACACCAGATTTTTGGAACTGCATATGGGGTTTTGTTCAGCGGTGTTTCCTGGACCATGAAAATAGGAATAGGGGTTCTGCTGACATGGCTAGGATTAAACTCAAGGAGCACGTCCCTTTCGATGACGTGCATTGCAGTTGGCCTAGTAACGCTA
>Guangzhou/2014/2
GGGACTTCGTGGAAGGACTGTCAGGAGCAACTTGGGTAGATGTGGTGCTGGAACATGGAAGTTGCGTCACTACCATGGCAAAAGACAAACCAACATTGGACATTGAACTCTTGAAGACGGAAGTCACAAACCCTGCCGTCCTGCGCAAACTGTGCATTGAAGCTAAAATATCAAACACCACCACCGACTCAAGATGTCCAACACAAGGAGAAGCCACACTGGTGGAAGAACAAGACGCGAATTTTGTGTGTCGACGAACGTTTGTGGATAGAGGCTGGGGCAATGGCTGTGGGCTCTTCGGAAAAGGAAGCCTTATAACGTGTGCTAAGTTCAAGTGTGTGACAAAATTGGAAGGAAAAATAGTTCAATATGAAAACTTGAAATATTCAGTAATTGTCACCGTCCACACTGGAGACCAGCACCAAGTGGGAAATGAAAGCACAGAACATGGGACAACTGCAACTATAACACCTCAAGCTCCCACGACGGAAATACAGCTGACCGACTACGGAGCTCTTACACTGGATTGTTCACCTAGAACAGGACTAGACTTTAATGAAATGGTGTTGTTGACAATGAAAGAAAAATCATGGCTAGTCCACAAACAATGGTTTCTAGACCTACCACTGCCTTGGACCTCGGGAGCTTCAACATCACAAGAAACTTGGAACAGACAAGATTTGCTGGTGACATTTAAGACAGCTCATGCAAAGAAGCAGGAAGTAGTCGTACTAGGATCACAAGAAGGAGCAATGCACACTGCGTTGACCGGAGCGACAGAAATCCAAACGTCTGGAACGACAACAATTTTTGCAGGACATTTGAAATGTAGACTAAAGATGGACAAACTGACTCTAAAAGGGATGTCATATGTGATGTGCACAGGCTCATTCAAGCTAGAGAAAGAAGTGGCTGAGACCCAGCATGGAACCGTTCTAGTGCAGATTAAATACGAAGGAACAGATGCACCATGCAAGATTCCTTTTTCGACCCAAGATGAAAAAGGAGTAACTCAGAATGGGAGATTGATAACAGCCAACCCCATAGTTACTGACAAAGAAAAGCCAGTCAACATTGAGGCGGAACCGCCTTTTGGTGAGAGTTACATTGTGATAGGAGCAGGTGAAAAAGCTTTGAAACTAAGCTGGTTCAAGAAAGGAAGTAGCATAGGGAAAATGTTTGAGGCAACTGCCAGAGGAGCACGAAGGATGGCCATACTGGGAGACACCGCATGGGACTTTGGTTCTATAGGAGGAGTGTTCACGTCTGTTGGAAAATTAGTACACCAGATTTTTGGAACTGCATATGGGGTTTTGTTCAGCGGTGTTTCCTGGACCATGAAAATAGGAATAGGGGTTCTGCTGACATGGCTAGGATTAAACTCAAGGAGCACGTCCCTTTCGATGACGTGCATTGCAGTTGGCCTAGTAACGCTA
>Guangzhou/2014/3
GAGACTTCGTTGAAGGACTGTCAGGAGCAACATGGGTGGATGTGGTACTGGAGCATGGAAGCTGTGTCACCACCATGGCAAAGAATAAACCAACATTGGACATTGAACTCTTGAAGACGGAGGTCACGAACCCTGCCGTCTTGCGCAAACTGTGCATTGAAGCTAAAATATCAAACACCACCACCGATTCAAGATGTCCAACACAAGGAGAAGCTACACTGGTGGAAGAACAAGACGCGAACTTTGTGTGTCGACGAACATTCGTGGACAGAGGCTGGGGTAATGGTTGTGGACTATTCGGGAAGGGAAGCTTACTAACGTGTGCTAAGTTTAAGTGTGTGACAAAACTTGAAGGAAAGATAGTTCAATATGAAAACTTAAAATATTCGGTGATAGTCACTGTCCACACTGGGGACCAGCACCAGGTAGGAAATGAGACTACAGAACATGGAACAATTGCAACCATAACACCTCAAGCTCCCACGTCGGAAATACAGCTGACTGACTACGGAGCCCTTACATTGGACTGCTCACCTAGAACAGGGCTGGACTTTAATGAGATGGTGCTGTTGACAATGAAAGAAAAATCATGGCTTGTCCACAAACAATGGTTTCTAGACTTACCATTACCTTGGACCTCGGGGGCTTCAACATCTCAAGAGACTTGGAACAGACAAGATCTGCTGGTCACATTTAAGACAGCTCATGCAAAGAAGCAGGAAGTAGTCGTACTGGGGTCACAAGAAGGAGCAATGCACACTGCGTTGACTGGGGCGACAGAAATCCAGACGTCAGGAACGACGACAATCTTCGCAGGACACCTGAAATGTAGACTAAAAATGGATAAACTGACTTTAAAAGGGGTGTCATATGTGATGTGCACAGGCTCATTTAAGCTAGAGAAGGAAGTGGCTGAGACCCAGCATGGAACTGTCCTAGTGCAGGTTAAATATGAAGGAACAGATGCACCATGCAAGATTCCAATTTCAACCCAAGATGAGAAAGGAGTGACCCAGAATGGGAGATTGATAACAGCCAATCCCATAGTTACTGACAAAGAAAAACCAGTCAACATTGAAACAGAACCACCCTTTGGTGAGAGCTACATCGTGATAGGGGCGGGTGAAAAAGCTTTGAAACTAAGCTGGTTTAAGAAAGGAAGCAGCATAGGGAAAATGTTCGAAGCCACCGCCCGAGGAGCACGAAGGATGGCTATCCTGGGAGACACAGCATGGGACTTCGGTTCCATAGGAGGGGTGTTCACATCTGTGGGAAAATTGGTACACCAGGTTTTTGGAACCGCATATGGGGTCCTGTTCAGCGGTGTTTCTTGGACCATGAAAATAGGAATAGGGATTCTGCTGACATGGCTAGGATTGAATTCAAGGAGCACGTCACTCTCGATGACGTGCATTGCAGTTGGCATGGTCACACTG
>Guangzhou/2014/4
GAGACTTCGTTGAAGGACTGTCAGGAGCAACATGGGTGGATGTGGTACTGGAGCATGGAAGCTGTGTCACCACCATGGCAAAGAATAAACCAACATTGGACATTGAACTCTTGAAGACGGAGGTCACGAACCCTGCCGTCTTGCGCAAACTGTGCATTGAAGCTAAAATATCAAACACCACCACCGATTCAAGATGTCCAACACAAGGAGAAGCTACACTGGTGGAAGAACAAGACGCGAACTTTGTGTGTCGACGAACATTCGTGGACAGAGGCTGGGGTAATGGTTGTGGACTATTCGGGAAGGGAAGCTTACTAACGTGTGCTAAGTTTAAGTGTGTGACAAAACTTGAAGGAAAGATAGTTCAATATGAAAACTTAAAATATTCGGTGATAGTCACTGTCCACACTGGGGACCAGCACCAGGTAGGAAATGAGACTACAGAACATGGAACAATTGCAACCATAACACCTCAAGCTCCCACGTCGGAAATACAGCTGACTGACTACGGAGCCCTCACATTGGACTGCTCACCTAGAACAGGGCTGGACTTTAATGAGATGGTGCTGTTGACAATGAAAGAAAAATCATGGCTTGTCCACAAACAATGGTTTCTAGACTTACCATTACCTTGGACCTCAGGGGCTTCAACATCTCAAGAGACTTGGAACAGACAAGATCTGCTGGTCACATTTAAGACAGCTCATGCAAAGAAGCAGGAAGTAGTCGTACTGGGGTCACAAGAAGGAGCAATGCACACTGCGTTGACTGGGGCGACAGAAATCCAGACGTCAGGAACGACGACAATCTTCGCAGGACACCTGAAATGTAGACTAAAAATGGATAAACTGACTTTAAAAGGGGTGTCATATGTGATGTGCACAGGCTCATTTAAGCTAGAGAAGGAAGTGGCTGAGACCCAGCATGGAACTGTCCTAGTGCAGGTTAAATATGAAGGAACAGATGCACCATGCAAGATTCCAATTTCAACCCAAGATGAGAAAGGAGTGACCCAGAATGGGAGATTGATAACAGCCAATCCCATAGTTACTGACAAAGAAAAACCAGTCAACATTGAAACAGAACCACCCTTTGGTGAGAGCTACATCGTGATAGGGGCGGGTGAAAAAGCTTTGAAACTAAGCTGGTTTAAGAAAGGAAGCAGCATAGGGAAAATGTTCGAAGCCACCGCCCGAGGAGCACGAAGGATGGCTATCCTGGGAGACACAGCATGGGACTTCGGTTCCATAGGAGGGGTGTTCACATCTGTGGGAAAATTGGTACACCAGGTTTTTGGAACCGCATATGGGGTCCTGTTCAGCGGTGTTTCTTGGACCATGAAAATAGGAATAGGGATTCTGCTGACATGGCTAGGATTGAATTCAAGGAGCACGTCACTCTCGATGACGTGCATTGCAGTTGGCATGGTCACACTG
>Guangzhou/2014/5
GGGACTTCGTGGAAGGACTGTCAGGAGCAACTTGGGTAGATGTGGTGCTGGAACATGGAAGTTGCGTCACTACCATGGCAAAAGACAAACCAACATTGGACATTGAACTCTTGAAGACGGAAGTCACAAACCCTGCCGTCCTGCGCAAACTGTGCATTGAAGCTAAAATATCAAACACCACCACCGACTCAAGATGTCCAACACAAGGAGAAGCCACACTGGTGGAAGAACAAGACGCGAATTTTGTGTGTCGACGAACGTTTGTGGATAGAGGCTGGGGCAATGGCTGTGGGCTCTTCGGAAAAGGAAGCCTTATAACGTGTGCTAAGTTCAAGTGTGTGACAAAATTGGAAGGAAAAATAGTTCAATATGAAAACTTGAAATATTCAGTAATTGTCACCGTCCACACTGGAGACCAGCACCAAGTGGGAAATGAAAGCACAGAACATGGGACAACTGCAACTATAACACCTCAAGCTCCCACGACGGAAATACAGCTGACCGACTACGGAGCTCTTACACTGGATTGTTCACCTAGAACAGGACTAGACTTTAATGAAATGGTGTTGTTGACAATGAAAGAAAAATCATGGCTAGTCCACAAACAATGGTTTCTAGACCTACCACTGCCTTGGACCTCGGGAGCTTCAACATCACAAGAAACTTGGAACAGACAAGATTTGCTGGTGACATTTAAGACAGCTCATGCAAAGAAGCAGGAAGTAGTCGTACTAGGATCACAAGAAGGAGCAATGCACACTGCGTTGACCGGAGCGACAGAAATCCAAACGTCTGGAACGACAACAATTTTTGCAGGACATTTGAAATGTAGACTAAAGATGGACAAACTGACTCTAAAAGGGATGTCATATGTGATGTGCACAGGCTCATTCAAGCTAGAGAAAGAAGTGGCTGAGACCCAGCATGGAACCGTTCTAGTGCAGATTAAATACGAAGGAACAGATGCACCATGCAAGATTCCTTTTTCGACCCAAGATGAAAAAGGAGTAACTCAGAATGGGAGATTGATAACAGCCAACCCCATAGTTACTGACAAAGAAAAGCCAGTCAACATTGAGGCGGAACCGCCTTTTGGTGAGAGTTACATTGTGATAGGAGCAGGTGAAAAAGCTTTGAAACTAAGCTGGTTCAAGAAAGGAAGTAGCATAGGGAAAATGTTTGAGGCAACTGCCAGAGGAGCACGAAGGATGGCCATACTGGGAGACACCGCATGGGACTTTGGTTCTATAGGAGGAGTGTTCACGTCTGTTGGAAAATTAGTACACCAGATTTTTGGAACTGCATATGGGGTTTTGTTCAGCGGTGTTTCCTGGACCATGAAAATAGGAATAGGGGTTCTGCTGACATGGCTAGGATTAAACTCAAGGAGCACGTCCCTTTCGATGACGTGCATTGCAGTTGGCCTAGTAACGCTA
>Guangzhou/2014/6
GGGACTTCGTGGAAGGACTGTCAGGAGCAACTTGGGTAGATGTGGTGCTGGAACATGGAAGTTGCGTCACTACCATGGCAAAAGACAAACCAACATTGGACATTGAACTCTTGAAGACGGAAGTCACAAACCCTGCCGTCCTGCGCAAACTGTGCATTGAAGCTAAAATATCAAACACCACCACCGACTCAAGATGTCCAACACAAGGAGAAGCCACACTGGTGGAAGAACAAGACGCGAATTTTGTGTGTCGACGAACGTTTGTGGATAGAGGCTGGGGCAATGGCTGTGGGCTCTTCGGAAAAGGAAGCCTTATAACGTGTGCTAAGTTCAAGTGTGTGACAAAATTGGAAGGAAAAATAGTTCAATATGAAAACTTGAAATATTCAGTAATTGTCACCGTCCACACTGGAGACCAGCACCAAGTGGGAAATGAAAGCACAGAACATGGGACAACTGCAACTATAACACCTCAAGCTCCCACGACGGAAATACAGCTGACCGACTACGGAGCTCTTACACTGGATTGTTCACCTAGAACAGGACTAGACTTTAATGAAATGGTGTTGTTGACAATGAAAGAAAAATCATGGCTAGTCCACAAACAATGGTTTCTAGACCTACCACTGCCTTGGACCTCGGGAGCTTCAACATCACAAGAAACTTGGAACAGACAAGATTTGCTGGTGACATTTAAGACAGCTCATGCAAAGAAGCAGGAAGTAGTCGTACTAGGATCACAAGAAGGAGCAATGCACACTGCGTTGACCGGAGCGACAGAAATCCAAACGTCTGGAACGACAACAATTTTTGCAGGACATTTGAAATGTAGACTAAAGATGGACAAACTGACTCTAAAAGGGATGTCATATGTGATGTGCACAGGCTCATTCAAGCTAGAGAAAGAAGTGGCTGAGACCCAGCATGGAACCGTTCTAGTGCAGATTAAATACGAAGGAACAGATGCACCATGCAAGATTCCTTTTTCGACCCAAGATGAAAAAGGAGTAACTCAGAATGGGAGATTGATAACAGCCAACCCCATAGTTACTGACAAAGAAAAGCCAGTCAACATTGAGGCGGAACCGCCTTTTGGTGAGAGTTACATTGTGATAGGAGCAGGTGAAAAAGCTTTGAAACTAAGCTGGTTCAAGAAAGGAAGTAGCATAGGGAAAATGTTTGAGGCAACTGCCAGAGGAGCACGAAGGATGGCCATACTGGGAGACACCGCATGGGACTTTGGTTCTATAGGAGGAGTGTTCACGTCTGTTGGAAAATTAGTACACCAGATTTTTGGAACTGCATATGGGGTTTTGTTCAGCGGTGTTTCCTGGACCATGAAAATAGGAATAGGGGTTCTGCTGACATGGCTAGGATTAAACTCAAGGAGCACGTCCCTTTCGATGACGTGCATTGCAGTTGGCCTAGTAACGCTA
>HG316481/Thailand/2010
GGGACUUCGUGGAAGGACUGUCAGGAGCAACUUGGGUAGAUGUGGUGCUGGAACAUGGAAGCUGCGUCACCACCAUGGCAAAAGACAAACCAACAUUGGACAUUGAACUCUUGAAGACGGAAGUCACAAACCCUGCCGUCCUGCGCAAACUGUGCAUUGAAGCUAAAAUAUCAAAUACCACCACCGACUCAAGAUGUCCAACGCAAGGAGAAGCCACACUGGUGGAAGAACAAGACGCGAACUUUGUGUGUCGACGAACGUUUGUGGACAGAGGCUGGGGCAAUGGCUGUGGGCUCUUCGGAAAAGGAAGCUUAAUAACGUGUGCUAAGUUCAAGUGUGUGACAAAACUGGAAGGAAAGAUAGUUCAAUAUGAAAACUUGAAAUAUUCAGUAAUAGUCACCGUCCACACUGGAGACCAGCACCAGGUGGGAAAUGAAAGCACAGAACAUGGGACAACUGCAACUAUAACACCUCAAGCUCCUACGACGGAAAUACAGCUGACCGACUACGGAGCUCUUACAUUGGAUUGUUCACCUAGAACAGGACUAGACUUUAAUGAAAUGGUGUUGUUGACAAUGAAAGAAAAAUCAUGGCUAGUCCACAAACAAUGGUUUCUAGACCUACCACUGCCUUGGACCUCGGGAGCUUCAACAUCACAAGAGACUUGGAACAGACAAGAUUUGCUGGUGACAUUUAAGACAGCUCAUGCAAAGAAGCAGGAAGUAGUCGUACUAGGAUCACAAGAAGGAGCAAUGCAUACUGCGUUGACCGGAGCGACAGAAAUCCAAACGUCUGGAACGACAACAAUUUUUGCAGGACACUUGAAAUGUAGACUAAAGAUGGACAAACUGACUCUAAAAGGGAUGUCAUAUGUGAUGUGCACAGGCUCAUUCAAGCUAGAGAAAGAAGUGGCUGAGACCCAGCAUGGAACCGUUCUAGUGCAGAUUAAAUACGAAGGAACAGAUGCACCAUGCAAGAUCCCUUUUUCGACCCAAGAUGAAAAAGGAGUAACCCAGAAUGGGAGAUUGAUAACAGCUAACCCUAUAGUCACUGACAAAGAAAAACCAGUCAACAUUGAGGCAGAACCGCCUUUUGGUGAGAGUUACAUCGUGAUAGGAGCAGGUGAAAAAGCUUUGAAACUAAGCUGGUUCAAGAAAGGAAGCAGCAUAGGGAAAAUGUUUGAGGCAACUGCCAGAGGAGCACGAAGGAUGGCCAUACUGGGAGACACCGCAUGGGACUUUGGUUCUAUAGGGGGAGUGUUCACGUCUGUUGGAAAAUUAGUACACCAGAUUUUUGGAACUGCAUAUGGAGUUUUGUUCAGCGGUGUUUCCUGGACCAUGAAAAUAGGAAUAGGGGUUCUGCUGACAUGGCUAGGAUUAAACUCAAGGAGCACGUCCCUUUCGAUGACGUGCAUUGCAGUUGGCCUAGUAACACUA
>HM181940/Cambodia/2006
GGGACUUCGUGGAAGGACUGUCAGGAGCAACCUGGGUAGAUGUGGUACUGGAACAUGGAAGUUGCGUCACCACCAUGGCAAAAGACAAACCAACAUUGGACAUUGAACUCUUGAAGACGGAAGUCACAAACCCUGCCAUCCUGCGCAAACUGUGCAUUGAAGCUAAAAUAUCAAACACCACCACCGACUCAAGAUGUCCAACACAAGGAGAAGCCACACUGGUGGAAGAACAAGACGCGAACUUUGUGUGUCGACGAACGUUUGUGGACAGAGGCUGGGGCAAUGGCUGUGGGCUCUUCGGAAAAGGAAGCCUAAUAACGUGUGCUAAGUUCAAGUGUGUGACAAAACUGGAAGGAAAGAUAGUUCAAUAUGAAAACUUGAAAUAUUCAGUAAUAGUCACCGUUCACACCGGAGACCAGCACCAGGUGGGAAAUGAAAGCACAGAACAUGGGACAACUGCAACUAUAACACCUCAAGCUCCUACGACGGAAAUACAGCUGACUGACUACGGAGCUCUUACAUUGGAUUGUUCACCUAGAACAGGACUAGACUUUAAUGAAAUGGUGUUGUUGACAAUGAAAGAAAAAUCAUGGCUAGUCCACAAACAAUGGUUUCUAGACCUACCACUGCCUUGGACCUCGGGAGCUUCAACAUCACAAGAGACUUGGAACAGACAAGAUUUGCUGGUGACAUUUAAGACAGCCCAUGCAAAGAAGCAGGAAGUAGUCGUACUAGGAUCACAAGAAGGAGCAAUGCACACUGCGUUGACCGGAGCAACAGAAAUCCAAACGUCUGGAACGACAACAAUUUUUGCAGGACACUUGAAAUGCAGACUAAAGAUGGACAAACUGACUCUAAAAGGGAUGUCAUAUGUGAUGUGCACAGGCUCAUUCAAGCUAGAGAAAGAAGUGGCUGAGACCCAGCAUGGAACCGUUCUAGUGCAGAUUAAAUAUGAAGGAACAGAUGCACCAUGCAAGAUCCCUUUUUCGACCCAAGAUGAAAAAGGAGUAACCCAGAAUGGGAGAUUGAUAACAGCUAACCCUAUAGUUACUGACAAAGAAAAACCAGUCAACAUUGAGGCAGAACCGCCUUUUGGUGAGAGUUACAUCGUAAUAGGAGCAGGUGAAAAAGCUUUGAAACUAAGCUGGUUUAAGAAAGGAAGCAGCAUAGGGAAAAUGUUUGAGGCAACUGCCAGAGGAGCACGAAGGAUGGCCAUACUGGGAGACACCGCAUGGGACUUUGGUUCUAUAGGAGGAGUGUUCACGUCUGUUGGAAAAUUAGUACACCAGAUUUUUGGAACUGCAUAUGGAGUUUUGUUCAGCGGUGUUUCCUGGACCAUGAAAAUAGGAAUAGGGGUUCUGCUGACAUGGCUAGGAUUAAACUCAAGGAGCACGUCCCUUUCGAUGACGUGCAUUGCAGUUGGCCUAGUAACACUA
>HM181943/Cambodia/2007
GGGACUUCGUGGAAGGACUGUCAGGAGCAACCUGGGUAGAUGUGGUACUGGAACAUGGAAGUUGCGUCACCACCAUGGCAAAAGACAAACCAACAUUGGACAUUGAACUCUUGAAGACGGAAGUCACAAACCCUGCCAUCCUGCGCAAACUGUGCAUUGAAGCUAAAAUAUCAAACACCACCACCGACUCAAGAUGUCCAACACAAGGAGAAGCCACACUGGUGGAAGAACAAGACGCGAACUUUGUGUGUCGACGAACGUUUGUGGACAGAGGCUGGGGCAAUGGCUGUGGGCUCUUCGGAAAAGGAAGCCUAAUAACGUGUGCUAAGUUCAAGUGUGUGACAAAACUGGAAGGAAAGAUAGUUCAAUAUGAAAACUUGAAAUAUUCAGUAAUAGUCACCGUUCACACCGGAGACCAGCACCAGGUGGGAAAUGAAAGCACAGAACAUGGGACAACUGCAACUAUAACACCUCAAGCUCCUACGACGGAAAUACAGCUGACUGACUACGGAGCUCUUACAUUGGAUUGUUCACCUAGAACAGGACUAGACUUUAAUGAAAUGGUGUUGUUGACAAUGAAAGAAAAAUCAUGGCUAGUCCACAAACAAUGGUUUCUAGACCUACCACUGCCUUGGACCUCGGGAGCUUCAACAUCACAAGAGACUUGGAACAGACAAGAUUUGCUGGUGACAUUUAAGACAGCCCAUGCAAAGAAGCAGGAAGUAGUCGUACUAGGAUCACAAGAAGGAGCAAUGCACACUGCGUUGACCGGAGCAACAGAAAUCCAAACGUCUGGAACGACAACAAUUUUUGCAGGACACUUGAAAUGCAGACUAAAGAUGGACAAACUGACUCUAAAAGGGAUGUCAUAUGUGAUGUGCACAGGCUCAUUCAAGCUAGAGAAAGAAGUGGCUGAGACCCAGCAUGGAACCGUUCUAGUGCAGAUUAAAUAUGAAGGAACAGAUGCACCAUGCAAGAUCCCUUUUUCGACCCAAGAUGAAAAAGGAGUAACCCAGAAUGGGAGAUUGAUAACAGCUAACCCUAUAGUUACUGACAAAGAAAAACCAGUCAACAUUGAGGCAGAACCGCCUUUUGGUGAGAGUUACAUCGUAAUAGGAGCAGGUGAAAAAGCUUUGAAACUAAGCUGGUUUAAGAAAGGAAGCAGCAUAGGGAAAAUGUUUGAGGCAACUGCCAGAGGAGCACGAAGGAUGGCCAUACUGGGAGACACCGCAUGGGACUUUGGUUCUAUAGGAGGAGUGUUCACGUCUGUUGGAAAAUUAGUACACCAGAUUUUUGGAACUGCAUAUGGAGUUUUGUUCAGCGGUGUUUCCUGGACCAUGAAAAUAGGAAUAGGGGUUCUGCUGACAUGGCUAGGAUUAAACUCAAGGAGCACGUCCCUUUCGAUGACGUGCAUUGCAGUUGGCCUAGUAACACUA
>HQ149730/Guangzhou/2009
GGGACUUCGUGGAAGGACUGUCAGGAGCAACUUGGGUAGAUGUGGUGCUGGAACAUGGAAGUUGCGUCACUACCAUGGCAAAAGACAAACCAACAUUGGACAUUGAACUCUUGAAGACGGAAGUCACAAACCCUGCCGUCCUGCGCAAACUGUGCAUUGAGGCUAAAAUAUCAAACACCACCACCGACUCAAGAUGUCCAACACAAGGAGAAGCCACACUGGUGGAAGAACAAGACGCGAACUUUGUGUGUCGACGAACGUUUGUGGACAGAGGCUGGGGCAAUGGCUGUGGGCUCUUCGGAAAAGGAAGUCUUAUAACGUGUGCUAAGUUCAAGUGUGUGACAAAACUGGAAGGAAAAAUAGUUCAAUAUGAAAACUUGAAAUAUUCAGUAAUAGUUACCGUCCACACUGGAGACCAGCAUCAGGUGGGAAAUGAAAGCACAGAACAUGGGACAACUGCAACUAUAACACCUCAAGCUCCUACGACAGAAAUACAGCUGACCGACUACGGAGCUCUUACAUUGGAUUGUUCACCUAGAACAGGACUAGACUUUAAUGAAAUGGUGUUGCUGACAAUGAAAGAAAAAUCAUGGCUAGUCCACAAACAAUGGUUUCUAGACCUACCACUGCCUUGGACCUCGGGAGCUUCAACAACACAAGAAACUUGGAACAGACAAGAUUUGCUGGUGACAUUUAAGACAGCUCAUGCAAAGAAGCAGGAAGUAGUCGUACUAGGAUCACAAGAAGGAGCAAUGCACACUGCGCUGACCGGAGCGACCGAAAUCGAAACGUCUGGAACGACAACAAUUUUUGCAGGACACUUGAAAUGUAGACUAAAGAUGGACAAACUGACUCUAAAAGGGAUGUCAUAUGUGAUGUGCACAGGCUCAUUCAAGCUAGAGAAAGAAGUGGCUGAGACCCAGCAUGGAACCGUUCUAGUGCAGAUUAAAUACGAAGGAACAGAUGCACCAUGCAAGAUCCCUUUUUCGACCCAAGAUGAAAAAGGAGUAACCCAGAAUGGGAGAUUGAUAACAGCCAACCCCAUAGUCACUGACAAAGAAAAACCAGUCAACAUUGAGGCAGAACCGCCUUUUGGUGAGAGUUACAUCGUGAUAGGAGCAGGUGAAAAAGCUUUGAAACUAAGCUGGUUCAAGAAAGGAAGCAGCAUAGGGAAAAUGUUUGAGGCAACUGCCAGAGGAGCACGAAGGAUGGCCAUACUGGGAGACACCGCAUGGGACUUUGGUUCUAUAGGAGGAGUGUUCACGUCUGCUGGAAAAUUAGUACACCAGAUCUUUGGAACUGCAUAUGGAGUUUUGUUCAGCGGUGUUUCCUGGACCAUGAAAAUAGGAAUAGGGGUUCUGUUGACAUGGCUAGGAUUAAACUCAAGGAGCACGUCCCUUUCGAUGACGUGCAUUGCAGUUGGCCUAGUAACGCUA
>HQ149731/Guangzhou/2009
GGGACUUCGUGGAAGGACUGUCAGGAGCAACUUGGGUAGAUGUGGUGCUGGAACAUGGAAGUUGCGUCACUACCAUGGCAAAAGACAAACCAACAUUGGACAUUGAACUCUUGAAGACGGAAGUCACAAACCCUGCCGUCCUGCGCAAACUGUGCAUUGAAGCUAAAAUAUCAAACACCACCACCGACUCAAGAUGUCCAACACAAGGAGAAGCCACACUGGUGGAAGAACAAGACGCGAAUUUUGUGUGUCGACGAACGUUUGUGGAUAGAGGCUGGGGCAAUGGCUGUGGACUCUUCGGAAAAGGAAGCCUUAUAACGUGUGCUAAGUUCAAGUGUGUGACAAAAUUGGAAGGAAAAAUAGUUCAAUAUGAAAACUUGAAAUAUUCAGUAAUUGUCACCGUCCACACUGGAGACCAGCACCAGGUGGGAAAUGAAAGCACAGAACAUGGGACAACUGCAACUAUAACACCUCAAGCUCCCACGACGGAAAUACAGCUGACCGACUACGGAGCUCUUACAUUGGAUUGUUCACCUAGAACAGGACUAGACUUUAAUGAAAUGGUGUUGUUGACAAUGAAAGAAAAAUCAUGGCUAGUCCACAAACAAUGGUUUCUAGACCUACCACUGCCUUGGACCUCGGGAGCUUCAACAUCACAAGAAACUUGGAACAGACAAGAUUUGCUGGUGACAUUUAAGACAGCUCAUGCAAAGAAGCAGGAAGUAGUCGUACUAGGAUCACAAGAAGGAGCAAUGCACACUGCGUUGACCGGAGCGACAGAAAUCCAAACGUCUGGAACGACAACAAUUUUUGCAGGACAUUUGAAAUGUAGACUAAAGAUGGACAAACUGACUCUAAAAGGGAUGUCAUAUGUGAUGUGCACAGGCUCAUUCAAGCUAGAGAAAGAAGUGGCUGAGACCCAGCAUGGAACCGUUCUAGUGCAGAUUAAAUACGAAGGAACAGAUGCACCAUGCAAGAUUCCUUUUUCGACCCAAGAUGAAAAAGGAGUAACCCAGAAUGGGAGAUUGAUAACAGCCAACCCCAUAGUUACUGACAAAGAAAAACCAGUCAACAUUGAGGCAGAACCGCCUUUUGGUGAGAGUUACAUUGUGAUAGGAGCAGGUGAAAAAGCUUUGAAACUAAGCUGGUUCAAGAAAGGAAGUAGCAUAGGGAAAAUGUUUGAGGCAACUGCCAGAGGAGCACGAAGGAUGGCCAUACUGGGAGACACCGCAUGGGACUUUGGUUCUAUAGGAGGAGUGUUCACGUCUGUUGGAAAAUUAGUACACCAGAUUUUUGGAACUGCAUAUGGAGUUUUGUUCAGCGGUGUUUCCUGGACCAUGAAAAUAGGAAUAGGGGUUCUGCUGACAUGGCUAGGAUUAAACUCAAGGAGCACGUCCCUUUCGAUGACGUGCAUUGCAGUUGGCCUAGUAACGCUA
>HQ591537/Vietnam/2008
GGGACUUCGUGGAAGGACUGUCAGGAGCAACUUGGGUAGAUGUGGUGCUGGAACAUGGAAGUUGUGUCACUACCAUGGCAAAAGACAAACCAACAUUGGACAUUGAACUCUUGAAGACGGAAGUCACAAACCCUGCCGUCCUGCGCAAACUGUGCAUUGAAGCUAAAAUAUCAAACACCACCACCGACUCAAGAUGUCCAACACAAGGAGAAGCCACACUGGUGGAAGAACAAGACGCGAACUUUGUGUGUCGACGAACGUUUGUGGACAGAGGCUGGGGCAAUGGCUGUGGGCUCUUCGGAAAAGGAAGCCUUAUAACGUGUGCUAAGUUCAAGUGUGUGACAAAACUGGAAGGAAAAAUAGUUCAAUAUGAAAACUUGAAAUAUUCAGUAAUAGUCACCGUCCACACUGGAGACCAGCACCAGGUGGGAAAUGAAAGCACAGAACAUGGGACAACUGCAACUAUAACACCUCAAGCUCCUACGACAGAAAUACAGCUGACCGACUACGGAGUUCUUACAUUGGAUUGUUCACCUAGAACAGGACUAGACUUUAAUGAAAUGGUGUUGUUGACAAUGAAAGAAAAAUCAUGGCUAGUCCACAAACAAUGGUUUCUAGACCUACCACUGCCUUGGACCUCGGGAGCUUCAACAUCACAAGAAACUUGGAACAGACAAGAUUUGCUGGUGACAUUUAAGACAGCUCAUGCAAAGAAGCAGGAAGUAGUCGUACUAGGAUCACAAGAAGGAGCAAUGCACACUGCGUUGACCGGAGCGACGGAAAUCCAAACGUCUGGAACGACAACAAUUUUUGCAGGACACUUGAAAUGUAGACUAAAGAUGGAUAAACUGACUCUAAAAGGGAUGUCAUAUGUGAUGUGCACAGGCUCAUUCAAGCUAGAGAAAGAAGUGGCUGAGACCCAGCAUGGAACCGUUCUAGUGCAGAUUAAAUACGAAGGAACAGAUGCACCAUGCAAGAUCCCUUUUUCGACCCAAGAUGAAAAAGGAGUAACCCAGAAUGGGAGAUUGAUAACAGCCAACCCCAUAGUCACUGACAAAGAAAAACCAGUCAACAUUGAGGCAGAACCGCCUUUUGGUGAGAGUUACAUCGUGAUAGGAGCAGGUGAAAAAGCUUUGAAACUAAGCUGGUUCAAGAAAGGAAGCAGCAUAGGGAAAAUGUUUGAGGCAACUGCCAGAGGAGCACGAAGGAUGGCCAUACUGGGAGACACCGCAUGGGACUUUGGUUCUAUAGGAGGAGUGUUCACGUCUGUUGGAAAAUUAGUACACCAGAUUUUUGGAACUGCAUAUGGAGUUUUGUUCAGCGGUGUUUCCUGGACCAUGAAAAUAGGAAUAGGGGUUCUGCUGACAUGGCUAGGAUUAAACUCAAGGAGCACGUCCCUUUCGAUGACGUGCAUUGCAGUUGGCCUAGUAACGCUA
>HQ891315/Sri_Lanka/2009
GGGACUUCGUGGAAGGACUGUCAGGAGCAACUUGGGUAGAUGUGGUACUGGAACAUGGAAGUUGCGUCACCACCAUGGCUAAAGACAAACCAACAUUGGACAUUGAACUCUUGAAGACGGAAGUCACAAACCCUGCCGUCCUGCGCAAACUGUGCAUUGAAGCUAAAAUAUCAAACACCACCACUGACUCAAGAUGUCCAACACAAGGAGAAGCCACACUGGUGGAAGAACAAGACGCGAACUUUGUGUGUCGACGAACGUUUGUGGACAGAGGCUGGGGCAAUGGCUGUGGGCUCUUCGGAAAAGGAAGCCUACUAACGUGUGCUAAGUUUAAGUGUGUGACAAAACUGGAAGGAAAGAUAGUUCAAUAUGAAAACUUGAAAUAUUCAGUAAUAGUCACCGUCCACACUGGAGACCAGCAUCAGGUGGGAAAUGAAAGCACAGAACAUGGGACAACUGCAACUAUAACACCUCAAGCUCCUACGACGGAAAUACAGCUGACCGACUACGGAGCUCUUACAUUGGAUUGUUCACCUAGAACAGGAUUAGACUUCAAUGAAAUGGUGUUGUUGACAAUGAAAGAAAAAUCAUGGCUAGUCCACAAACAAUGGUUUCUAGACUUACCACUGCCUUGGACCUCGGGAGCUUCAACAUCACAAGAGACUUGGAACAGACAAGAUUUGCUGGUGACAUUUAAGACAGCUCAUGCAAAGAAGCAGGAAGUAGUCGUACUAGGAUCACAAGAAGGAGCAAUGCACACUGCGUUGACCGGAGCGACAGAAAUCCAAACGUCUGGAACGACAACAAUUUUUGCAGGACACUUGAAAUGUAGACUAAAGAUGGACAAACUGACUCUAAAAGGGAUGUCAUAUGUGAUGUGCACAGGCUCAUUCAAGCUAGAGAAAGAAGUGGCUGAGACCCAGCAUGGAACCGUUCUAGUGCAGAUUAAAUACGAAGGAACAGAUGCACCAUGCAAGAUUCCUUUUUCGACCCAAGAUGAAAAAGGAGUAACCCAGAAUGGGAGAUUGAUAACAGCCAACCCCAUAGUCACUGACAAAGAAAAACCAGUCAACAUUGAGGCAGAACCGCCUUUUGGUGAGAGUUACAUCGUGAUAGGAGCAGGUGAAAAAGCUUUGAAACUAAGCUGGUUCAAGAAAGGAAGCAGCAUAGGGAAAAUGUUUGAGGCAACUGCCAGAGGAGCACGAAGGAUGGCCAUACUGGGAGACACCGCAUGGGACUUUGGUUCUAUAGGAGGAGUGUUCACGUCUGUUGGAAAAUUAGUACACCAGAUUUUUGGAACUGCAUAUGGAGUUUUGUUCAGCGGUGUUUCCUGGACCAUGAAAAUAGGAAUAGGGGUUCUGCUGACAUGGUUAGGAUUAAACUCAAGGAGCACGUCCCUCUCGAUGACGUGCAUUGCAGUUGGCCUAGUAACACUA
>JF937601/Vietnam/2008
GGGACUUCGUGGAAGGACUGUCAGGAGCAACUUGGGUAGAUGUGGUACUGGAACAUGGAAGUUGCGUCACCACCAUGGCAAAAGACAAACCAACAUUGGACAUUGAACUCUUGAAGACGGAAGUCACAAACCCUGCCGUCCUGCGCAAACUGUGCAUUGAAGCUAAAAUAUCAAACACCACCACCGACUCAAGAUGUCCAACACAAGGAGAAGCCACACUAGUGGAAGAACAAGACGCGAACUUUGUGUGUCGACGAACGUUUGUGGACAGAGGCUGGGGCAAUGGCUGUGGGCUCUUCGGAAAAGGAAGCCUAAUAACGUGUGCAAAGUUCAAGUGUGUGACAAAACUGGAAGGAAAGAUAGUUCAAUAUGAGAACUUGAAAUAUUCAGUAAUAGUCACCGUUCACACCGGAGACCAGCACCAAGUGGGAAAUGAAAGCACAGAACAUGGGACAACUGCAACUAUAACACCUCAAGCUCCUACGACGGAAAUACAGCUGACCGACUACGGAGCUCUUACAUUGGAUUGUUCACCUAGAACAGGACUAGACUUUAAUGAAAUGGUGUUGUUGACAAUGAAAGAAAAAUCAUGGCUAGUCCACAAACAAUGGUUUUUAGACCUACCACUGCCUUGGACCUCGGGAGCUUCAACAUCACAAGAGACUUGGAACAGACAAGAUUUGCUGGUGACAUUUAAGACAGCUCAUGCAAAGAAGCAGGAAGUAGUCGUACUAGGAUCACAAGAAGGAGCAAUGCACACUGCGUUGACCGGAGCGACAGAAAUCCAAACGUCUGGAACGACAACAAUUUUUGCAGGACACUUGAAAUGCAGACUAAAGAUGGACAAACUGACUCUAAAAGGGAUGUCAUAUGUGAUGUGCACAGGCUCAUUCAAGCUAGAGAAAGAAGUGGCUGAGACCCAGCAUGGAACCGUUCUAGUGCAGAUUAAAUACGAAGGAACAGAUGCACCAUGCAAGAUCCCUUUUUCGACCCAAGAUGAAAAAGGAGUAACCCAGAAUGGGAGAUUGAUAACAGCUAACCCCAUAGUUACUGACAAAGAAAAACCAGUCAACAUUGAGGCAGAACCGCCCUUUGGUGAGAGUUACAUCGUAAUAGGAGCAGGUGAAAAAGCUUUGAAACUAAGCUGGUUCAAGAAAGGAAGCAGCAUAGGGAAAAUGUUUGAGGCAACUGCCAGAGGAGCACGAAGGAUGGCCAUACUGGGAGACACCGCAUGGGACUUUGGUUCUAUAGGAGGAGUGUUCACGUCUGUUGGAAAAUUAGUACACCAGAUUUUUGGAACUGCAUAUGGAGUUUUGUUCAGCGGUGUUUCCUGGACCAUGAAAAUAGGAAUAGGGGUUCUGCUGACAUGGCUGGGAUUAAACUCAAGGAGCACGUCCCUUUCGAUGACGUGCAUUGCAGUUGGCCUAGUAACACUA
>JF937618/Vietnam/2008
GGGACUUCGUGGAAGGACUGUCAGGAGCAACCUGGGUAGAUGUGGUACUGGAACAUGGAAGUUGCGUCACCACCAUGGCAAAAGACAAACCAACAUUGGACAUUGAACUCUUGAAGACGGAAGUCACAAACCCUGCCAUCCUGCGCAAACUGUGCAUUGAAGCUAAAAUAUCAAACACCACCACCGACUCAAGAUGUCCAACACAAGGAGAAGCCACACUGGUGGAAGAACAAGACGCGAACUUUGUGUGUCGACGAACGUUUGUGGACAGAGGCUGGGGCAAUGGCUGUGGGCUCUUCGGAAAAGGAAGCCUAAUAACGUGUGCUAAGUUCAAGUGUGUGACAAAACUGGAAGGAAAGAUAGUUCAAUAUGAAAACUUGAAAUAUUCAGUAAUAGUCACCGUUCACACCGGAGACCAGCACCAGGUGGGAAAUGAAAGCACAGAACAUGGGACAACUGCAACUAUAACACCUCAAGCUCCUACGACGGAAAUACAGCUGACUGACUACGGAGCUCUUACAUUGGAUUGUUCACCUAGAACAGGACUAGACUUUAAUGAAAUGGUGUUGUUGACAAUGAAAGAAAAAUCAUGGCUAGUCCACAAACAAUGGUUUCUAGACCUACCACUGCCUUGGACCUCGGGAGCUUCAACAUCACAAGAGACUUGGAACAGACAAGAUUUGCUGGUGACAUUUAAGACAGCCCAUGCAAAGAAGCAGGAAGUAGUCGUACUAGGAUCACAAGAAGGAGCAAUGCACACUGCGUUGACCGGAGCAACAGAAAUCCAAACGUCUGGAACGACAACAAUUUUUGCAGGACACUUGAAAUGCAGACUAAAGAUGGACAAACUGACUCUAAAAGGGAUGUCAUAUGUGAUGUGCACAGGCUCAUUCAAGCUAGAGAAAGAAGUGGCUGAGACCCAGCAUGGAACCGUUCUAGUGCAGAUUAAAUAUGAAGGAACAGAUGCACCAUGCAAGAUCCCUUUUUCGACCCAAGAUGAAAAAGGAGUAACCCAGAAUGGGAGAUUGAUAACAGCUAACCCUAUAGUUACUGACAAAGAAAAACCAGUCAACAUUGAGGCAGAACCGCCUUUUGGUGAGAGUUACAUCGUAAUAGGAGCAGGUGAAAAAGCUUUGAAACUAAGCUGGUUUAAGAAAGGAAGCAGCAUAGGGAAAAUGUUUGAGGCAACUGCCAGAGGAGCACGAAGGAUGGCCAUACUGGGAGACACCGCAUGGGACUUUGGUUCUAUAGGAGGAGUGUUCACGUCUGUUGGAAAAUUAGUACACCAGAUUUUUGGAACUGCAUAUGGAGUUUUGUUCAGCGGUGUUUCCUGGACCAUGAAAAUAGGAAUAGGGGUUCUGCUGACAUGGCUAGGAUUAAACUCAAGGAGCACGUCCCUUUCGAUGACGUGCAUUGCAGUUGGCCUAGUAACACUA
>JF960214/Singapore/2012
GGGACUUCGUGGAAGGACUGUCAGGAGCAACUUGGGUAGAUGUGGUGCUGGAACAUGGAAGUUGCGUCACUACCAUGGCAAAAGACAAACCAACAUUGGACAUUGAACUCUUGAAGACGGAAGUCACAAACCCUGCCGUCCUGCGCAAACUGUGCAUUGAAGCUAAAAUAUCAAACACCACCACCGACUCAAGAUGUCCAACACAAGGAGAAGCCACACUGGUGGAAGAACAAGACGCGAACUUUGUGUGUCGACGAACGUUUGUGGACAGAGGCUGGGGCAAUGGCUGUGGGCUCUUCGGAAAAGGAAGCCUUAUAACGUGUGCUAAGUUCAAGUGUGUGACGAAACUGGAAGGAAAAAUAGUUCAAUAUGAAAACUUGAAAUAUUCAGUAAUAGUCACCGUCCACACUGGAGACCAGCAUCAGGUGGGAAAUGAAAGCACAGAACAUGGGACAACUGCAACUAUAACACCUCAAGCUCCUACGACAGAAAUACAGCUGACCGACUACGGAGCUCUUACAUUGGAUUGUUCACCUAGAACAGGACUAGACUUUAAUGAAAUGGUGUUGUUGACAAUGAAAGAAAAAUCAUGGCUAGUCCACAAACAAUGGUUUCUAGACCUACCACUGCCUUGGACCUCGGGAGCUUCAACAACACAAGAAACUUGGAACAGACAAGAUUUGCUGGUGACAUUUAAGACAGCUCAUGCAAAGAAGCAGGAAGUAGUCGUACUAGGAUCACAAGAAGGAGCAAUGCACACUGCGCUGACCGGAGCGACGGAAAUCCAAACGUCUGGAACGACAACAAUUUUUGCAGGACACUUGAAAUGUAGACUAAAGAUGGACAAACUGACUCUAAAAGGGAUGUCAUAUGUGAUGUGCACAGGCUCAUUCAAGUUAGAGAAAGAAGUGGCUGAGACCCAGCAUGGAACCGUUCUAGUGCAGAUUAAAUACGAAGGAACAGAUGCACCAUGCAAGAUCCCUUUUUCGACCCAAGAUGAAAAAGGAGUAACCCAGAAUGGGAGAUUGAUAACAGCCAACCCCAUAGUCACUGACAAAGAAAAACCAGUCAACAUUGAGGCAGAACCGCCUUUUGGUGAGAGUUACAUCGUGAUAGGAGCAGGUGAAAAAGCUUUGAAACUAAGCUGGUUCAAGAAAGGAAGCAGCAUAGGGAAAAUGUUUGAGGCAACUGCCAGAGGAGCACGAAGGAUGGCCAUACUGGGAGACACCGCAUGGGACUUUGGUUCUAUAGGAGGAGUGUUCACGUCUGUUGGAAAAUUGGUACACCAGAUCUUUGGAACUGCAUAUGGAGUUCUGUUCAGCGGUGUUUCCUGGACCAUGAAAAUAGGAAUAGGGGUUCUGCUGACAUGGCUAGGAUUAAACUCAAGGAGCACGUCCCUUUCGAUGACGUGCAUUGCAGUUGGCUUAGUAACGCUA
>JF960219/Singapore/2009
GGGACUUCGUGGAAGGACUGUCAGGAGCAACUUGGGUAGAUGUGGUACUGGAACAUGGAAGUUGCGUCACCACCAUGGCUAAAGACAAACCAACACUGGACAUUGAACUCUUGAAGACGGAAGUCACAAACCCUGCCGUCCUGCGCAAACUGUGCAUUGAAGCUAAAAUAUCAAACACCACCACUGACUCAAGAUGUCCAACACAAGGAGAAGCCACACUGGUGGAAGAACAAGACGCGAACUUUGUGUGUCGACGAACGUUUGUGGACAGAGGCUGGGGCAAUGGCUGUGGGCUCUUCGGAAAAGGAAGCCUACUAACGUGUGCUAAGUUUAAGUGUGUGACAAAACUGGAAGGAAAGAUAGUUCAAUAUGAAAACUUGAAAUAUUCAGUAAUAGUCACCGUCCACACUGGAGACCAGCAUCAGGUGGGAAAUGAAAGCACAGAACAUGGGACAACUGCAACUAUAACACCUCAAGCUCCUACGACGGAAAUACAGCUGACCGACUACGGAGCUCUUACAUUGGAUUGUUCACCUAGAACAGGAUUAGACUUCAAUGAAAUGGUGUUGUUGACAAUGAAAGAAAAAUCAUGGCUAGUCCACAAACAAUGGUUUCUAGACUUACCACUGCCUUGGACCUCGGGAGCUUCAACAUCACAAGAGACUUGGAACAGACAAGAUUUGCUGGUGACAUUUAAGACAGCUCAUGCAAAGAAGCAGGAAGUAGUCGUACUAGGAUCACAAGAAGGAGCAAUGCACACUGCGUUGACCGGAGCGACAGAAAUCCAAAUGUCUGGAACGACAACAAUUUUUGCAGGACAUUUGAAAUGUAGACUAAAGAUGGACAAACUGACUCUAAAAGGGAUGUCAUAUGUGAUGUGCACAGGCUCAUUCAAGCUAGAGAAAGAAGUGGCUGAGACCCAGCAUGGAACCGUUCUAGUGCAGAUUAAAUACGAAGGAACAGAUGCACCAUGCAAGAUUCCUUUUUCGACCCAAGAUGAAAAAGGAGUAACUCAGAAUGGGAGAUUGAUAACAGCCAACCCCAUAGUCACUGACAAAGAAAAACCAGUCAACAUUGAGGCAGAACCGCCUUUUGGUGAGAGUUACAUCGUGAUAGGAGCAGGUGAAAAAGCUUUGAAACUAAGCUGGUUCAAGAAAGGAAGCAGCAUAGGGAAAAUGUUUGAGGCAACUGCCAGAGGAGCACGAAGGAUGGCCAUACUGGGAGACACCGCAUGGGACUUUGGUUCUAUAGGAGGAGUGUUCACGUCUGUUGGAAAAUUAGUACACCAGAUUUUUGGAACUGCAUAUGGAGUUUUGUUCAGCGGUGUUUCCUGGACCAUGAAAAUAGGAAUAGGGGUUCUGCUGACAUGGUUAGGAUUAAACUCAAGGAGCACGUCCCUCUCGAUGACGUGCAUUGCAGUUGGCCUAGUAACACUA
>JF960220/Singapore/2010
GGGACUUCGUGGAAGGACUGUCAGGAGCAACUUGGGUAGAUGUGGUACUGGAACAUGGAAGUUGCGUCACCACCAUGGCUAAAGACAAACCAACACUGGACAUUGAACUCUUGAAGACGGAAGUCACAAACCCUGCCGUCCUGCGCAAACUGUGCAUUGAAGCUAAAAUAUCAAACACCACCACUGACUCAAGAUGUCCAACACAAGGAGAAGCCACACUGGUGGAAGAACAAGACGCGAACUUUGUGUGUCGACGAACGUUUGUGGACAGAGGCUGGGGCAAUGGCUGUGGGCUCUUCGGAAAAGGAAGCCUACUAACGUGUGCUAAGUUUAAAUGUGUGACAAAACUGGAAGGAAAGAUAGUUCAAUAUGAAAACUUGAAAUAUUCAGUAAUAGUCACCGUCCACACUGGAGACCAGCAUCAGGUGGGAAAUGAAAGCACAGAACAUGGGACAACUGCAACUAUAACACCUCAAGCUCCUACGACGGAAAUACAGCUGACCGACUACGGAGCUCUUACAUUGGAUUGUUCACCUAGAACAGGAUUAGACUUCAAUGAAAUGGUGUUGUUGACAAUGAAAGAAAAAUCAUGGCUAGUCCACAAACAAUGGUUUCUAGACUUACCACUGCCUUGGACCUCGGGAGCUUCAACAUCACAAGAGACUUGGAACAGACAAGAUUUGCUGGUGACAUUUAAGACAGCUCAUGCAAAGAAGCAGGAAGUAGUCGUACUAGGAUCACAAGAAGGAGCAAUGCACACUGCGUUGACCGGAGCGACAGAAAUCCAAACGUCUGGAACGACAACAAUUUUUGCAGGACACUUGAAAUGUAGACUAAAGAUGGACAAACUGACUCUAAAAGGGAUGUCAUAUGUGAUGUGCACAGGCUCAUUCAAGCUAGAGAAAGAAGUGGCUGAGACCCAGCAUGGAACCGUUCUAGUGCAGAUUAAAUACGAAGGAACAGAUGCACCAUGCAAGAUUCCUUUUUCGACCCAAGAUGAAAAAGGAGUAACCCAGAAUGGGAGAUUGAUAACAGCCAACCCCAUAGUCACUGACAAAGAAAAACCAGUCAACAUUGAGGCAGAACCGCCUUUUGGUGAGAGUUACAUCGUGAUAGGAGCAGGUGAAAAAGCUUUGAAACUAAGCUGGUUCAAGAAAGGAAGCAGCAUAGGGAAAAUGUUUGAGGCAACUGCCAGAGGAGCACGAAGGAUGGCCAUACUGGGAGACACCGCAUGGGACUUUGGUUCUAUAGGAGGAGUGUUCACGUCUGUUGGAAAAUUAGUACACCAGAUUUUUGGAACUGCAUAUGGAGUUUUGUUCAGCGGUGUUUCCUGGACCAUGAAAAUAGGAAUAGGGGUUCUGCUGACAUGGUUAGGAUUAAACUCAAGGAGCACGUCCCUCUCGAUGACGUGCAUUGCAGUUGGCCUAGUAACACUA
>JF960223/Singapore/2010
GGGACUUCGUGGAAGGACUGUCAGGAGCAACUUGGGUAGAUGUGGUGUUGGAACAUGGAAGUUGCGUCACUACCAUGGCAAAAGACAAACCAACAUUGGACAUUGAACUCUUGAAGACGGAAGUCACAAACCCUGCCGUCCUGCGCAAACUGUGCAUUGAAGCUAAAAUAUCAAACACCACCACCGACUCAAGAUGUCCAACACAAGGAGAAGCCACACUGGUGGAAGAACAAGACGCGAACUUUGUGUGUCGUCGAACGUUUGUGGACAGAGGCUGGGGCAAUGGCUGUGGGCUCUUCGGAAAAGGAAGCCUUAUAACGUGUGCUAAGUUCAAGUGUGUGACAAAACUGGAAGGAAAAAUAGUUCAAUAUGAAAACUUGAAAUAUUCAGUAAUAGUCACCGUCCACACUGGAGACCAGCACCAGGUGGGAAAUGAAAGCACAGAACAUGGGACAACUGCAACCAUAACACCUCAAGCUCCUACGACAGAAAUACAGCUGACCGACUACGGAGCUCUUACAUUGGAUUGUUCACCUAGAACAGGACUGGACUUCAAUGAAAUGGUGUUGUUGACAAUGAAAGAAAAAUCAUGGCUAGUCCACAAACAAUGGUUUCUAGACCUACCACUGCCUUGGACCUCGGGAGCUUCAACAUCACAAGAAACUUGGAACAGACAAGAUUUGCUGGUGACAUUUAAGACAGCUCAUGCAAAGAAGCAGGAAGUAGUUGUACUAGGAUCACAAGAAGGAGCAAUGCACACUGCGUUGACCGGAGCGACGGAAAUCCAAACGUCUGGAACGACAACAAUUUUUGCAGGACACUUGAAAUGUAGACUAAAGAUGGACAAACUGACUCUAAAAGGGAUGUCAUAUGUGAUGUGCACAGGCUCAUUCAAGCUAGAGAAAGAAGUGGCUGAGACCCAGCAUGGAACCGUUCUAGUGCAGAUUAAAUACGAAGGAACAGAUGCACCAUGCAAGAUCCCUUUUUCGACCCAAGAUGAAAAAGGAGUAACCCAGAAUGGGAGAUUGAUAACAGCCAACCCCAUAGUCACUGACAAAGAAAAACCAGUCAACAUUGAGGCAGAACCGCCUUUUGGUGAGAGUUACAUCGUGAUAGGAGCAGGUGAAAAAGCUUUGAAACUAAGCUGGUUCAAGAAAGGAAGCAGCAUAGGGAAAAUGUUUGAGGCAACUGCCAGAGGAGCACGAAGGAUGGCCAUACUGGGAGACACCGCAUGGGACUUUGGUUCUAUAGGAGGAGUGUUCACGUCUGUUGGAAAAUUAGUACACCAGAUUUUUGGAACUGCAUAUGGAGUUUUGUUCAGCGGUGUUUCCUGGACCAUGAAAAUAGGAAUAGGGGUUCUGCUGACAUGGCUAGGAUUAAACUCAAGGAGCACGUCCCUUUCGAUGACGUGCAUUGCAGUUGGCCUAGUAACGCUA
>JF967796/Malaysia/2008
GGGACUUCGUGGAAGGACUGUCAGGAGCAACUUGGGUAGAUGUGGUGUUGGAACAUGGAAGUUGCGUCACUACCAUGGCAAAAGAUAAACCAACAUUGGACAUUGAACUCUUGAAGACGGAAGUCACAAACCCUGCCGUCCUGCGCAAACUGUGCAUUGAAGCUAAAAUAUCAAACACCACCACCGACUCAAGAUGUCCAACACAAGGAGAAGCCACAUUGGUGGAAGAACAAGACGCGAACUUUGUGUGUCGACGAACGUUUGUGGACAGAGGCUGGGGCAAUGGCUGUGGGCUCUUCGGAAAAGGAAGCCUUAUAACGUGUGCUAAGUUCAAGUGUGUGACAAAACUGGAAGGAAAAAUAGUUCAAUAUGAAAACUUGAAAUAUUCAGUAAUAGUCACCGUCCACACUGGAGACCAGCACCAGGUGGGAAAUGAAAGCACAGAACAUGGGACAACUGCAACCAUAACACCUCAAGCUCCUACGACAGAAAUACAGCUGACCGACUACGGAGCUCUUACAUUGGAUUGUUCACCUAGAACAGGACUGGACUUCAAUGAAAUGGUGUUGUUGACAAUGAAAGAAAAAUCAUGGCUAGUCCACAAACAAUGGUUUCUAGACCUACCACUGCCUUGGACCUCGGGAGCUUCAACAUCACAAGAAACUUGGAACAGACAAGAUUUGCUGGUGACAUUUAAGACAGCUCAUGCAAAGAAGCAGGAAGUAGUCGUACUAGGAUCACAAGAAGGAGCAAUGCACACUGCGUUGACCGGAGCGACGGAAAUCCAAACGUCUGGAACGACAACAAUUUUUGCAGGACACUUGAAAUGUAGACUAAAGAUGGACAAACUGACUCUAAAAGGGAUGUCAUAUGUGAUGUGCACAGGCUCAUUCAAGCUAGAGAAAGAAGUGGCUGAGACCCAGCAUGGAACCGUUCUAGUGCAGAUUAAAUACGAAGGAACAGAUGCACCAUGCAAGAUCCCUUUUUCGACCCAAGAUGAAAAAGGAGUAACCCAGAAUGGGAGAUUGAUAACAGCCAACCCCAUAGUCACUGACAAAGAAAAACCAGUCAACAUUGAGGCAGAACCGCCUUUUGGUGAGAGUUACAUCGUGAUAGGAGCAGGUGAAAAAGCUUUGAAACUAAGCUGGUUCAAGAAAGGAAGCAGCAUAGGGAAAAUGUUUGAGGCAACUGCCAGAGGAGCACGAAGGAUGGCCAUACUGGGAGACACCGCAUGGGACUUUGGUUCUAUAGGAGGAGUGUUCACGUCUGUUGGAAAAUUAGUACACCAGAUUUUUGGAACUGCAUAUGGAGUUUUGUUCAGCGGUGUUUCCUGGACCAUGAAAAUAGGAAUAGGGGUUCUGCUGACAUGGCUAGGAUUAAACUCAAGGAGCACGUCCCUUUCGAUGACGUGCAUUGCAGUUGGCCUAGUAACGCUA
>JF967798/Indonesia/2008
GGGACUUCGUGGAAGGACUGUCAGGAGCAACUUGGGUAGAUGUGGUGCUGGAACAUGGAAGUUGCGUCACUACCAUGGCAAAAGACAAACCAACAUUGGACAUUGAACUCUUGAAGACGGAAGUCACAAACCCUGCCGUCCUGCGCAAACUGUGCAUUGAAGCUAAAAUAUCAAACACCACCACCGACUCAAGAUGUCCAACACAAGGAGAAGCCACACUGGUGGAAGAACAAGACGCGAACUUUGUGUGUCGACGAACGUUUGUGGACAGAGGCUGGGGCAAUGGCUGUGGGCUCUUCGGAAAAGGAAGCCUUAUAACGUGUGCUAAGUUCAAGUGUGUGACAAAACUGGAAGGAAAAAUAGUUCAAUAUGAAAACUUGAAAUAUUCAGUAAUAGUCACCGUCCACACUGGAGACCAGCAUCAGGUGGGAAAUGAAAGCACAGAACAUGGGACAACUGCAACUAUAACACCUCAAGCUCCUACGACAGAAAUACAGCUGACCGACUACGGAGCUCUUACAUUGGAUUGUUCACCUAGAACAGGACUAGACUUUAAUGAAAUGGUGUUGUUGACAAUGAAAGAAAAAUCAUGGCUAGUCCACAAACAAUGGUUUCUAGACCUACCACUGCCUUGGACCUCGGGAGCUUCAACAACACAAGAAACUUGGAACAGACAAGAUUUGCUGGUGACAUUUAAGACAGCUCAUGCAAAGAAGCAGGAAGUAGUCGUACUAGGAUCACAAGAAGGAGCAAUGCACACUGCGCUGACCGGAGCGACGGAAAUCCAAACGUCUGGAACGACAACAAUUUUUGCAGGACACUUGAAAUGUAGACUAAAGAUGGACAAACUGACUCUAAAAGGGAUGUCAUAUGUGAUGUGCACAGGCUCAUUCAAGCUAGAGAAAGAAGUGGCUGAGACCCAGCAUGGAACCGUUCUAGUGCAGAUUAAAUACGAAGGAACAGAUGCACCAUGCAAGAUCCCUUUUUCGACCCAAGAUGAAAAAGGAGUAACCCAGAAUGGGAGAUUGAUAACAGCCAAUCCCAUAGUCACUGACAAAGAAAAACCAGUCAACAUUGAGGCAGAACCGCCUUUUGGUGAGAGUUACAUCGUGAUAGGAGCAGGUGAAAAAGCUUUGAAACUAAGCUGGUUCAAGAAAGGAAGCAGCAUUGGGAAAAUGUUUGAGGCAACUGCCAGAGGAGCACGAAGGAUGGCCAUACUGGGAGACACCGCAUGGGACUUUGGUUCUAUAGGAGGAGUGUUCACGUCUGUUGGAAAAUUAGUACACCAGAUCUUUGGAACUGCAUAUGGAGUUUUGUUCAGCGGUGUUUCCUGGACCAUGAAAAUAGGAAUAGGGGUUCUGCUGACAUGGCUAGGAUUAAACUCAAGGAGCACGUCCCUUUCGAUGACGUGCAUUGCAGUUGGCUUAGUAACGCUA
>JF967801/Thailand/2008
GGGACUUCGUGGAAGGACUGUCAGGAGCAACUUGGGUAGAUGUGGUGCUGGAACAUGGAAGUUGCGUCACUACCAUGGCAAAAGACAAACCAACAUUGGACAUUGAACUCUUGAAGACGGAAGUCACAAACCCUGCCGUCCUGCGCAAACUGUGCAUUGAAGCUAAAAUAUCAAACACCACCACCGACUCAAGAUGUCCAACACAAGGAGAAGCCACACUGGUGGAAGAACAAGACGCGAACUUUGUGUGUCGACGAACGUUUGUGGACAGAGGCUGGGGCAAUGGCUGUGGGCUCUUCGGAAAAGGAAGCCUUAUGACGUGUGCUAAGUUCAAGUGUGUGACAAAACUGGAAGGAAAAAUAGUUCAAUAUGAAAACUUGAAAUAUUCAGUAAUAGUCACCGUCCACACUGGAGACCAGCACCAGGUGGGAAAUGAAAGCACAGAACAUGGGACAACUGCAACUAUAACACCUCAAGCUCCUACGACGGAAAUACAGCUGACCGACUACGGAGCUCUUACAUUGGAUUGUUCACCUAGAACAGGACUAGACUUUAAUGAAAUGGUGUUGUUGACAAUGAAAGAAAAAUCAUGGCUAGUCCACAAACAAUGGUUUCUAGACCUACCACUGCCUUGGACCUCGGGAGCUUCAACAUCACAAGAAACUUGGAACAGACAAGAUUUGCUGGUGACAUUUAAGACAGCUCAUGCAAAGAAGCAGGAAGUAGUCGUACUAGGAUCACAAGAAGGAGCAAUGCACACUGCGUUGACCGGAGCGACAGAAAUCCAAACGUCUGGAACGACAACAAUUUUUGCAGGACACUUGAAAUGUAGACUAAAGAUGGACAAACUGACUCUAAAAGGGAUGUCAUAUGUGAUGUGCACAGGCUCAUUCAAGCUAGAGAAAGAAGUGGCUGAGACCCAGCAUGGAACCGUUCUAGUGCAGAUUAAAUACGAAGGAACAGAUGCACCAUGCAAGAUCCCUUUUUCGGCCCAAGAUGAAAAAGGAGUAACCCAGAAUGGGAGAUUGAUAACAGCCAACCCCAUAGUCACUGACAAAGAAAAACCAGUCAACAUUGAGGCAGAACCGCCUUUUGGUGAGAGUUACAUCGUGAUAGGAGCAGGUGAAAAAGCUUUGAAACUAAGCUGGUUCAAGAAAGGAAGCAGCAUAGGGAAAAUGUUUGAGGCAACUGCCAGAGGAGCACGAAGGAUGGCCAUACUGGGAGACACCGCAUGGGACUUUGGUUCUAUAGGAGGAGUGUUCACGUCUGUUGGAAAAUUAGUACACCAGAUUUUUGGAACUGCAUAUGGAGUUUUGUUCAGCGGUGUUUCCUGGACCAUGAAAAUAGGAAUAGGGGUUCUGCUGACAUGGCUAGGAUUAAACUCAAGGAGCACGUCUCUUUCGAUGACGUGCAUUGCAGUUGGCCUGGUAACGCUA
>JF967807/Indonesia/2008
GGGACUUCGUGGAAGGACUGUCAGGAGCAACUUGGGUAGAUGUGGUGCUGGAACAUGGAAGUUGCGUCACCACCAUGGCAAAAGACAAACCAACAUUGGACAUUGAACUCUUGAAGACGGAAGUCACAAACCCUGCCGUCCUGCGCAAACUGUGCAUUGAAGCUAAAAUAUCAAACACCACCACCGACUCAAGAUGUCCAACACAAGGAGAAGCCACACUGGUGGAAGAACAAGACGCGAACUUUGUGUGUCGACGAACGUUUGUGGACAGAGGCUGGGGCAAUGGCUGUGGGCUCUUCGGAAAAGGAAGCCUUAUAACGUGUGCUAAGUUCAAGUGUGUGACAAAACUGGAAGGAAAAAUAGUUCAAUAUGAAAACUUGAAAUAUUCAGUAAUAGUCACCGUCCACACUGGAGACCAGCAUCAGGUGGGAAAUGAAAGCACAGAACAUGGGACAACUGCAACUAUAACACCUCAAGCUCCUACGACAGAAAUACAGCUGACCGACUACGGAGCUCUUACAUUGGAUUGUUCACCUAGAACAGGACUAGACUUUAAUGAAAUGGUGUUGUUGACAAUGAAAGAAAAAUCAUGGCUAGUCCACAAACAAUGGUUUCUAGACCUACCACUGCCUUGGACCUCGGGAGCUUCAACAACACAAGAAACUUGGAACAGACAAGAUUUGCUGGUGACAUUUAAGACAGCUCAUGCAAAGAAGCAGGAAGUAGUCGUACUAGGAUCACAAGAAGGAGCAAUGCACACUGCGCUGACCGGAGCGACGGAAAUCCAAACGUCUGGAACGACAACAAUUUUUGCAGGACACUUGAAAUGUAGACUAAAGAUGGACAAACUGACUCUAAAAGGGAUGUCAUAUGUGAUGUGCACAGGCUCAUUCAAGCUAGAGAAAGAAGUGGCUGAGACCCAGCAUGGAACCGUUCUAGUGCAGAUUAAAUACGAAGGAACAGAUGCACCAUGCAAGAUCCCUUUUUCGACCCAAGAUGAAAAAGGAGUAACCCAGAAUGGGAGAUUGAUAACAGCCAACCCCAUAGUCACUGACAAAGAAAAACCAGUCAACAUUGAGGCAGAACCGCCUUUUGGUGAGAGUUACAUCGUGAUAGGAGCAGGUGAAAAAGCUUUGAAACUAAGCUGGUUCAAGAAAGGAAGCAGCAUAGGGAAAAUGUUUGAGGCAACUGCCAGAGGAGCACGAAGGAUGGCCAUACUGGGAGACACCGCAUGGGACUUUGGUUCUAUAGGAGGAGUGUUCACGUCUGCUGGAAAAUUAGUACACCAGAUCUUUGGAACUGCAUAUGGAGUUUUGUUCAGCGGUGUUUCCUGGACCAUGAAAAUAGGAAUAGGGGUUCUGUUGACAUGGCUAGGAUUAAACUCAAGGAGCACGUCCCUUUCGAUGACGUGCAUUGCAGUUGGCCUAGUAACGCUA
>JF967810/Myanmar/2008
GGGACUUCGUGGAAGGACUGUCAGGAGCAACUUGGGUAGAUGUGGUACUGGAACAUGGAAGUUGCGUCACCACCAUGGCAAAAGACAAACCAACACUGGACAUUGAACUCUUGAAGACGGAAGUCACAAACCCUGCCGUCCUGCGCAAACUGUGCAUUGAAGCUAAAAUAUCAAACACCACCACUGACUCAAGAUGUCCAACACAAGGAGAAGCCACACUGGUGGAAGAACAAGACGCGAACUUUGUGUGUCGACGAACGUUUGUGGACAGAGGCUGGGGCAAUGGCUGUGGGCUCUUCGGAAAAGGAAGCCUACUAACGUGUGCUAAGUUCAAGUGUGUGACAAAACUGGAAGGAAAGAUAGUUCAAUAUGAAAACUUGAAAUAUUCAGUAAUAGUCACCGUCCACACUGGAGACCAGCAUCAGGUGGGAAAUGAAAGCACAGAACAUGGGACAACUGCAACUAUAACACCUCAAGCUCCUACGACGGAAAUACAGCUGACCGACUACGGAGCUCUUACAUUGGAUUGUUCACCUAGAACAGGAUUAGACUUUAAUGAAAUGGUGUUGUUGACAAUGAAAGAAAAAUCAUGGCUAGUCCACAAACAAUGGUUUCUAGACUUACCACUGCCUUGGACCUCGGGAGCUUCAACAUCACAAGAGACUUGGAACAGACAAGAUUUGCUGGUGACAUUUAAGACAGCUCAUGCAAAGAAGCAGGAAGUAGUCGUACUAGGAUCACAAGAAGGAGCGAUGCACACUGCGUUGACCGGAGCGACAGAAAUCCAAACGUCUGGAACGACAACAAUUUUUGCAGGACACCUGAAAUGUAGACUAAAGAUGGACAAACUGACUCUAAAAGGGAUGUCAUAUGUGAUGUGCACAGGCUCAUUCAAGCUAGAGAAAGAAGUGGCUGAGACCCAGCAUGGAACCGUUCUAGUGCAGAUUAAAUACGAAGGAACAGAUGCACCAUGCAAGAUCCCUUUUUCGACCCAAGAUGAAAAAGGAGUAACCCAGAAUGGGAGAUUGAUAACAGCCAACCCCAUAGUCACUGACAAAGAAAAACCAAUCAACAUUGAGGCAGAACCGCCUUUUGGUGAGAGUUACAUCGUGAUAGGAGUAGGUGAAAAAGCUUUGAAACUAAGCUGGUUCAAGAAAGGAAGCAGCAUAGGGAAAAUGUUUGAGGCAACUGCCAGAGGAGCACGAAGGAUGGCCAUACUGGGAGACACCGCAUGGGACUUUGGUUCUAUAGGAGGAGUGUUCACGUCUGUUGGAAAAUUAGUACACCAGAUUUUUGGAACUGCAUAUGGAGUUUUGUUCAGCGGUGUUUCCUGGACCAUGAAAAUAGGAAUAGGGGUUCUGCUGACAUGGUUAGGAUUAAACUCAAGGAGCACGUCCCUCUCGAUGACGUGCAUUGCAGUUGGCCUAGUAACACUA
>JF967820/Thailand/2008
GGGACUUCGUGGAAGGACUAUCAGGAGCAACUUGGGUAGAUGUGGUGCUGGAACAUGGAAGUUGCGUCACUACCAUGGCAAAAGACAAACCAACAUUGGACAUUGAACUCUUGAAGACGGAAGUCACAAACCCUGCCGUCCUGCGCAAACUGUGCAUUGAAGCUAAAAUAUCAAACACCACCACCGACUCAAGAUGUCCAACACAAGGAGAAGCCACACUGGUGGAAGAACAAGACGCGAAUUUUGUGUGUCGACGAACGUUUGUGGACAGAGGCUGGGGCAAUGGCUGUGGGCUCUUCGGAAAAGGAAGCCUUAUAACGUGUGCUAAGUUCAAGUGUGUGACAAAAUUGGAAGGAAAAAUAGUUCAAUAUGAAAACUUGAAAUAUUCAGUAAUUGUCACCGUCCACACUGGAGACCAGCACCAGGUGGGAAAUGAAAGCACAGAACAUGGGACAACUGCAACUAUAACACCUCAAGCUCCCACGACGGAAAUACAGCUGACCGACUACGGAGCUCUUACAUUGGAUUGUUCACCUAGAACAGGACUAGACUUUAAUGAAAUGGUGUUGUUGACAAUGAAAGAAAAAUCAUGGCUAGUCCACAAACAAUGGUUUCUAGACCUACCACUGCCUUGGACCUCGGGAGCUUCAACAUCACAAGAAACUUGGAACAGACAAGAUUUGCUGGUGACAUUUAAGACAGCUCAUGCAAAGAAGCAGGAAGUAGUCGUACUAGGAUCACAAGAAGGAGCAAUGCACACUGCGUUGACCGGAGCGACAGAAAUCCAAACGUCUGGAACGACAACAAUUUUUGCAGGACACUUGAAAUGUAGACUAAAGAUGGACAAACUGACUCUAAAAGGGAUGUCAUAUGUGAUGUGCACAGGCUCAUUCAAGCUAGAGAAAGAAGUGGCUGAGACCCAGCAUGGAACCGUUCUAGUGCAGAUUAAAUACGAAGGAACAGAUGCACCAUGCAAGAUUCCUUUUUCGACCCAAGAUGGAAAAGGAGUAACCCAGAAUGGGAGAUUGAUAACAGCCAACCCCAUAGUCACUGACAAAGAAAAACCAGUCAACAUUGAGGCAGAACCGCCUUUUGGUGAGAGUUACAUCGUGAUAGGAGCAGGUGAAAAAGCUUUGAAACUAAGCUGGUUCAAGAAAGGAAGCAGCAUAGGGAAAAUGUUUGAGGCAACUGCCAGAGGAGCACGAAGGAUGGCCAUACUGGGAGACACCGCAUGGGACUUUGGUUCUAUAGGAGGAGUGUUCACGUCUGUUGGAAAAUUAGUACACCAGAUUUUUGGAACUGCAUAUGGAGUUUUGUUCAGCGGUGUUUCCUGGACCAUGAAAAUAGGAAUAGGGGUUCUGCUGACAUGGCUAGGAUUAAACUCAAGGAGCACGUCCCUUUCGAUGACGUGCAUUGCAGUUGGCCUAGUAACGCUA
>JF967857/Indonesia/2009
GGGACUUCGUGGAAGGACUGUCAGGAGCAACUUGGGUAGAUGUGGUGCUGGAACAUGGAAGUUGCGUCACUACCAUGGCAAAAGACAAACCAACAUUGGACAUUGAACUCUUGAAGACGGAAGUCACAAACCCUGCCGUCCUGCGCAAACUGUGCAUUGAGGCUAAAAUAUCAAACACCACCACCGACUCAAGAUGUCCAACACAAGGAGAAGCCACACUGGUGGAAGAACAAGACGCGAACUUUGUGUGUCGACGAACGUUUGUGGACAGAGGCUGGGGCAAUGGCUGUGGGCUCUUCGGAAAAGGAAGUCUUAUAACGUGUGCUAAGUUCAAGUGUGUGACAAAACUGGAAGGAAAAAUAGUUCAAUAUGAAAACUUGAAAUAUUCAGUAAUAGUUACCGUCCACACUGGAGACCAGCAUCAGGUGGGAAAUGAAAGCACAGAACAUGGGACAACUGCAACUAUAACACCUCAAGCUCCUACGACAGAAAUACAGCUGACCGACUACGGAGCUCUUACAUUGGAUUGUUCACCUAGAACAGGACUAGACUUUAAUGAAAUGGUGUUGUUGACAAUGAAAGAAAAAUCAUGGCUAGUCCACAAACAAUGGUUUCUAGACCUACCACUGCCUUGGACCUCGGGAGCUUCAACAACACAAGAAACUUGGAACAGACAAGAUUUGCUGGUGACAUUUAAGACAGCUCAUGCAAAGAAGCAGGAAGUAGUCGUACUAGGAUCACAAGAAGGAGCAAUGCACACUGCGCUGACCGGAGCGACGGAAAUCCAAACGUCUGGAACGACAACAAUUUUUGCAGGACACUUGAAAUGUAGACUAAAGAUGGACAAACUGACUCUAAAAGGGAUGUCAUAUGUGAUGUGCACAGGCUCAUUCAAGCUAGAGAAAGAAGUGGCUGAGACCCAGCAUGGAACCGUUCUAGUGCAGAUUAAAUACGAAGGAACAGAUGCACCAUGCAAGAUCCCUUUUUCGACCCAAGAUGAAAAAGGAGUAACCCAGAAUGGGAGAUUGAUAACAGCCAACCCCAUAGUCACUGACAAAGAAAAACCAGUCAACAUUGAGGCAGAACCGCCUUUUGGUGAGAGUUACAUCGUGAUAGGAGCAGGUGAAAAAGCUUUGAAACUAAGCUGGUUCAAGAAAGGAAGCAGCAUAGGGAAAAUGUUUGAGGCAACUGCCAGAGGAGCACGAAGGAUGGCCAUACUGGGAGACACCGCAUGGGACUUUGGUUCUAUAGGAGGAGUGUUCACGUCUGCUGGAAAAUUAGUACACCAGAUCUUUGGAACUGCAUAUGGAGUUUUGUUCAGCGGUGUUUCCUGGACCAUGAAAAUAGGAAUAGGGGUUCUGUUGACAUGGCUAGGAUUAAACUCAAGGAGCACGUCCCUUUCGAUGACGUGCAUUGCAGUUGGCCUAGUAACGCUA
>JF967862/Thailand/2009
GGGACUUCGUGGAAGGACUGUCAGGAGCAACUUGGGUAGAUGUGGUGCUGGAACAUGGAAGCUGCGUCACCACCAUGGCAAAAGACAAACCAACAUUGGACAUUGAACUCUUGAAGACGGAAGUCACAAACCCUGCCGUCCUGCGCAAACUGUGCAUUGAAGCUAAAAUAUCAAACACCACCACCGACUCAAGAUGUCCAACGCAAGGAGAAGCCACAUUGGUGGAAGAACAAGACGCGAACUUUGUGUGUCGACGAACGUUUGUGGACAGAGGCUGGGGCAAUGGCUGUGGGCUCUUCGGAAAAGGAAGCCUAAUAACGUGUGCUAAGUUCAAGUGUGUGACAAAACUGGAAGGAAAGAUAGUUCAAUAUGAAAACUUGAAAUAUUCAGUAAUAGUCACCGUCCACACUGGAGACCAGCACCAGGUGGGAAAUGAAAGCACAGAACAUGGGACAACUGCAACUAUAACACCUCAAGCUCCUACGACGGAAAUACAGCUGACCGACUACGGAGCUCUUACAUUGGAUUGUUCACCUAGAACAGGACUAGACUUUAAUGAAAUGGUGUUGUUGACAAUGAAAGAAAAAUCAUGGCUAGUCCACAAACAAUGGUUUCUAGACCUACCACUGCCUUGGACCUCGGGAGCUUCAACAUCACAAGAGACUUGGAACAGACAAGAUUUGCUGGUGACAUUUAAGACAGCUCAUGCAAAGAAGCAGGAAGUAGUCGUACUAGGAUCACAAGAAGGAGCAAUGCAUACUGCGUUGACCGGAGCGACAGAAAUCCAAACGUCUGGAACGACAACAAUUUUUGCAGGACACUUGAAAUGUAGACUAAAGAUGGACAAACUGACUCUAAAAGGGAUGUCAUAUGUGAUGUGCACAGGCUCAUUCAAGCUAGAGAAAGAAGUGGCUGAGACCCAGCAUGGAACCGUUCUAGUGCAGAUUAAAUACGAAGGAACUGAUGCACCAUGCAAGAUCCCUUUUUCGACCCAAGAUGAAAAAGGAGUAACCCAGAAUGGGAGAUUGAUAACAGCCAACCCUAUAGUCACUGACAAAGAAAAACCAGUCAACAUUGAGGCAGAACCGCCUUUUGGUGAGAGUUACAUCGUGAUAGGAGCAGGUGAAAAAGCUUUGAAACUAAGCUGGUUCAAGAAAGGAAGCAGCAUAGGGAAAAUGUUUGAGGCAACUGCCAGAGGAGCACGAAGGAUGGCCAUACUGGGAGACACCGCAUGGGACUUUGGUUCUAUAGGGGGAGUGUUCACGUCUGUUGGAAAAUUAGUACACCAGAUUUUUGGAACUGCAUAUGGAGUUUUGUUCAGCGGUGUUUCCUGGACCAUGAAAAUAGGAAUAGGGGUUCUGCUGACAUGGCUAGGAUUAAACUCAAGGAGCACGUCCCUUUCGAUGACGUGCAUUGCAGUUGGCCUAGUAACACUA
>JF967868/Indonesia/2009
GGGACUUCGUGGAAGGACUGUCAGGAGCAACUUGGGUAGAUGUGGUGCUGGAACAUGGAAGUUGCGUCACUACCAUGGCAAAAGACAAACCAACAUUGGACAUUGAACUCUUGAAGACGGAAGUCACAAACCCUGCCGUCCUGCGCAAACUGUGCAUUGAAGCUAAAAUAUCAAACACCACCACCGACUCAAGAUGUCCAACACAAGGAGAAGCCACACUGGUGGAAGAACAAGACGCGAACUUUGUGUGUCGACGAACGUUUGUGGACAGAGGCUGGGGCAAUGGCUGUGGGCUCUUCGGAAAAGGAAGCCUUAUAACGUGUGCUAAGUUCAAGUGUGUGACAAAACUGGAAGGAAAAAUAGUUCAAUAUGAAAACUUGAAAUAUUCAGUAAUAGUCACCGUCCACACUGGAGACCAGCAUCAGGUGGGAAAUGAAAGCACAGAACAUGGGACAACUGCAACUAUAACACCUCAAGCUCCUACGACAGAAAUACAGCUGACCGACUACGGAGCUCUUACAUUAGAUUGUUCACCUAGAACAGGACUAGACUUUAAUGAAAUGGUGUUGUUGACAAUGAAAGAAAAAUCAUGGCUAGUCCACAAACAAUGGUUUCUAGACCUACCACUGCCUUGGACCUCGGGAGCUUCAACAACACAAGAAACUUGGAACAGACAAGAUUUGCUGGUGACAUUUAAGACAGCUCAUGCAAAGAAGCAGGAAGUAGUCGUACUAGGAUCACAAGAAGGAGCAAUGCACACUGCGCUGACCGGAGCGACGGAAAUCCAAACGUCUGGAACGACAACAAUUUUUGCAGGACACUUGAAAUGUAGACUAAAGAUGGACAAACUGACUCUAAAAGGGAUGUCAUAUGUGAUGUGCACAGGCUCAUUCAAGCUAGAGAAAGAAGUGGCUGAGACCCAACAUGGAACCGUUCUAGUGCAGAUUAAAUAUGAAGGAACAGAUGCACCAUGCAAGAUCCCUUUUUCGACCCAAGAUGAAAAAGGAGCAACCCAGAAUGGGAGAUUGAUAACAGCCAACCCCAUAGUCACUGACAAAGAAAAACCAGUCAACAUUGAGGCAGAACCGCCUUUUGGUGAGAGUUACAUCGUGAUAGGAGCAGGUGAAAAAGCUUUGAAACUAAGCUGGUUCAAGAAAGGAAGCAGCAUAGGGAAAAUGUUUGAGGCAACUGCCAGAGGAGCACGAAGGAUGGCCAUACUGGGAGACACCGCAUGGGACUUUGGUUCUAUAGGAGGAGUGUUCACGUCUGUUGGAAAAUUAGUACACCAGAUCUUUGGAACUGCAUAUGGAGUUUUGUUCAGCGGUGUUUCCUGGACCAUGAAAAUAGGAAUAGGGGUUCUGCUGACAUGGCUAGGAUUAAACUCAAGGAGCACGUCCCUUUCGAUGACGUGCAUUGCAGUUGGCUUAGUAACGCUA
>JF967877/Indonesia/2009
GGGACUUCGUGGAAGGACUGUCAGGAGCAACUUGGGUAGAUGUGGUGCUGGAACAUGGAAGUUGCGUCACUACCAUGGCAAAAGACAAACCAACAUUGGACAUUGAACUCUUGAAGACGGAAGUCACAAACCCUGCCGUCCUGCGCAAACUGUGUAUUGAAGCUAAAAUAUCAAACACCACCACCGACUCAAGAUGUCCAACACAGGGAGAAGCCACACUGGUGGAAGAACAAGACGCGAACUUUGUGUGUCGACGAACGUUUGUGGACAGAGGCUGGGGCAAUGGCUGUGGGCUCUUCGGAAAAGGAAGCCUUAUAACGUGUGCUAAGUUCAAGUGUGUGACAAAACUGGAAGGAAAAAUAGUUCAAUAUGAAAAUUUGAAAUAUUCAGUAAUAGUCACCGUCCACACUGGAGACCAGCACCAGGUGGGAAAUGAAAGCACAGAACAUGGGACAACUGCAACCAUAACACCUCAAGCUCCUACGACAGAAAUACAGCUGACCGACUACGGAGCUCUUACAUUGGAUUGUUCACCUAGAACAGGACUAGACUUUAAUGAAAUGGUGUUGUUGACAAUGAAAGAAAAAUCAUGGCUAGUCCACAAACAAUGGUUUCUAGACCUACCACUGCCUUGGACCUCGGGAGCUUCAACAUCACAAGAAACUUGGAACAGACAAGAUUUGCUGGUGACAUUUAAGACAGCUCAUGCAAAGAAGCAGGAAGUAGUCGUACUAGGAUCACAAGAAGGAGCAAUGCACACUGCGUUGACCGGAGCGACGGAAAUCCAAACGUCUGGAACGACAACAAUUUUUGCAGGACACUUGAAAUGUAGACUAAAGAUGGACAAACUGACUCUAAAAGGGAUGUCAUAUGUGAUGUGCACAGGCUCAUUCAAGCUAGAGAAAGAAGUGGCUGAGACCCAGCAUGGAACCGUUCUAGUGCAGAUUAAAUACGAAGGAACAGAUGCACCAUGCAAGAUCCCUUUUUCGACCCAAGAUGAAAAAGGAGUAACCCAGAAUGGGAGAUUGAUAACAGCCAACCCCAUAGUCACUGACAAAGAAAAACCAGUCAACAUUGAGGCAGAACCGCCUUUUGGUGAGAGUUACAUCGUGAUAGGAGCAGGUGAAAAAGCUUUGAGACUAAGCUGGUUCAAGAAAGGAAGCAGCAUAGGGAAAAUGUUUGAGGCAACUGCCAGAGGAGCACGAAGGAUGGCCAUACUGGGAGACACCGCAUGGGACUUUGGUUCUAUAGGAGGAGUGUUCACGUCUGUUGGAAAAUUAGUACACCAGAUUUUUGGAACCGCAUAUGGAGUUUUGUUCAGCGGUGUUUCCUGGACCAUGAAAAUAGGAAUAGGGGUUCUGCUGACAUGGCUCGGAUUAAACUCAAGGAGCACGUCCCUUUCGAUGACGUGCGUUGCAGUUGGCCUAGUAACGCUA
>JF967879/Thailand/2009
GGGACUUCGUGGAAGGACUGUCAGGAGCAACUUGGGUAGAUGUGGUACUGGAACAUGGAAGUUGCGUCACCACCAUGGCAAAAGACAAACCAACACUGGACAUUGAACUCUUGAAGACGGAAGUCACAAACCCUGCCGUCCUGCGCAAACUGUGCAUUGAAGCUAAAAUAUCAAACACCACCACUGACUCAAGAUGUCCAACACAAGGAGAAGCCACACUGGUGGAAGAACAAGACGCGAACUUUGUGUGUCGACGAACGUUUGUGGACAGAGGCUGGGGCAAUGGCUGUGGGCUCUUCGGAAAAGGAAGCCUACUAACGUGUGCUAAGUUCAAGUGUGUGACAAAACUGGAAGGAAAGAUAGUUCAACAUGAAAACUUGAAAUAUUCAGUAAUAGUCACCGUCCACACUGGAGACCAGCAUCAGGUGGGAAAUGAAAGCACAGAACAUGGGACAACUGCAACUAUAACACCUCAAGCUCCUACGACGGAAAUACAGCUGACCGACUACGGAGCUCUUACAUUGGAUUGUUCACCUAGAACAGGAUUAGACUUUAAUGAAAUGGUGUUGUUGACAAUGAAAGAAAAAUCAUGGCUAGUCCACAAACAAUGGUUUCUAGACUUACCACUGCCUUGGACCUCGGGAGCUUCAACAUCACAAGAGACUUGGAACAGACAAGAUUUGCUGGUGACAUUUAAGACAGCUCAUGCAAAGAAGCAGGAAGUAGUCGUACUAGGAUCACAAGAAGGAGCAAUGCACACUGCGUUGACCGGAGCGACAGAAAUCCAAACGUCUGGAACGACAACAAUUUUUGCAGGACACUUGAAAUGUAGACUAAAGAUGGACAAACUGACUCUAAAAGGGAUGUCAUAUGUGAUGUGCACAGGCUCAUUCAAGCUAGAGAAAGAAGUGGCUGAGACCCAGCAUGGAACCGUUCUAGUGCAGAUUAAAUACGAAGGAACAGAUGCACCAUGCAAGAUCCCUUUUUCGACCCAAGAUGAAAAAGGAGUAACCCAGAAUGGGAGAUUGAUAACAGCCAACCCCAUAGUCACUGACAAAGAAAAACCAGUCAACAUUGAGGCAGAACCGCCUUUUGGUGAGAGUUACAUCGUGAUAGGAGUAGGUGAAAAAGCUUUGAAACUAAGCUGGUUCAAGAAAGGAAGCAGCAUAGGGAAAAUGUUUGAGGCAACUGCCAGAGGAGCACGAAGGAUGGCCAUACUGGGAGACACCGCAUGGGACUUUGGUUCUAUAGGAGGAGUGUUCACGUCUGUUGGAAAAUUAGUACACCAGAUUUUUGGAACCGCAUAUGGAGUUUUGUUCAGCGGUGUUUCCUGGACCAUGAAAAUAGGAAUAGGGGUUCUGCUGACAUGGUUAGGAUUAAACUCAAGGAGCACGUCCCUCUCGAUGACGUGCAUUGCAGUUGGCCUAGUAACACUA
>JF967882/Vietnam/2009
GGGACUUCGUGGAAGGACUGUCAGGAGCAACCUGGGUAGAUGUGGUACUGGAACAUGGAAGUUGCGUCACCACCAUGGCAAAAGACAAACCAACAUUGGACAUUGAACUUUUGAAGACGGAAGUCACAAACCCUGCCAUCCUGCGCAAACUGUGCAUUGAAGCUAAAAUAUCAAACACCACCACCGACUCAAGAUGUCCAACACAAGGAGAAGCCACACUGGUGGAAGAACAAGACGCGAACUUUGUGUGUCGACGAACGUUUGUGGACAGAGGCUGGGGCAAUGGCUGUGGGCUCUUCGGAAAAGGAAGCCUAAUAACGUGUGCUAAGUUCAAGUGUGUGACAAAACUGGAAGGAAAGAUAGUUCAAUAUGAAAACUUGAAAUAUUCAGUAAUAGUCACCGUUCACACCGGAGACCAGCACCAGGUGGGAAAUGAAAGCACAGAACAUGGGACAACUGCAACUAUAACACCUCAAGCUCCUACGACGGAAAUACAGCUAACUGACUACGGAGCUCUUACAUUGGAUUGUUCACCUAGAACAGGACUAGACUUUAAUGAAAUGGUGUUGUUGACAAUGAAAGAAAAAUCAUGGCUAGUCCACAAACAAUGGUUUCUAGACCUACCACUGCCUUGGACCUCGGGAGCUUCAACAUCACAAGAGACUUGGAACAGACAAGAUUUGCUGGUGACAUUUAAGACAGCCCAUGCAAAGAAGCAGGAAGUAGUCGUACUAGGAUCACAAGAAGGAGCAAUGCACACUGCGUUGACCGGAGCAACAGAAAUCCAAACGUCUGGAACGACAACAAUUUUUGCAGGACACUUGAAAUGCAGACUAAAGAUGGACAAACUGACUCUAAAAGGGAUGUCAUAUGUGAUGUGCACAGGCUCAUUCAAGCUAGAGAAAGAAGUGGCUGAGACCCAGCAUGGAACCGUUCUAGUGCAGAUUAAAUAUGAAGGAACAGAUGCACCAUGCAAGAUCCCUUUUUCGACCCAAGAUGAAAAAGGAGUAACCCAGAAUGGGAGAUUGAUAACAGCUAACCCUAUAGUUACUGACAAAGAAAAACCAGUCAACAUUGAGGCAGAACCGCCUUUUGGUGAGAGUUACAUCGUAAUAGGAGCAGGUGAAAAAGCUUUGAAACUAAGCUGGUUUAAGAAAGGAAGCAGCAUAGGGAAAAUGUUUGAGGCAACUGCCAGAGGAGCACGAAGGAUGGCCAUACUGGGAGACACCGCAUGGGACUUUGGUUCUAUAGGAGGAGUGUUCACGUCUGUUGGAAAAUUAGUACACCAGAUUUUUGGAACUGCAUAUGGAGUUUUGUUCAGCGGUGUUUCCUGGACCAUGAAAAUAGGAAUAGGGGUUCUGCUGACAUGGCUAGGAUUAAACUCAAGGAGCACGUCCCUUUCGAUGACGUGCAUUGCAGUUGGCCUAGUAACAUUA
>JF967888/Thailand/2009
GGGACUUCGUGGAAGGACUGUCAGGAGCAACUUGGGUAGAUGUGGUGCUGGAACAUGGAAGUUGCGUCACUACCAUGGCAAAAGACAAACCAACAUUGGACAUUGAACUCUUGAAGACGGAAGUCACAAACCCUGCCGUCCUGCGCAAACUGUGCAUUGAAGCUAAAAUAUCAAACACCACCACCGACUCAAGAUGUCCAACACAAGGAGAAGCCACACUGGUGGAAGAACAAGACGCGAACUUUGUGUGUCGACGAACGUUUGUGGACAGAGGCUGGGGCAAUGGCUGUGGGCUCUUCGGAAAAGGAAGCCUUAUAACGUGUGCUAAAUUCAAGUGUGUGACAAAACUGGAAGGAAAAAUAGUUCAAUAUGAAAACUUGAAAUAUUCAGUAAUAGUCACCGUCCACACUGGAGACCAGCACCAGGUGGGAAAUGAAAGCACAGAACAUGGGACAACUGCAACUAUAACACCUCAAGCUCCUACGACGGAAAUACAGCUGACCGACUACGGAGCUCUUACAUUGGAUUGUUCACCUAGAACAGGACUAGACUUUAAUGAAAUGGUGUUGUUGACAAUGAAAGAAAAGUCAUGGCUAGUCCACAAACAAUGGUUUCUAGACCUACCACUGCCUUGGACCUCGGGAGCUUCAACAUCACAAGAAACUUGGAACAGACAAGAUUUGCUGGUGACAUUUAAGACAGCUCAUGCAAAGAAGCAGGAAGUAGUCGUACUAGGAUCACAAGAAGGAGCAAUGCACACUGCGUUGACCGGAGCGACAGAAAUCCAAACGUCUGGAACGACAACAAUUUUUGCAGGACACUUGAAAUGUAGACUAAAGAUGGACAAACUGACUCUAAAAGGGAUGUCAUAUGUGAUGUGCACAGGCUCAUUCAAGCUAGAGAAAGAAGUGGCUGAGACCCAGCAUGGAACCGUUCUAGUGCAGAUUAAAUACGAAGGAACAGAUGCACCAUGCAAGAUCCCUUUUUCGACCCAAGAUGAAAAAGGAGUAACCCAGAAUGGGAGAUUGAUAACAGCCAACCCCAUAGUCACUGACAAAGAAAAACCAGUCAACAUUGAGGCAGAACCGCCUUUUGGUGAGAGUUACAUCGUGAUAGGAGCAGGUGAAAAAGCUUUGAAACUGAGCUGGUUCAAGAAAGGAAGCAGCAUAGGGAAAAUGUUCGAGGCAACUGCCAGAGGAGCACGAAGGAUGGCCAUACUGGGAGACACCGCAUGGGACUUUGGUUCUAUAGGAGGAGUGUUCACGUCUGUUGGAAAAUUAGUACACCAGAUUUUUGGAACUGCAUAUGGAGUUUUGUUCAGCGGUGUUUCCUGGACCAUGAAAAUAGGAAUAGGGGUUCUGCUGACAUGGCUAGGAUUAAACUCAAGGAGCACGUCACUUUCGAUGACGUGCAUUGCAGUUGGCCUAGUAACGCUA
>JF967896/Indonesia/2010
GGGACUUCGUGGAAGGACUGUCAGGAGCAACUUGGGUAGAUGUGGUGCUGGAACAUGGAAGUUGCGUCACUACCAUGGCAAAAGACAAACCAACAUUGGACAUUGAACUCUUGAAGACGGAAGUCACAAACCCUGCCGUCCUGCGCAAACUGUGCAUUGAAGCUAAAAUAUCAAACACCACCACCGACUCAAGAUGUCCAACACAAGGAGAAGCCACACUGGUGGAAGAACAAGACGCGAACUUUGUGUGUCGACGAACGUUUGUGGACAGAGGCUGGGGCAAUGGCUGUGGGCUCUUCGGAAAAGGAAGCCUUAUAACGUGUGCUAAGUUCAAGUGUGUGACAAAACUGGAAGGAAAAAUAGUUCAAUAUGAAAACUUGAAAUAUUCAGUAAUAGUCACCGUCCACACUGGAGACCAGCAUCAGGUGGGAAAUGAAAGCACAGAACAUGGGACAACUGCAACUAUAACACCUCAAGCUCCUACGACAGAAAUACAGCUGACCGACUACGGAGCUCUUACAUUGGAUUGUUCACCUAGAACAGGACUAGACUUUAAUGAAAUGGUGUUGUUGACAAUGAAAGAAAAAUCAUGGCUAGUCCACAAACAAUGGUUUCUAGACCUACCACUGCCUUGGACCUCGGGAGCUUCAACAACACAAGAAACUUGGAACAGACAAGAUUUGCUGGUGACAUUUAAGACAGCUCAUGCAAAGAAGCAGGAAGUAGUCGUACUAGGAUCACAAGAAGGAGCAAUGCACACUGCGCUGACCGGAGCGACGGAAAUCCAAACGUCUGGAACGACAACAAUUUUUGCAGGACACUUGAAAUGUAGACUAAAGAUGGACAAACUGACUCUAAAAGGGAUGUCAUAUGUGAUGUGCACAGGCUCAUUCAAGCUAGAGAAAGAAGUGGCUGAAACCCAGCAUGGAACCGUUCUAGUGCAGAUUAAAUACGAAGGAACAGAUGCACCAUGCAAGAUCCCUUUUUUGACCCAAGAUGAAAAAGGAGUAACCCAGAAUGGGAGAUUGAUAACAGCCAACCCCAUAGUCACUGACAAAGAAAAACCAGUCAACAUUGAGGCAGAACCGCCUUUUGGUGAGAGUUACAUCGUGAUAGGAGCAGGUGAAAAAGCUUUGAAACUGAGCUGGUUCAAGAAAGGAAGCAGCAUAGGGAAAAUGUUUGAGGCAACUGCCAGAGGAGCACGAAGGAUGGCCAUACUGGGAGACACUGCAUGGGACUUUGGUUCUAUAGGAGGAGUGUUCACGUCUGUUGGAAAAUUAGUACACCAGAUCUUUGGAACUGCAUAUGGAGUUUUGUUCAGCGGUGUUUCCUGGACCAUGAAAAUAGGAAUAGGGGUUCUGUUGACAUGGCUAGGAUUAAACUCAAGGAGCACGUCCCUUUCGAUGACGUGCAUUGCAGUUGGCCUAGUAACGCUA
>JF967916/Vietnam/2010
GGGACUUCGUGGAAGGACUGUCAGGAGCAACCUGGGUAGAUGUGGUACUGGAACAUGGAAGUUGCGUCACCACCAUGGCAAAAGACAAACCAACAUUGGACAUUGAACUCUUGAAGACGGAAGUCACAAACCCUGCCAUCCUGCGCAAACUGUGCAUUGAAGCUAAAAUAUCAAACACCACCACUGACUCAAGAUGUCCAACACAAGGAGAAGCCACACUGGUGGAAGAACAAGACGCGAACUUUGUGUGUCGACGAACGUUUGUGGACAGAGGCUGGGGCAAUGGCUGUGGGCUCUUCGGAAAAGGAAGCCUAAUAACGUGUGCUAAGUUCAAGUGUGUGACAAAACUGGAAGGAAAGAUAGUUCAAUAUGAAAACUUGAAAUAUUCAGUAAUAGUCACCGUUCACACCGGAGACCAGCACCAGGUGGGAAAUGAAAGCACAGAACAUGGGACAACUGCAACUAUAACACCUCAAGCUCCUACGACGGAAAUACAGCUGACUGACUACGGAGCUCUUACAUUGGAUUGUUCACCUAGAACAGGACUAGACUUUAAUGAAAUGGUGUUGUUGACAAUGAAAGAAAAAUCAUGGCUAGUCCACAAACAAUGGUUUCUAGACCUACCACUGCCUUGGACCUCGGGAGCUUCAACAUCACAAGAGACUUGGAACAGACAAGAUUUGCUGGUGACAUUUAAGACAGCCCAUGCAAAGAAGCAGGAAGUAGUCGUACUAGGAUCACAAGAAGGAGCAAUGCACACUGCGUUGACCGGAGCAACAGAAAUCCAAACGUCUGGAACGACAACAAUUUUUGCAGGACACUUGAAAUGCAGACUAAAGAUGGACAAACUGACUCUAAAAGGGAUGUCAUAUGUGAUGUGCACAGGCUCAUUCAAGCUAGAGAAAGAAGUGGCUGAGACCCAGCAUGGAACCGUUCUAGUGCAGAUUAAAUAUGAAGGAACAGAUGCACCAUGCAAGAUCCCUUUUUCGACCCAAGAUGAAAAAGGAGUAACCCAGAAUGGGAGAUUGAUAACAGCUAACCCUAUAGUUACUGACAAAGAAAAACCAGUCAACAUUGAGGCAGAACCGCCUUUUGGUGAGAGUUACAUCGUAAUAGGAGCAGGUGAAAAAGCUUUGAAACUAAGCUGGUUUAAGAAAGGAAGCAGCAUAGGGAAAAUGUUUGAGGCAACUGCCAGAGGAGCACGAAGGAUGGCCAUACUGGGAGACACCGCAUGGGACUUUGGGUCUAUAGGAGGAGUGUUCACGUCUGUUGGAAAAUUAGUACACCAGAUUUUUGGAACUGCAUAUGGAGUUUUGUUCAGCGGUGUUUCCUGGACCAUGAAAAUAGGAAUAGGGGUUCUGCUGACAUGGCUAGGAUUAAACUCAAGGAGCACGUCCCUUUCGAUGACGUGCAUUGCAGUUGGCCUAGUAACACUA
>JF967917/Singapore/2010
GGGACUUCGUGGAAGGACUGUCAGGAGCAACUUGGGUAGAUGUGGUGCUGGAACAUGGAAGUUGCGUCACUACCAUGGCAAAAGACAAACCAACAUUGGACAUUGAACUCUUGAAGACGGAAGUCACAAACCCUGCCGUCCUGCGCAAACUGUGCAUUGAAGCUAAAAUAUCAAACACCACCACCGACUCAAGAUGUCCAACACAAGGAGAAGCCACACUGGUGGAAGAACAAGACGCGAACUUUGUGUGUCGACGAGCGUUUGUGGACAGAGGCUGGGGCAAUGGCUGUGGGCUCUUCGGAAAAGGAAGCCUUAUAACGUGUGCUAAGUUCAAGUGUGUGACAAAACUGGAAGGAAAAAUAGUUCAAUAUGAAAACUUGAAAUAUUCAGUAAUAGUCACCGUCCACACUGGAGACCAGCAUCAGGUGGGAAAUGAAAGCACAGAACAUGGGACAACUGCAACUAUAACACCUCAGGCUCCUACGACAGAAAUACAGCUGACCGACUACGGAGCUCUUACAUUGGAUUGUUCACCUAGAACAGGACUAGACUUUAAUGAAAUGGUGUUGUUGACAAUGAAAGAAAAAUCAUGGCUAGUCCACAAACAAUGGUUUCUAGACCUACCACUGCCUUGGACCUCGGGAGCUUCAACAACACAAGAAACUUGGAACAGACAAGAUUUGCUGGUGACAUUUAAGACAGCUCAUGCAAAGAAGCAGGAAGUAGUCGUACUAGGAUCACAAGAAGGAGCAAUGCACACUGCGCUGACCGGAGCGACGGAAAUCCAAACGUCUGGAACGACAACAAUUUUUGCAGGACACUUGAAAUGUAGACUAAAGAUGGACAAACUGACUCUAAAAGGGAUGUCAUAUGUGAUGUGCACAGGCUCAUUCAAGCUAGAGAAAGAAGUGGCUGAGACCCAGCAUGGAACCGUUCUAGUGCAGAUUAAAUACGAAGGAACAGAUGCACCAUGCAAGAUCCCUUUUUCGACCCAAGAUGAAAAAGGAGUAACCCAGAAUGGGAGAUUGAUAACAGCCAACCCCAUAGUCACUGACAAAGAAAAACCAGUCAACAUUGAGGCAGAACCGCCUUUUGGUGAGAGUUACAUCGUGAUAGGAGCAGGUGAAAAAGCUUUGAAACUAAGCUGGUUCAAGAAAGGAAGCAGCAUAGGGAAAAUGUUUGAGGCAACUGCCAGAGGAGCACGAAGGAUGGCCAUACUGGGAGACACCGCAUGGGACUUUGGUUCUAUAGGAGGAGUGUUCACGUCUGUUGGAAAAUUAGUACACCAGAUCUUUGGAACUGCAUAUGGAGUUUUGUUCAGCGGUGUUUCCUGGACCAUGAAAAUAGGAAUAGGGGUUCUGCUGACAUGGCUAGGAUUAAACUCAAGGAGCACGUCCCUUUCGAUGACGUGCAUUGCAGUUGGCCUAGUAACGCUA
>JF967921/Thailand/2010
GGGACUUCGUGGAAGGACUGUCAGGAGCAACUUGGGUAGAUGUGGUACUUGAACAUGGAAGUUGCGUCACCACCAUGGCAAAAGACAAACCAACAUUGGACAUUGAACUCUUGAAGACGGAAGUCACAAACCCUGCCGUCCUGCGCAAACUGUGCAUUGAAGCUAAAAUAUCAAAUACCACCACCGAUUCAAGAUGUCCAACACAAGGAGAAGCCACACUGGUGGAAGAACAAGACGCGAACUUUGUGUGUCGACGAACGCUUGUGGACAGAGGCUGGGGCAAUGGCUGUGGGCUCUUCGGAAAAGGAAGCCUACUAACGUGUGCUAAGUUCAAGUGUGUGACAAAACUGGAAGGAAAGAUAGUUCAAUAUGAAAACUUGAAAUAUUCAGUAAUAGUCACCGUCCACACUGGAGACCAGCAUCAGGUGGGAAAUGAAAGCACAGAACAUGGGACAACUGCAACUAUAACACCUCAAGCUCCUACGACGGAAAUACAGCUGACCGACUACGGAGCUCUUACAUUGGAUUGUUCACCUAGAACAGGACUAGACUUCAAUGAAAUGGUGUUAUUGACAAUGAAAGAAAAAUCAUGGCUAGUCCACAAACAAUGGUUUCUAGACUUACCACUGCCUUGGACCUCGGGAGCUUCAACAUCACAAGAGACUUGGAACAGACAAGAUUUGCUGGUGACAUUUAAGACAGCUCAUGCAAAGAAGCAGGAAGUAGUCGUACUAGGAUCACAAGAAGGAGCAAUGCACACAGCGUUGACCGGAGCGACAGAAAUCCAAACGUCUGGAACGACAACAAUUUUUGCAGGGCACUUGAAAUGUAGACUAAAGAUGGACAAACUGACCCUAAAAGGGAUGUCAUAUGUGAUGUGCACAGGCUCAUUCAAGCUAGAGAAAGAAGUGGCUGAGACCCAGCAUGGAACCGUUCUAGUGCAGAUUAAAUACGAAGGAACAGAUGCACCAUGCAAGAUCCCUUUUUCGACUCAAGAUGAAAAAGGAGUAACCCAGAAUGGGAGAUUGAUAACAGCCAACCCCAUAGUCACCGACAAAGAAAAACCAGUCAACAUUGAGGCAGAACCGCCCUUUGGUGAGAGUUACAUCGUGAUAGGAGCAGGUGAAAAAGCUUUGAAACUAAGCUGGUUCAAGAAAGGAAGCAGCAUAGGGAAAAUGUUUGAGGCAACUGCCAGAGGAGCACGAAGGAUGGCCAUACUGGGGGACACCGCAUGGGACUUUGGUUCUAUAGGAGGAGUGUUCACGUCUGUUGGAAAAUUAGUACAUCAGAUUUUUGGAACUGCAUAUGGAGUUUUGUUCAGUGGUGUUUCCUGGACCAUGAAAAUAGGAAUAGGGGUUCUGCUGACAUGGCUAGGACUAAACUCAAGGAGCACGUCCCUCUCGAUGACGUGCAUUGCAGUUGGCCUAGUAACACUA
>JF967923/Thailand/2010
GGGACUUCGUGGAAGGACUGUCAGGAGCAACUUGGGUAGAUGUGGUGCUGGAACAUGGAAGUUGCGUUACUACUAUGGCAAAAGACAAACCAACAUUGGACAUUGAACUCUUGAAGACGGAAGUCACAAACCCUGCCGUCCUGCGCAAACUGUGCAUUGAAGCUAAAAUAUCAAACACCACCACCGACUCAAGAUGUCCAACACAAGGAGAAGCCACACUGGUGGAAGAACAAGACGCGAAUUUUGUGUGUCGACGAACGUUUGUGGACAGAGGCUGGGGCAAUGGCUGUGGGCUCUUCGGAAAAGGAAGCCUUAUAACGUGUGCUAAGUUCAAGUGUGUGACAAAACUGGAAGGAAAAAUAGUUCAAUAUGAAAACUUGAAAUAUUCAGUAAUAGUCACCGUCCACACUGGAGACCAGCACCAGGUGGGAAAUGAAAGCACAGAACAUGGGACAACUGCAACUAUAACACCUCAAGCUCCUACGACGGAAAUACAGCUGACCGACUACGGAGCUCUUACACUGGAUUGUUCACCUAGAACAGGACUAGACUUUAAUGAAAUGGUGUUGUUGACAAUGAAAGAAAAAUCAUGGCUAGUCCACAAACAAUGGUUUCUAGACCUACCACUGCCUUGGACCUCGGGAGCUUCAACAUCACAAGAAACUUGGAACAGACAAGAUUUGCUGGUGACAUUUAAGACAGCUCAUGCAAAGAAGCAGGAAGUAGUCGUACUAGGAUCACAAGAAGGAGCAAUGCACACUGCGUUGACCGGAGCGACAGAAAUCCAAACGUCUGGAACGACAACAAUUUUUGCAGGACACUUGAAAUGUAGACUAAAGAUGGACAAACUGACUCUAAAAGGGAUGUCAUAUGUGAUGUGCACAGGCUCAUUCAAGCUAGAGAAAGAAGUGGCUGAGACCCAGCAUGGAACCGUUCUAGUGCAGAUUAAAUACGAAGGGACAGAUGCACCAUGCAAGAUCCCUUUUUCGACCCAAGAUGAAAAAGGAGUAACCCAGAAUGGGAGAUUGAUAACAGCCAACCCCAUAGUCACUGACAAAGAAAAACCAGUCAACAUUGAGGCAGAACCGCCUUUUGGUGAGAGUUACAUCGUGAUAGGAGCAGGUGAAAAAGCUUUGAAACUAAGCUGGUUCAAGAAAGGAAGCAGCAUAGGGAAAAUGUUUGAGGCAACUGCCAGAGGAGCACGAAGGAUGGCCAUACUGGGAGACACCGCAUGGGACUUUGGUUCUAUAGGAGGAGUGUUCACGUCUGUUGGAAAAUUAGUACACCAGAUUUUUGGAACUGCAUAUGGAGUUUUGUUCAGCGGUGUUUCCUGGACCAUGAAAAUAGGAAUAGGGGUUCUACUGACAUGGCUAGGAUUAAACUCAAGGAGCACAUCCCUUUCGAUGACGUGCAUUGCAGUUGGCCUAGUAACGCUA
>JF967926/Thailand/2010
GGGACUUCGUGGAAGGACUGUCAGGAGCAACUUGGGUAGAUGUGGUGCUGGAACAUGGAAGUUGCGUCACUACCAUGGCAAAAGACAAACCAACAUUGGACAUUGAACUCUUGAAGACGGAAGUCACAAACCCUGCCGUCUUGCGUAAACUGUGCAUUGAAGCUAAAAUAUCAAACACCACCACCGACUCAAGAUGUCCAACACAAGGAGAAGCCACACUGGUGGAAGAACAAGACGCGAACUUUGUGUGUCGACGAACGUUUGUGGACAGAGGCUGGGGCAAUGGCUGUGGGCUCUUCGGAAAAGGAAGCCUUAUAACGUGUGCUAAGUUCAAGUGUGUGACAAAACUGGAAGGGAAAAUAGUUCAAUAUGAAAACUUGAAAUAUUCAGUAAUAGUCACCGUCCACACUGGAGACCAGCAUCAGGUGGGAAAUGAAAGCACAGAACAUGGGACAACUGCAACUAUAACACCUCAAGCUCCUACGACAGAAAUACAGCUGACCGACUACGGAGCUCUUACAUUGGAUUGUUCACCUAGAACAGGACUAGACUUUAAUGAAAUGGUGUUGUUGACAAUGAAAGAAAAAUCAUGGCUAGUCCACAAACAAUGGUUUCUAGACCUACCACUGCCUUGGACCUCGGGAGCUUCAACAACACAAGAAACUUGGAACAGACAAGAUUUGCUGGUGACAUUUAAGACAGCUCAUGCAAAGAAGCAGGAAGUAGUCGUAUUAGGAUCACAAGAAGGAGCAAUGCACACUGCGCUGACCGGAGCGACGGAAAUCCAAACGUCUGGAACGACAACAAUUUUUGCAGGACACUUGAAAUGUAGACUAAAGAUGGACAAACUGACUCUAAAAGGGAUGUCAUAUGUGAUGUGCACAGGCUCAUUCAAGCUAGAGAAAGAAGUGGCUGAGACCCAGCAUGGAACCGUUCUAGUGCAGAUUAAAUACGAAGGAACAGAUGCACCAUGCAAGAUCCCUUUUUUGACCCAAGAUGAAAAAGGAGUAACCCAGAAUGGGAGAUUGAUAACAGCCAACCCCAUAGUCACUGACAAAGAAAAACCAGUCAACAUUGAGGCAGAACCGCCUUUUGGUGAGAGUUACAUCGUGAUAGGAGCAGGUGAAAAAGCUUUGAAACUAAGCUGGUUCAAGAAAGGAAGCAGCAUAGGGAAAAUGUUUGAGGCAACUGCCAGAGGAGCACGAAGGAUGGCCAUACUGGGAGACACCGCAUGGGACUUUGGUUCUAUAGGAGGAGUGUUCACGUCUGUUGGAAAAUUAGUACACCAGAUCUUUGGAACUGCAUAUGGAGUUUUGUUUAGCGGUGUUUCCUGGACCAUGAAAAUAGGAAUAGGGGUUCUGCUGACAUGGCUAGGAUUAAACUCAAGGAGCACGUCCCUUUCGAUGACGUGCAUUGCAGUUGGCUUAGUAACGCUA
>JF967931/Indonesia/2010
GGGACUUCGUGGAAGGACUGUCAGGAGCAACUUGGGUAGAUGUGGUGCUGGAACAUGGAAGUUGCGUCACCACCAUGGCAAAAGACAAACCAACAUUGGACAUUGAACUCUUGAAGACGGAAGUCACAAACCCUGCCGUUCUGCGCAAACUGUGCAUUGAGGCCAAAAUAUCAAACACCACCACCGACUCAAGAUGUCCAACACAAGGAGAAGCCACACUGGUGGAAGAACAAGACGCGAACUUUGUGUGUCGACGAACGUUUGUGGACAGAGGCUGGGGCAAUGGCUGUGGGCUCUUCGGAAAAGGAAGUCUUAUAACGUGUGCUAAGUUCAAGUGUGUGACAAAACUGGAAGGAAAAAUAGUUCAAUAUGAAAACUUGAAAUAUUCAGUAAUAGUUACCGUCCACACUGGAGACCAGCAUCAGGUGGGAAAUGAAAGCACAGAACAUGGGACAACUGCAACUAUAACACCUCAAGCUCCUACGACAGAAAUACAGCUGACCGACUACGGAGCUCUUACAUUGGAUUGUUCACCUAGAACAGGACUAGACUUUAAUGAAAUGGUGUUGUUGACAAUGAAAGAAAAAUCAUGGCUAGUCCACAAACAAUGGUUUCUAGACCUACCACUGCCUUGGACCUCGGGAGCUUCAACAACACAAGAAACUUGGAACAGACAAGAUUUGCUGGUGACGUUUAAGACAGCUCAUGCAAAGAAGCAGGAAGUAGUCGUACUAGGAUCACAAGAAGGAGCAAUGCACACUGCGCUGACCGGAGCGACGGAAAUCCAAACGUCUGGAACGACAACAAUUUUUGCAGGACACUUGAAAUGUAGACUAAAGAUGGACAAACUGACUCUAAAAGGGAUGUCAUAUGUGAUGUGCACAGGCUCAUUCAAGCUAGAGAAAGAAGUGGCUGAGACCCAGCAUGGAACCGUUCUAGUGCAGAUUAAAUACGAAGGAACAGAUGCACCAUGCAAGAUCCCUUUUUCGACCCAAGAUGAAAAAGGAGUAACCCAGAAUGGAAGAUUGAUAACAGCCAACCCCAUAGUCACUGACAAAGAAAAACCAGUCAACAUUGAGGCAGAACCGCCUUUUGGUGAGAGUUACAUCGUGAUAGGAGCAGGUGAAAAAGCUUUGAAACUAAGCUGGUUCAAGAAAGGAAGUAGCAUAGGGAAAAUGUUUGAGGCAACUGCCAGAGGAGCACGAAGGAUGGCCAUACUGGGAGACACCGCAUGGGACUUUGGUUCUAUAGGAGGAGUGUUCACGUCUGCUGGAAAAUUAGUACACCAGAUUUUUGGAACUGCAUAUGGAGUUUUGUUCAGCGGUGUUUCCUGGACCAUGAAAAUAGGAAUAGGGGUUCUGUUGACAUGGCUAGGAUUAAACUCAAGGAGCACGUCCCUUUCGAUGACGUGCAUUGCAGUUGGCCUAGUAACGCUA
>JF967932/India/2010
GAGACUUCGUUGAAGGACUGUCAGGAGCAACAUGGGUGGAUGUGGUACUGGAGCAUGGAAGCUGCGUCACCACCAUGGCAAAAAAUAAACCAACAUUGGACAUUGAACUCCUGAAGACGGAGGUCACGAACCCUGCCGUCUUGCGCAAACUGUGCAUUGAAGCUAAAAUAUCAAACACCACUACCGAUUCAAGAUGUCCAACACAAGGAGAAGCUACACUGGUGGAAGAACAAGACGCGAACUUUGUGUGUCGACGAACAUUCGUGGACAGAGGCUGGGGUAAUGGUUGUGGACUAUUCGGGAAGGGAAGCUUACUAACGUGUGCUAAGUUUAAGUGUGUGACAAAACUUGAAGGAAAGAUAGUUCAAUAUGAAAACUUAAAAUAUACGGUGAUAGUCACUGUCCACACUGGGGACCAGCACCAGGUAGGAAAUGAGACUACAGAACAUGGAACAAUUGCAACCAUAACACCUCAAGCUCCCACGUCGGAAAUACAGCUGACUGACUACGGAGCCCUUACAUUGGACUGCUCACCUAGAACAGGGCUGGACUUUAAUGAGAUGGUGCUGUUGACAAUGAAAGAAAAAUCAUGGCUUGUCCACAAACAAUGGUUUCUAGACUUACCAUUGCCUUGGACCUCGGGGGCUUCAACAUCUCAAGAGACUUGGAACAGACAAGAUCUGCUGGUCACAUUUAAGACAGCUCAUGCAAAGAAGCAGGAAGUAGUCGUACUGGGGUCACAAGAAGGAGCAAUGCACACUGCGUUGACUGGGGCGACAGAAAUCCAGACGUCAGGAACGACGACAAUCUUCGCAGGACACCUGAAAUGUAGACUAAAAAUGGAUAAACUGACUUUAAAAGGGGUGUCAUAUGUGAUGUGCACAGGCUCAUUUAAGCUAGAGAAGGAAGUGGCUGAGACCCAGCACGGAACUGUCCUAGUGCAGGUUAAAUAUGAAGGAACAGAUGCACCAUGCAAGAUUCCAAUUUCAACCCAAGAUGAGAAAGGAGUGACCCAGAAUGGGAGAUUGAUAACAGCCAAUCCCAUAGUUACUGACAAAGAAAAACCAGUCAACAUUGAAACAGAACCACCCUUUGGUGAGAGCUACAUCGUGAUAGGGGCGGGUGAAAAAGCUUUGAAACUAAGCUGGUUCAAGAAAGGAAGCAGCAUAGGGAAAAUGUUCGAAGCCACCGCCCGAGGAGCACGAAGGAUGGCUAUCCUGGGAGACACAGCAUGGGACUUCGGUUCCAUAGGAGGGGUGUUCACAUCUGUGGGAAAAUUGGUACACCAGGUUUUUGGAACCGCAUAUGGGGUCUUGUUCAGCGGUGUUUCCUGGACCAUGAAAAUAGGAAUAGGGGUUCUGCUGACAUGGCUAGGAUUGAAUUCAAGGAGCACGUCACUCUCGAUGACGUGCAUUGCAGUUGGCAUGGUCACACUG
>JF967952/Cambodia/2010
GGGACUUCGUGGAAGGACUGUCAGGAGCAACCUGGGUAGAUGUGGUGCUGGAACAUGGAAGUUGCGUCACCACCAUGGCAAAAGACAAACCAACAUUGGACAUUGAACUCUUGAAGACGGAAGUCACAAACCCUGCCAUCCUGCGCAAACUGUGCAUUGAAGCUAAAAUAUCAAACACCACCACCGACUCAAGAUGUCCAACACAAGGAGAAGCCACACUGGUGGAAGAACAAGACGCGAACUUUGUGUGUCGACGAACGUUUGUGGACAGAGGCUGGGGCAAUGGCUGUGGGCUCUUCGGAAAAGGAAGCCUAAUAACGUGUGCUAAGUUCAAGUGUGUGACAAAACUGGAAGGAAAGAUAGUUCAAUAUGAAAACUUGAAAUAUUCAGUGAUGGUCACCGUUCACACCGGAGACCAGCACCAGGUGGGAAAUGAAAGCACAGAACAUGGGACAACUGCAACUAUAACACCUCAAGCUCCUACGACGGAAAUACAGCUGACUGACUACGGAGCUCUUACAUUGGAUUGUUCACCUAGAACAGGACUAGACUUUAAUGAAAUGGUGUUGUUGACAAUGAAAGAAAAAUCAUGGCUAGUCCACAAACAAUGGUUUCUAGACCUACCACUGCCUUGGACCUCGGGAGCUUCAACAUCACAAGAGACUUGGAACAGACAAGAUUUGCUGGUGACAUUUAAGACAGCCCAUGCAAAGAAGCAGGAAGUAGUCGUACUAGGAUCACAAGAAGGAGCAAUGCACACUGCGUUGACCGGAGCAACAGAAAUCCAAACGUCUGGAACGACAACAAUUUUUGCAGGACACUUGAAAUGCAGACUAAAGAUGGACAAACUGACUCUAAAAGGGAUGUCAUAUGUGAUGUGCACAGGCUCAUUCAAGCUAGAGAAAGAAGUGGCUGAGACCCAGCAUGGAACCGUUCUAGUGCAGAUUAAAUAUGAAGGAACAGAUGCACCAUGCAAGAUCCCUUUUUUGACCCAAGAUGAAAAGGGAGUAACCCAGAAUGGGAGAUUGAUAACAGCUAACCCUAUAGUUACUGACAAAGAAAAACCAGUCAACAUUGAGGCAGAACCGCCUUUUGGUGAGAGUUACAUCGUAAUAGGAGCAGGUGAAAAAGCUUUGAAACUAAGCUGGUUUAAGAAAGGAAGCAGCAUAGGGAAAAUGUUUGAGGCAACUGCCAGAGGAGCACGAAGGAUGGCCAUACUGGGAGACACCGCAUGGGACUUUGGUUCUAUAGGAGGAGUGUUCACGUCUGUUGGAAAAUUAGUACACCAGAUUUUUGGAACUGCAUAUGGAGUUUUGUUCAGCGGUGUUUCCUGGACCAUGAAAAUAGGAAUAGGGGUUCUGCUGACAUGGCUAGGAUUAAACUCAAGGAGCACGUCCCUUUCGAUGACGUGCAUUGCAGUUGGCCUAGUAACACUA
>JF967953/Vietnam/2010
GGGACUUCGUGGAAGGACUGUCAGGAGCAACUUGGGUAGAUGUGGUACUGGAACACGGAAGUUGCGUCACCACCAUGGCAAAAGACAAACCAACAUUGGACAUUGAACUCUUGAAGACGGAAGUCACAAACCCUGCCAUCCUGCGUAAACUGUGCAUUGAAGCUAAAAUAUCAAACACCACCACUGACUCAAGAUGUCCAACACAAGGAGAAGCCACACUGGUGGAAGAACAAGACGCGAACUUUGUGUGUCGACGAACGUUUGUGGACAGAGGCUGGGGCAAUGGAUGUGGGCUCUUCGGAAAAGGAAGCCUAAUAACUUGUGCUAAGUUCAAGUGUGUGACAAAACUGGAAGGAAAAAUAGUUCAAUAUGAAAACUUGAAAUAUUCAGUAAUAGUCACCGUCCACACUGGAGACCAGCACCAGGUGGGAAAUGAAAGUACAGAACAUGGGACAACUGCAACUAUAACACCUCAAGCUCCUUCGACGGAAAUACAGCUGACCGACUACGGAGCUCUUACAUUGGAUUGUUCACCUAGAACAGGACUAGACUUUAAUGAAAUGGUGUUGUUGACAAUGAAAGAAAAAUCAUGGCUAGUCCACAAACAAUGGUUUCUAGACCUACCACUGCCUUGGACCUCGGGAGCUUCAACAUCACAAGAGACUUGGAAUAGACAAGAUUUGCUGGUGACAUUUAAGACAGCUCAUGCAAAGAAGCAGGAAGUAGUCGUACUAGGAUCACAAGAAGGAGCAAUGCACACUGCGUUGACCGGAGCGACAGAAAUCCAAACGUCUGGAACGACAACAAUUUUUGCAGGACAUUUGAAAUGUAGACUAAAGAUGGAUAAGCUGACUCUAAAGGGGAUGUCAUAUGUAAUGUGCACAGGCUCAUUCAAGCUAGAGAAAGAAGUGGCUGAGACCCAGCAUGGAACCGUUCUAGUGCAGAUUAAAUAUGAAGGAACAGAUGCACCAUGCAAGAUCCCUUUUUCGACCCAAGAUGAAAAAGGAGUAACCCAGAAUGGGAGACUAAUAACAGCUAACCCCAUAGUCACUGACAAAGAAAAACCAGUCAACAUUGAGGCAGAACCGCCUUUUGGUGAGAGUUACAUCGUGAUAGGAGCAGGUGAAAAAGCUUUGAAACUAAGCUGGUUCAAGAAAGGAAGCAGCAUAGGGAAAAUGUUUGAGGCAACUGCCAGAGGAGCACGAAGGAUGGCCAUACUAGGAGACACCGCAUGGGACUUUGGUUCUAUAGGAGGAGUGUUCACGUCUGUUGGAAAAUUAGUACACCAGAUUUUUGGAACUGCAUAUGGAGUUUUGUUCAGCGGUGUUUCCUGGACCAUGAAAAUAGGAAUAGGAGUUCUGCUAACAUGGCUAGGAUUAAACUCAAGGAGCACGUCUCUCUCGAUGACGUGCAUUGCAGUUGGCCUAGUAACAUUA
>JN009085/Guangzhou/2010
GGGACUUCGUGGAAGGACUGUCAGGAGCAACUUGGGUAGAUGUGGUACUGGAACAUGGAAGUUGCGUCACCACCAUGGCAAAAGACAAACCAACAUUGGACAUUGAACUCUUGAAGACGGAAGUCACAAACCCUGCCGUCCUGCGCAAACUGUGCAUUGAAGCUAAAAUAUCAAACACCACCACCGAUUCAAGAUGUCCAACACAAGGAGAAGCCACACUGGUGGAAGAACAAGACGCGAACUUUGUGUGUCGACGAACGCUUGUGGACAGAGGCUGGGGCAAUGGCUGUGGGCUCUUCGGAAAAGGAAGCCUACUAACGUGUGCUAAGUUCAAGUGUGUGACAAAACUGGAAGGAAAGAUAGUUCAAUAUGAAAACUUGAAAUAUUCAGUAAUAGUCACCGUCCACACUGGAGACCAGCAUCAGGUGGGAAAUGAAAGCACAGAACAUGGGACAACUGCAACUAUAACACCUCAAGCUCCUACGACGGAAAUACAGCUGACCGACUACGGAGCUCUUACAUUGGAUUGUUCACCUAGAACAGGACUAGAUUUCAAUGAAAUGGUGUUAUUGACAAUGAAAGAAAAAUCAUGGCUAGUCCACAAACAAUGGUUUCUAGACUUACCCCUGCCUUGGACCUCGGGAGCUUCAACAUCACAAGAGACUUGGAACAGACAAGAUUUGCUGGUGACAUUUAAGACAGCUCAUGCAAAGAAGCAGGAAGUAGUCGUACUAGGAUCACAAGAAGGAGCAAUGCACACAGCGUUGACCGGAGCGACAGAAAUCCAAACGUCUGGAACGACAACAAUUUUUGCAGGGCACUUGAAAUGUAGACUAAAGAUGGACAAACUGACCCUAAAAGGGAUGUCAUAUGUGAUGUGCACAGGCUCAUUCAAGCUAGAGAAAGAAGUGGCUGAGACCCAGCAUGGAACCGUUCUAGUGCAGAUUAAAUACGAAGGAACAGAUGCACCAUGCAAGAUCCCUUUUUCGACUCAAGAUGAAAAAGGAGUAACCCAGAAUGGGAGAUUGAUAACAGCCAACCCCAUAGUCACCGACAAAGAAAAACCAGUCAACAUUGAGGCAGAACCGCCCUUUGGUGAGAGUUACAUCGUGAUAGGAGCAGGUGAAAAAGCUUUGAAACUAAGCUGGUUCAAGAAAGGAAGCAGCAUAGGGAAAAUGUUUGAGGCAACUGCCAGAGGAGCACGAAGGAUGGCCAUACUGGGGGACACCGCAUGGGACUUUGGUUCUAUAGGAGGAGUGUUCACGUCUGUUGGAAAAUUAGUACAUCAGAUUUUUGGAACUGCAUAUGGAGUUUUGUUCAGCGGUGUUUCCUGGACCAUGAAAAUAGGAAUAGGGGUUCUGCUGACAUGGCUAGGAUUAAACUCAAGGAGCACGUCCCUCUCGAUGACGUGCAUUGCAGUUGGCCUAGUAACACUA
>JN009086/Guangzhou/2010
GGGACUUCGUGGAAGGACUGUCAGGAGCAACUUGGGUAGAUGUGGUGUUGGAACAUGGAAGUUGCGUCACUACCAUGGCAAAAGAUAAACCAACAUUGGACAUUGAACUCUUGAAGACGGAAGUCACAAACCCUGCCGUCUUGCGCAAACUGUGCAUUGAAGCUAAAAUAUCAAACACCACCACCGACUCAAGAUGUCCAACACAAGGAGAAGCCACAUUGGUGGAAGAACAAGACGCGAACUUUGUGUGUCGACGAACGUUUGUGGACAGAGGCUGGGGCAAUGGCUGUGGGCUCUUCGGAAAAGGAAGCCUUAUAACGUGUGCUAAGUUCAAGUGUGUGACAAAACUGGAAGGAAAGAUAGUUCAAUAUGAAAACUUGAAAUAUUCAGUAAUAGUCACCGUCCACACUGGAGACCAGCACCAGGUGGGAAAUGAAAGCACAGAACAUGGGACAACUGCAACCAUAACACCUCAAGCUCCUACGACAGAAAUACAGCUGACCGACUACGGAGCUCUUACAUUGGAUUGUUCACCUAGAACAGGACUGGACUUCAAUGAAAUGGUGUUGUUGACAAUGAAAGAAAAAUCAUGGCUAGUCCACAAACAAUGGUUUCUAGACCUACCACUGCCUUGGACCUCGGGAGCUUCAACAUCACAAGAAACUUGGAACAGACAAGAUUUGCUGGUGACAUUUAAGACAGCUCAUGCAAAGAAGCAGGAAGUAGUCGUACUAGGAUCACAAGAAGGAGCAAUGCACACUGCGUUGACCGGAGCGACGGAAAUCCAAACGUCUGGAACGACAACAAUUUUUGCAGGACACUUGAAAUGUAGACUAAAGAUGGACAAACUGACUCUAAAAGGGAUGUCAUAUGUGAUGUGCACAGGCUCAUUCAAGCUAGAGAAAGAAGUGGCUGAGACCCAGCAUGGAACCGUUCUAGUGCAGAUUAAAUACGAAGGAACAGAUGCACCAUGCAAGAUCCCUUUUUUGACCCAAGAUGAAAAAGGAGUAACCCAGAAUGGGAGAUUGAUAACAGCCAACCCCAUAGUCACUGACAAAGAAAAACCAGUCAACAUUGAGGCAGAACCGCCUUUUGGUGAGAGUUACAUCGUGAUAGGAGCAGGUGAAAAAGCUUUGAAACUAAGCUGGUUCAAGAAAGGAAGCAGCAUAGGGAAAAUGUUUGAGGCAACUGCCAGAGGAGCACGAAGGAUGGCCAUACUGGGAGACACCGCAUGGGACUUUGGUUCUAUAGGAGGAGUGUUCACGUCUGUUGGAAAAUUAGUACACCAGAUUUUUGGAACUGCAUAUGGAGUUUUGUUCAGCGGUGUUUCCUGGACCAUGAAAAUAGGAAUAGGGGUUCUGCUGACAUGGCUAGGAUUAAACUCAAGGAGCACGUCCCUUUCGAUGACGUGCAUUGCAGUUGGCCUAGUAACGCUA
>JN036371/Bangladesh/2009
GAGACUUCGUUGAAGGACUGUCAGGAGCAACAUGGGUGGAUGUGGUACUGGAGCAUGGAAGCUGUGUCACCACCAUGGCAAAAAAUAAACCAACAUUGGACAUUGAACUCUUGAAGACGGAGGUCACGAACCCUGCCGUCUUGCGCAAACUGUGCAUUGAAGCCAAAAUAUCAAACACCACCACCGAUUCAAGAUGUCCAACACAAGGAGAAGCUACACUGGUGGAAGAACAAGACGCGAACUUUGUGUGUCGACGAACAUUCGUGGACAGAGGCUGGGGUAAUGGUUGUGGACUAUUCGGGAAGGGAAGCUUACUAACGUGUGCUAAGUUUAAGUGUGUGACAAAACUUGAAGGAAAGAUAGUUCAAUAUGAAAACUUAAAAUAUUCGGUGAUAGUCACUGUCCACACUGGGGACCAGCACCAGGUAGGAAAUGAGACUACAGAACAUGGAACAAUUGCAACCAUAACACCUCAAGCUCCCACGUCGGAAAUACAGCUGACUGACUACGGAGCCCUUACAUUGGACUGCUCACCUAGAACAGGGCUGGACUUUAAUGAGAUGGUGCUGUUGACAAUGAAAGAAAAAUCAUGGCUUGUCCACAAACAAUGGUUUCUAGACUUACCAUUGCCUUGGACCUCGGGGGCUUCAACAUCUCAAGAGACUUGGAACAGACAAGAUCUGCUGGUCACAUUUAAGACAGCUCAUGCAAAGAAGCAGGAAGUAGUCGUACUGGGGUCACAAGAAGGAGCAAUGCACACUGCGUUGACUGGGGCGACAGAAAUCCAGACGUCAGGAACGACGACAAUCUUCGCAGGACACCUGAAAUGUAGACUAAAAAUGGAUAAACUGACUUUAAAAGGGGUGUCAUAUGUGAUGUGCACAGGCUCAUUUAAGCUAGAGAAGGAAGUGGCUGAGACCCAGCAUGGAACUGUCCUAGUGCAGGUUAAAUAUGAAGGAACAGAUGCACCAUGCAAGAUUCCAAUUUCAACCCAAGAUGAGAAAGGAGUGACCCAGAAUGGGAGAUUGAUAACAGCCAAUCCCAUAGUUACUGACAAAGAAAAACCAGUCAACAUUGAAACAGAACCACCCUUUGGUGAGAGCUACAUCGUGAUAGGGGCGGGUGAAAAAGCUUUGAAACUAAGCUGGUUCAAGAAAGGAAGCAGCAUAGGGAAAAUGUUCGAAGCCACCGCCCGAGGAGCACGAAGGAUGGCUAUCCUGGGAGACACAGCAUGGGACUUCGGUUCCAUAGGAGGGGUGUUCACAUCUGUGGGAAAAUUGGUACACCAGGUUUUUGGAACCGCAUAUGGGGUCCUGUUCAGCGGUGUUUCUUGGACCAUGAAAAUAGGAAUAGGGAUUCUGCUGACAUGGCUAGGAUUGAAUUCAAGGAGCACGUCACUCUCGAUGACGUGCAUUGCAGUUGGCAUGGUCACACUG
>JN054255/Sri_Lanka/2010
GGGACUUCGUGGAAGGACUGUCAGGAGCAACUUGGGUAGAUGUGGUACUGGAACAUGGAAGUUGCGUCACCACCAUGGCUAAAGACAAACCAACACUGGACAUUGAACUCUUGAAGACGGAAGUCACAAACCCUGCCGUCCUGCGCAAACUGUGCAUUGAAGCCAAAAUAUCAAACACCACCACUGACUCAAGAUGUCCAACACAAGGAGAAGCCACACUGGUGGAAGAACAAGACGCGAACUUUGUGUGUCGACGAACGUUUGUGGACAGAGGCUGGGGCAAUGGCUGUGGGCUCUUCGGAAAAGGAAGCCUACUAACGUGUGCUAAGUUUAAGUGUGUGACAAAACUGGAAGGAAAGAUAGUUCAAUAUGAAAACUUGAAAUAUUCAGUAAUAGUCACCGUCCACACUGGAGACCAGCAUCAGGUGGGAAAUGAAAGCACAGAACAUGGGACAACUGCAACUAUAACACCUCAAGCUCCCACGACGGAAAUACAGCUGACCGACUACGGAGCUCUUACAUUGGAUUGUUCACCUAGAACAGGAUUAGACUUCAAUGAAAUGGUGUUGUUGACAAUGAAAGAAAAAUCAUGGCUAGUCCACAAACAAUGGUUUCUAGACUUACCACUGCCUUGGACCUCGGGAGCUUCAACAUCACAAGAGACUUGGAACAGACAAGAUUUGCUGGUGACAUUUAAGACAGCUCAUGCAAAGAAGCAGGAAGUAGUCGUACUAGGAUCACAAGAAGGAGCAAUGCACACUGCGUUGACCGGAGCGACAGAAAUCCAAAUGUCUGGAACGACAACAAUUUUUGCAGGACACUUGAAAUGUAGACUAAAGAUGGACAAACUGACUCUAAAAGGGAUGUCAUAUGUGAUGUGCACAGGCUCAUUCAAGCUUGAGAAAGAAGUGGCUGAGACCCAGCAUGGAACCGUUCUAGUGCAGAUUAAAUACGAAGGAACAGAUGCACCAUGCAAGAUUCCUUUUUCGACCCAAGAUGAAAAAGGAGUAACCCAGAAUGGGAGAUUGAUAACAGCCAACCCCAUAGUCACUGACAAAGAAAAACCAGUCAACAUUGAGGCAGAACCGCCUUUUGGUGAGAGUUACAUCGUGAUAGGAGCAGGUGAAAAAGCUUUGAAACUAAGCUGGUUCAAGAAAGGAAGCAGCAUAGGGAAAAUGUUUGAGGCAACUGCCAGAGGAGCACGAAGGAUGGCCAUACUGGGAGACACCGCAUGGGACUUUGGUUCUAUAGGAGGAGUGUUCACGUCUGUUGGAAAAUUAGUACACCAGAUUUUUGGAACUGCAUAUGGAGUUUUGUUCAGCGGUGUUUCCUGGACCAUGAAAAUAGGAAUAGGGGUUCUGCUGACAUGGUUAGGAUUAAACUCAAGGAGCACGUCCCUCUCGAUGACGUGCAUUGCAGUUGGCCUAGUAACACUA
>JN415486/India/2010
GAGACUUCGUUGAAGGACUGUCAGGAGCAACAUGGGUGGAUGUGGUACUGGAGCAUGGAAGCUGCGUCACCACCAUGGCAAAAAAUAAACCAACAUUGGACAUUGAACUCUUGAAGACGGAGGUCACGAACCCUGCCGUCUUGCGCAAACUGUGCAUUGAAGCUAAAAUAUCAAACACCACUACCGAUUCAAGAUGUCCAACACAAGGAGAAGCUACACUGGUGGAAGAACAAGACGCGAACUUUGUGUGUCGACGAACAUUCGUGGACAGAGGCUGGGGUAAUGGUUGUGGACUAUUCGGGAAGGGAAGCUUACUAACGUGUGCUAAGUUUAAGUGUGUGACAAAACUUGAAGGAAAGAUAGUUCAAUAUGAAAACUUAAAAUAUUCGGUGAUAGUCACUGUCCACACUGGGGACCAGCACCAGGUAGGAAAUGAGACUACAGAACAUGGAACAAUUGCAACCAUAACACCUCAAGCUCCCACGUCGGAAAUACAGCUGACUGACUACGGAGCCCUUACAUUGGACUGCUCACCUAGAACAGGGCUGGACUUUAAUGAGAUGGUGCUGUUGACAAUGAAAGAAAAAUCAUGGCUUGUCCACAAACAAUGGUUUCUAGACUUACCAUUGCCUUGGACCUCGGGGGCUUCAACAUCUCAAGAGACUUGGAACAGACAAGAUCUGCUGGUCACAUUUAAGACAGCUCAUGCAAAGAAGCAGGAAGUAGUCGUACUGGGGUCACAAGAAGGAGCAAUGCACACUGCGUUGACUGGGGCGACAGAAAUCCAGACGUCAGGAACGACGACAAUCUUCGCAGGACACCUGAAAUGUAGACUAAAAAUGGAUAAACUGACUUUAAAAGGGGUGUCAUAUGUGAUGUGCACAGGCUCAUUUAAGCUAGAGAAGGAAGUGGCUGAGACCCAGCAUGGAACUGUCCUAGUGCAGGUUAAAUAUGAAGGAACAGAUGCACCAUGCAAGAUUCCAAUUUCAACCCAAGAUGAGAAAGGAGUGACCCAGAAUGGGAGAUUGAUAACAGCCAAUCCCAUAGUUACUGACAAAGAAAAACCAGUCAACAUUGAAACAGAACCACCCUUUGGUGAGAGCUACAUCGUGAUAGGGGCGGGUGAAAAAGCUUUGAAACUAAGCUGGUUCAAGAAAGGAAGCAGCAUAGGGAAAAUGUUCGAAGCCACCGCCCGAGGAGCACGAAGGAUGGCUAUCCUGGGAGACACAGCAUGGGACUUCGGUUCCAUAGGAGGGGUGUUCACAUCUGUGGGAAAAUUGGUACACCAGGUUUUUGGAACCGCAUAUGGGGUCUUGUUCAGCGGUGUUUCCUGGACCAUGAAAAUAGGAAUAGGGGUUCUGCUGACAUGGCUAGGAUUGAAUUCAAGGAGCACGUCACUCUCGAUGACGUGCAUUGCAGUUGGCAUGGUCACACUG
>JN415507/India/2008
GAGACUUCGUUGAAGGACUGUCAGGAGCAACAUGGGUGGAUGUGGUACUGGAGCAUGGAAGCUGUGUCACCACCAUGGCAAAAAAUAAACCAACAUUGGACAUUGAACUCUUGAAGACGGAGGUCACGAACCCUGCCGUCUUGCGCAAACUGUGCAUUGAAGCUAAAAUAUCAAACACCACCACCGAUUCAAGAUGUCCAACACAAGGAGAAGCUACACUGGUGGAAGAACAAGACGCGAACUUUGUGUGUCGACGAACAUUCGUGGACAGAGGCUGGGGUAAUGGUUGUGGACUAUUCGGGAAGGGAAGCUUACUAACGUGUGCUAAGUUUAAGUGUGUGACAAAACUUGAAGGAAAGAUAGUUCAAUAUGAAAACUUAAAAUAUUCGGUGAUAGUCACUGUCCACACUGGGGACCAGCACCAGGUAGGAAAUGAGACUACAGAACAUGGAACAAUUGCAACCAUAACACCUCAAGCUCCCACGUCGGAAAUACAGCUGACUGACUACGGAGCCCUUACAUUGGACUGCUCACCUAGAACAGGGCUGGACUUUAAUGAGAUGGUGCUGUUGACAAUGAAAGAAAAAUCAUGGCUUGUCCACAAACAAUGGUUUCUAGACUUACCAUUGCCUUGGACCUCGGGGGCUUCAACAUCUCAAGAGACUUGGAACAGACAAGAUCUGCUGGUCACAUUUAAGACAGCUCAUGCAAAGAAGCAGGAAGUAGUCGUACUGGGGUCACAAGAAGGAGCAAUGCACACUGCGUUGACUGGGGCGACAGAAAUCCAGACGUCAGGAACGACGACAAUCUUCGCAGGACACCUGAAAUGUAGACUAAAAAUGGAUAAACUGACUUUAAAAGGGGUGUCAUAUGUGAUGUGCACAGGCUCAUUUAAGCUAGAGAAGGAAGUGGCUGAGACCCAGCAUGGAACUGUCCUAGUGCAGGUUAAAUAUGAAGGAACAGAUGCACCAUGCAAGAUUUCAAUUUCAACCCAAGAUGAGAAAGGAGUGACCCAGAAUGGGAGAUUGAUAACAGCCAAUCCCAUAGUUACUGACAAAGAAAAACCAGUCAACAUUGAAACAGAACCACCCUUUGGUGAGAGCUACAUCGUGAUAGGGGCGGGUGAAAAAGCUUUGAAACUAAGCUGGUUCAAGAAAGGAAGCAGCAUAGGGAAAAUGUUCGAAGCCACCGCCCGAGGAGCACGAAGGAUGGCUAUCCUGGGAGACACAGCAUGGGACUUCGGUUCCAUAGGAGGGGUGUUCACAUCUGUGGGAAAAUUGGUACACCAGGUUUUUGGAACCGCAUAUGGGGUCCUGUUCAGCGGUGUUUCUUGGACCAUGAAAAUAGGAAUAGGGAUUCUGCUGACAUGGCUAGGAUUGAAUUCAAGGAGCACGUCACUCUCGAUGACGUGCAUUGCAGUUGGCAUGGUCACACUG
>JN415524/Sri_Lanka/2004
GAGACUUCGUUGAAGGACUGUCAGGAGCAACAUGGGUGGAUGUGGUACUGGAGCAUGGAAGCUGCGUCACCACCAUGGCAAAAAAUAAACCAACAUUGGACAUUGAACUCUUGAAGACGGAGGUCACAAACCCUGCCGUCUUGCGCAAACUGUGCAUUGAAGCUAAAAUAUCAAACACCACUACCGAUUCAAGAUGUCCAACACAAGGAGAAGCUACACUGGUGGAAGAACAAGACGCGAACUUUGUGUGUCGACGAACAUUCGUGGACAGAGGCUGGGGUAAUGGUUGUGGACUAUUCGGGAAGGGAAGCUUACUGACGUGUGCUAAGUUUAAGUGUGUGACAAAACUUGAAGGAAAGAUAGUUCAAUAUGAAAACUUAAAAUAUUCGGUGAUAGUCACUGUCCACACUGGGGACCAGCACCAGGUGGGAAAUGAGACUACAGAACAUGGAACAAUUGCAACCAUAACACCUCAAGCUCCCACGUCGGAAAUACAGCUGACUGACUACGGAGCCCUUACAUUGGACUGCUCACCUAGAACAGGGCUGGACUUUAAUGAGAUGGUGCUGUUGACAAUGAAAGAAAAAUCAUGGCUUGUCCACAAACAAUGGUUUCUAGACUUACCACUGCCUUGGACCUCGGGGGCUUCAACAUCUCAAGAGACUUGGAACAGACAAGAUCUGCUGGUCACAUUUAAGACAGCCCAUGCAAAGAAGCAGGAAGUAGUCGUACUGGGGUCACAAGAAGGAGCAAUGCACACUGCGUUGACUGGGGCGACAGAAAUCCAGACGUCAGGAACGACGACAAUCUUCGCAGGACACCUGAAAUGUAGACUAAAAAUGGAUAAACUGACUUUAAAAGGGGUGUCAUAUGUGAUGUGCACAGGCUCAUUUAAGCUAGAGAAGGAAGUGGCUGAGACCCAGCAUGGAACUGUCCUAGUGCAGGUUAAAUAUGAAGGAACAGAUGCACCAUGCAAGAUUCCAUUUUCAACCCAAGAUGAGAAAGGAGUGACCCAGAAUGGGAGAUUGAUAACAGCCAAUCCCAUAGUUACUGAUAAAGAAAAACCAGUCAACAUUGAGACAGAACCACCUUUUGGUGAGAGCUACAUCGUGAUAGGGGCGGGUGAAAAAGCUUUGAAACUAAGCUGGUUCAAGAAAGGAAGCAGCAUAGGGAAAAUGUUCGAAGCUACCGCCCGAGGAGCACGAAGGAUGGCUAUCCUGGGAGACACAGCAUGGGACUUCGGUUCCAUAGGAGGGGUGUUCACAUCUGUGGGAAAAUUGGUACACCAGGUUUUUGGAACCGCAUAUGGGGUCUUGUUCAGCGGUGUUUCUUGGACCAUGAAAAUAGGAAUAGGGAUUCUGCUGACAUGGCUAGGUUUAAAUUCAAGGAGCACGUCACUCUCGAUGACGUGCAUUGCAGUUGGCAUGGUCACACUG
>JN415527/Thailand/2008
GGGACUUCGUGGAAGGACUGUCAGGAGCAACUUGGGUAGAUGUGGUACUGGAACAUGGAAGUUGCGUCACCACCAUGGCAAAAGACAAACCAACACUGGACAUUGAACUCUUGAAGACGGAAGUCACAAACCCUGCCGUCCUGCGCAAACUGUGCAUUGAAGCUAAAAUAUCAAACACCACCACUGACUCAAGAUGUCCAACACAAGGAGAAGCCACACUGGUGGAAGAACAAGACGCGAACUUUGUGUGUCGACGAACGUUUGUGGACAGAGGCUGGGGCAAUGGCUGUGGGCUCUUCGGAAAAGGAAGCCUACUAACGUGUGCUAAGUUCAAGUGUGUGACAAAACUGGAAGGAAAGAUAGUUCAAUAUGAAAACUUGAAAUAUUCAGUAAUAGUCACCGUCCACACUGGAGACCAGCAUCAGGUGGGAAAUGAAAGCACAGAACAUGGGACAACUGCAACUAUAACACCUCAAGCUCCUACGACGGAAAUACAGCUGACCGACUACGGAGCUCUUACAUUGGAUUGUUCACCUAGAACAGGAUUAGACUUUAAUGAAAUGGUGUUGUUGACAAUGAAAGAAAAAUCAUGGCUAGUCCACAAACAAUGGUUUCUAGACUUACCACUGCCUUGGACCUCGGGAGCUUCAACGUCACAAGAGACUUGGAACAGACAAGAUUUGCUGGUGACAUUUAAGACAGCUCAUGCAAAGAAGCAGGAAGUAGUCGUACUAGGAUCACAAGAAGGAGCAAUGCACACUGCGUUGACCGGAGCGACAGAAAUCCAAACGUCUGGAACGACAACAAUUUUUGCAGGACACUUGAAAUGUAGACUAAAGAUGGACAAACUGACUCUAAAAGGGAUGUCAUAUGUGAUGUGCACAGGCUCAUUCAAGCUAGAGAAAGAAGUGGCUGAGACCCAGCAUGGAACCGUUCUAGUGCAGAUUAAAUACGAAGGAACGGAUGCACCAUGCAAGAUCCCUUUUUUGACCCAAGAUGAAAAAGGAGUAACCCAGAAUGGGAGAUUGAUAACAGCCAACCCCAUAGUCACUGACAAAGAAAAACCAGUCAACAUUGAGGCAGAACCGCCUUUUGGUGAGAGUUACAUCGUGAUAGGAGUAGGUGAAAAAGCUUUGAAACUAAGCUGGUUCAAGAAAGGAAGCAGCAUAGGGAAAAUGUUUGAGGCAACUGCCAGAGGAGCACGAAGGAUGGCCAUACUGGGAGACACCGCAUGGGACUUUGGUUCUAUAGGAGGAGUGUUCACGUCUGUUGGAAAAUUAGUACACCAGAUUUUUGGAACUGCAUAUGGAGUUUUGUUCAGCGGUGUUUCCUGGACCAUGAAAAUAGGAAUAGGGGUUCUGCUGACAUGGUUAGGAUUAAACUCAAGGAGCACAUCCCUCUCGAUGACGUGCAUUGCAGUUGGCCUAGUAACACUA
>JN415528/Thailand/2010
GGGACUUCGUGGAAGGACUGUCAGGAGCAACUUGGGUAGAUGUGGUGCUGGAACAUGGAAGUUGCGUCACUACCAUGGCAAAAGACAAACCAACAUUGGACAUUGAACUCUUGAAGACGGAAGUCACAAAUCCUGCCGUCCUGCGCAAACUGUGCAUUGAAGCUAAAAUAUCAAACACCACCACCGACUCAAGAUGUCCAACACAAGGAGAAGCCACACUGGUGGAAGAACAAGACGCGAACUUUGUGUGUCGACGAACGUUUGUGGACAGAGGCUGGGGCAAUGGUUGUGGGCUCUUCGGAAAAGGAAGCCUUAUGACGUGUGCUAAGUUCAAGUGUGUGACAAAACUGGAAGGAAAAAUAGUUCAAUAUGAAAACUUGAAAUAUUCAGUAAUAGUCACCGUCCACACUGGAGACCAGCACCAGGUGGGAAAUGAAAGCACAGAACAUGGGACAACUGCAACUAUAACACCUCAAGCUCCUACGACGGAAAUACAGCUGACCGACUACGGAGCUCUUACAUUGGAUUGUUCACCUAGAACAGGACUAGACUUUAAUGAAAUGGUGUUGUUGACAAUGAAAGAAAAAUCAUGGCUAGUCCACAAACAAUGGUUUCUAGACCUACCACUGCCUUGGACCUCGGGAGCUUCAACAUCACAAGAAACUUGGAACAGACAAGAUUUGCUGGUGACAUUUAAGACAGCUCAUGCAAAGAAGCAGGAAGUAGUCGUACUAGGAUCACAAGAAGGAGCAAUGCACACUGCGUUGACCGGAGCGACAGAAAUCCAAACGUCUGGAACGACAACAAUUUUUGCAGGACACUUGAAAUGUAGACUAAAGAUGGACAAACUGACUCUAAAAGGGAUGUCAUAUGUGAUGUGCACAGGCUCAUUCAAGCUAGAGAAAGAAGUGGCUGAGACCCAGCAUGGAACCGUUCUAGUGCAGAUUAAAUACGAAGGAACAGAUGCACCAUGCAAGAUCCCUUUUUCGACCCAAGAUGAAAAAGGAGUAACCCAGAAUGGGAGAUUGAUAACAGCCAACCCCAUAGUCACUGACAAAGAAAAACCAGUCAACAUUGAGGCAGAACCGCCUUUUGGUGAGAGUUACAUCGUAAUAGGAGCAGGUGAAAAAGCUUUGAAACUAAGCUGGUUCAAGAAAGGAAGCAGCAUAGGGAAAAUGUUUGAGGCAACUGCCAGAGGAGCACGAAGGAUGGCCAUACUGGGAGACACCGCAUGGGACUUUGGUUCUAUAGGAGGAGUGUUCACGUCUGUUGGAAAAUUAGUACACCAGAUUUUUGGAACUGCAUAUGGAGUUUUGUUCAGCGGUGUUUCCUGGACCAUGAAAAUAGGAAUAGGGGUUCUGCUGACAUGGCUAGGAUUAAACUCAAGGAGCACGUCUCUUUCGAUGACGUGCAUUGCAGUUGGCCUGGUAACGCUA
>JN556045/Thailand/2003
GGGACUUCGUGGAAGGACUGUCAGGAGCAACUUGGGUAGAUGUGGUACUGGAACAUGGAAGCUGCGUCACCACCAUGGCAAAAGACAAACCAACAUUGGACAUUGAACUCUUGAAGACGGAAGUCACAAACCCUGCCGUCCUGCGCAAACUGUGCAUUGAAGCUAAAAUAUCAAACACCACCACCGACUCAAGAUGUCCAACACAAGGAGAAGCCACACUGGUGGAAGAACAAGACGCGAACUUUGUGUGUCGACGAACGUUUGUGGACAGAGGCUGGGGCAAUGGCUGUGGGCUCUUCGGAAAAGGAAGCCUACUAACGUGUGCUAAGUUCAAGUGUGUGACAAAACUGGAAGGAAAGAUAGUUCAAUAUGAAAACUUGAAAUAUUCAGUAAUAGUCACCGUCCACACUGGAGACCAGCAUCAAGUGGGAAAUGAAAGCACAGAACAUGGGACAACUGCAACUAUAACACCUCAAGCUCCUACGACGGAAAUACAGCUGACCGACUACGGAGCUCUUACAUUGGAUUGUUCACCUAGAACAGGAUUAGACUUUAAUGAAAUGGUGUUGUUGACAAUGAAAGAAAAAUCAUGGCUAGUCCACAAACAAUGGUUUCUAGACUUACCACUGCCUUGGACCUCGGGAGCUUCAACAUCACAAGAGACUUGGAACAGACAAGAUUUGCUGGUGACAUUUAAGACAGCUCAUGCAAAGAAGCAGGAAGUAGUCGUACUAGGAUCACAAGAAGGAGCAAUGCACACUGCGUUGACCGGAGCGACAGAAAUCCAAACGUCUGGAACGACAACAAUUUUUGCAGGACACUUGAAAUGUAGACUAAAGAUGGACAAACUGACUCUAAAAGGGAUGUCAUAUGUGAUGUGCACAGGCUCAUUCAAGCUAGAGAAAGAAGUGGCUGAGACCCAACAUGGAACCGUUCUAGUGCAGAUUAAAUACGAAGGAACAGAUGCACCAUGCAAGAUCCCUUUUUCGACCCAAGAUGAAAAAGGAGUAACCCAGAAUGGGAGAUUGAUAACAGCCAACCCCAUAGUCACUGACAAAGAAAAACCAGUCAACAUUGAGGCAGAACCGCCUUUUGGUGAGAGUUACAUCGUGAUAGGAGCAGGUGAAAAAGCUUUGAAACUAAGCUGGUUCAAGAAAGGAAGCAGCAUAGGGAAAAUGUUUGAGGCAACUGCCAGAGGAGCACGAAGGAUGGCCAUACUGGGAGACACCGCAUGGGACUUUGGUUCUAUAGGAGGAGUGUUCACGUCUGUUGGAAAAUUAGUACACCAGAUUUUUGGAACUGCAUAUGGAGUUUUGUUCAGCGGUGUUUCCUGGACCAUGAAAAUAGGAAUAGGGGUUCUGCUGACAUGGUUAGGAUUAAACUCAAGGAGCACGUCCCUCUCGAUGACGUGCAUUGCAGUUGGCCUAGUAACACUA
>JN638325/Thailand/2006
GGGACUUCGUGGAAGGACUGUCAGGAGCAACUUGGGUAGAUGUGGUACUGGAACAUGGAAGUUGCGUCACCACCAUGGCAAAAGACAAACCAACAUUGGACAUUGAACUCUUGAAGACGGAAGUCACAAACCCUGCCGUCCUGCGCAAACUGUGCAUUGAAGCUAAAAUAUCAAACACCACCACCGACUCAAGAUGUCCAACACAAGGAGAAGCCACACUGGUGGAAGAACAAGACGCGAACUUUGUGUGUCGACGAACGUUUGUGGACAGAGGCUGGGGCAAUGGCUGUGGGCUCUUCGGAAAAGGAAGCCUACUAACGUGUGCUAAGUUCAAGUGUGUGACAAAACUGGAAGGAAAGAUAGUUCAAUAUGAAAACUUGAAAUAUUCAGUAAUAGUCACCGUCCAUACUGGAGACCAGCAUCAGGUGGGAAAUGAAAGCACAGAACAUGGGACAACUGCAACUAUAACACCUCAAGCUCCUACGACGGAAAUACAGCUGACCGACUACGGAGCUCUUACAUUGGAUUGUUCACCUAGAACAGGACUAGACUUUAAUGAAAUGGUGUUGUUGACAAUGAAAGAAAAAUCAUGGCUAGUCCACAAACAAUGGUUUCUAGACUUACCACUGCCUUGGACCUCGGGAGCUUCAACAUCACAAGAGACUUGGAACAGACAAGACUUGCUGGUGACAUUUAAGACAGCUCAUGCAAAGAAGCAGGAAGUAGUCGUACUAGGAUCACAAGAAGGAGCAAUGCACACUGCGUUGACCGGAGCGACAGAAAUCCAAACGUCUGGAACGACAACAAUUUUUGCAGGACACUUGAAAUGUAGACUAAAGAUGGACAAACUGACUCUAAAAGGGAUGUCAUAUGUGAUGUGCACAGGCUCAUUCAAGCUAGAGAAAGAAGUGGCUGAGACCCAGCAUGGAACCGUUCUAGUGCAGAUUAAAUACGAAGGAACAGAUGCACCAUGCAAGAUCCCUUUUUCGACCCAAGAUGGAAAAGGAGUAACCCAGAAUGGGAGAUUGAUAACAGCCAACCCCAUAGUCACCGACAAAGAAAAACCAGUCAACAUUGAGGCAGAACCGCCUUUUGGUGAGAGUUACAUCGUGAUAGGAGCAGGUGAAAAAGCUUUGAAACUAAGCUGGUUCAAGAAAGGAAGCAGCAUAGGGAAAAUGUUUGAGGCGACUGCCAGAGGAGCACGAAGGAUGGCCAUACUGGGAGACACCGCAUGGGACUUUGGUUCUAUAGGAGGAGUGUUCACGUCUGUUGGAAAAUUAGUACACCAGAUUUUUGGAACUGCAUAUGGAGUUUUGUUCAGCGGUGUUUCCUGGACCAUGAAAAUAGGAAUAGGGGUUCUGCUGACAUGGCUAGGAUUAAACUCAAGGAGCACGUCCCUCUCGAUGACGUGCAUUGCAGUUGGCCUAGUAACACUA
>JN638336/Thailand/1986
GGGACUUUGUGGAAGGACUGUCGGGAGCAACGUGGGUAGAUGUGGUACUGGAACAUGGAAGCUGUGUCACCACCAUGGCAAAAGAUAAACCAACAUUGGACAUUGAACUCUUGAAGACGGAAGUCACAAACCCUGCCGUCCUGCGCAAACUGUGCAUUGAAGCUAAAAUAUCAAACACCACCACCGAUUCAAGAUGUCCAACACAAGGAGAAGCCACACUGGUGGAAGAACAAGACGCGAAUUUUGUGUGUCGACGAACGUUUGUGGACAGAGGCUGGGGCAAUGGCUGUGGGCUUUUCGGGAAAGGUAGCCUAAUAACGUGUGCUAAGUUCAAGUGUGUGACAAAACUGGAAGGAAAGAUAGUUCAAUAUGAAAACUUGAAAUAUUCAGUAAUAGUCACCGUCCACACUGGAGACCAGCACCAGGUGGGAAAUGAAAGCACAGAACAUGGGACAACAGCAACUAUAACACCUCAAGCUCCCACGUCGGAAAUACAGCUGACCGACUACGGAGCUCUUACAUUGGAUUGCUCACCUAGAACAGGACUAGACUUCAAUGAAAUGGUGUUGUUGACAAUGAAAGAAAAAUCAUGGCUAGUCCACAAACAAUGGUUUCUAGACCUACCACUGCCUUGGACCUCGGGAGCUACAACGUCACAAGAGACUUGGAACAGACAAGAUUUGCUGGUAACAUUCAAGACAGCUCAUGCAAAGAAGCAGGAAGUAGUCGUACUAGGAUCACAAGAAGGAGCAAUGCACACUGCGUUGACCGGAGCGACAGAAAUCCAAACGUCUGGAACGACAACAAUUUUUGCAGGACACUUGAAAUGUAGACUAAAAAUGGACAAACUGACUCUAAAAGGGAUGUCAUAUGUGAUGUGCACAGGCUCAUUCAAGCUAGAGAAAGAGGUGGCUGAGACCCAGCAUGGAACCGUUCUAGUGCAGGUUAAAUACGAAGGAACAGAUGCACCAUGCAAGAUCCCUUUUUCGACCCAAGAUGAAAAAGGAGUAACCCAGAAUGGGAGAGUGAUAACAGCCAACCCUAUAGUCACUGACAAGGAAAAACCAGUCAACAUUGAGGCAGAACCACCUUUUGGUGAGAGUUACAUCGUGGUAGGAGCAGGUGAAAAAGCUUUGAAACUAAGCUGGUUCAAGAAAGGAAGCACCAUAGGGAAAAUGUUUGAGGCAACUGCCCGAGGAGCACGAAGGAUGGCCAUACUGGGAGACACCGCAUGGGACUUUGGUUCCAUAGGAGGAGUGUUCACAUCUGUUGGAAAACUAGUACACCAGAUUUUUGGAACUGCAUAUGGAGUUUUGUUCAGCGGUGUUUCCUGGACCAUGAAAAUAGGAAUAGGGGUUCUGCUGACAUGGCUAGGAUUAAACUCAAGGAGCACGUCCCUUUCGAUGACGUGCAUUGCAGU----------------
>JN638341/Thailand/1987
GGGACUUCGUGGAAGGACUGUCAGGAGCAACGUGGGUAGAUGUGGUACUGGAACAUGGAAGUUGCGUCACCACCAUGGCAAAAGAUAAACCAACAUUGGACAUUGAACUCUUGAAGACGGAAGUCACAAACCCUGCCGUCCUGCGCAAACUGUGCAUUGAAGCUAAAAUAUCAAACACCACCACCGAUUCAAGAUGUCCAACACAAGGAGAAGCUACACUGGUGGAAGAACAAGACGCGAAUUUUGUGUGUCGACGAACGUUUGUGGACAGAGGCUGGGGCAAUGGCUGUGGGCUUUUCGGAAAAGGUAGCCUAAUAACGUGUGCUAAGUUCAAGUGUGUGACAAAACUGGAAGGAAAGAUAGUUCAAUAUGAAAACUUGAAAUAUUCAGUAAUAGUCACCGUCCACACUGGAGACCAGCACCAGGUGGGAAAUGAAAGCACAGAACAUGGGACAACAGCAACUAUAACACCUCAAGCUCCCACGUCGGAAAUACAGCUGACCGACUACGGAGCUCUUACAUUGGAUUGCUCACCUAGAACAGGACUAGACUUCAAUGAAAUGGUGUUGUUGACAAUGAAAGAAAAAUCAUGGCUAGUCCACAAACAAUGGUUUCUAGACCUACCACUGCCUUGGACCUCGGGAGCUACAACGUCACAAGAGACUUGGAACAGACAAGAUUUGCUGGUAACAUUCAAGACAGCUCAUGCAAAGAAGCAGGAAGUAGUCGUACUAGGAUCACAAGAAGGAGCAAUGCACACUGCGUUGACCGGAGCGACAGAAAUCCAAACGUCUGGAACGACAACAAUUUUUGCAGGACACUUGAAAUGUAGACUAAAAAUGGACAAACUGACUCUAAAAGGGAUGUCAUAUGUGAUGUGCACAGGCUCAUUCAAGCUAGAGAAAGAGGUGGCUGAGACCCAGCAUGGAACCGUUCUAGUGCAGGUUAAAUACGAAGGAACAGAUGCACCAUGCAAGAUCCCUUUUUCGACCCAAGAUGAAAAAGGAGUAACCCAGAAUGGGAGAGUGAUAACAGCCAACCCUAUAGUCACUGACAAGGAAAAACCAGUCAACAUUGAGGCAGAACCACCUUUUGGUGAGAGUUACAUCGUGGUAGGAGCAGGUGAAAAAGCUUUGAAACUAAGCUGGUUCAAGAAAGGAAGCACCAUAGGGAAAAUGUUUGAGGCAACUGCCCGAGGAGCACGAAGGAUGGCCAUACUGGGAGACACCGCAUGGGACUUUGGUUCCAUAGGAGGAGUGUUCACAUCUGUUGGAAAACUAGUACACCAGAUUUUUGGAACUGCAUACGGAGUUUUGUUCAGCGGUGUUUCCUGGACCAUGAAAAUAGGAAUAGGGGUUCUGCUGACAUGGCUAGGACUAAACUCAAGGAGCACGUCCCUUUCGAUGACGUGCAUUGUAGUUGGCCUGGUAACACUG
>JN638344/Thailand/1995
GGGACUUUGUGGAAGGACUGUCGGGAGCAACGUGGGUAGAUGUGGUACUGGAACAUGGAAGCUGUGUCACCACCAUGGCAAAAGAUAAACCAACAUUGGACAUUGAACUCUUGAAGACGGAAGUCACAAACCCUGCCGUUCUGCGCAAACUGUGCAUUGAAGCUAAAAUAUCAAACACCACCACCGAUUCAAGAUGUCCAACACAAGGAGAAGCCACACUGGUGGAAGAACAAGACGCGAAUUUUGUGUGUCGACGAACGUUUGUGGACAGAGGCUGGGGCAAUGGCUGUGGGCUUUUCGGGAAAGGUAGCCUAAUAACGUGUGCUAAGUUCAAGUGUGUGACAAAACUGGAAGGAAAGAUAGUUCAAUAUGAAAACUUGAAAUAUUCAGUAAUAGUCACCGUCCACACUGGAGACCAGCACCAGGUGGGAAAUGAAAGCACAGAACAUGGGACAACAGCGACUAUAACACCUCAAGCUCCCACGUCGGAAAUACAGCUGACCGACUACGGAGCUCUUACAUUGGAUUGCUCACCUAGAACAGGACUAGACUUCAAUGAAAUGGUGUUGUUGACAAUGAAAGAAAAAUCAUGGCUAGUCCACAAACAAUGGUUUUUAGACCUACCACUGCCUUGGACCUCGGGAGCUACAACGUCACAAGAGACUUGGAACAGACAAGACUUGCUGGUAACAUUCAAGACAGCUCAUGCAAAGAAGCAGGAAGUAGUCGUACUAGGAUCACAAGAAGGGGCAAUGCACACUGCGUUGACCGGAGCGACAGAAAUCCAAACGUCUGGAACGACAACAAUUUUUGCAGGACACUUGAAAUGUAGACUAAAAAUGGACAAACUGACUCUAAAAGGGAUGUCAUACGUGAUGUGCACAGGCUCAUUCAAGCUAGAGAAAGAGGUGGCUGAGACCCAGCAUGGAACCGUUCUAGUGCAGGUUAAAUACGAAGGAACAGAUGCACCAUGCAAGAUCCCUUUUUCGACCCAAGAUGAAAAGGGAGUAAACCAGAAUGGGAGAGUGAUAACAGCCAACCCUAUAGUCACUGACAAGGAAAAACCAGUCAACAUUGAGGCAGAACCACCUUUUGGUGAGAGUUACAUCGUGGUAGGAGUAGGUGAGAAAGCUUUGAAACUAAGCUGGUUCAAGAAAGGAAGCACCAUAGGGAAAAUGUUUGAGGCAACUGCCCGAGGAGCACGAAGGAUGGCCAUACUGGGAGACACCGCAUGGGACUUUGGUUCCAUAGGGGGAGUGUUCACAUCUGUUGGAAAACUAGUACACCAGAUUUUUGGAACUGCAUAUGGAGUUUUGUUCAGCGGUGUUUCCUGGACCAUGAAAAUAGGAAUAGGGGUUCUGCUGACAUGGCUAGGAUUAAACUCAAGGAGCACGUCCCUUUCGAUGACUUGCAUUGCAGUUGGCCUGGUAACACUG
>JQ002658/Guangzhou/2001
GGGACUUCGUGGAAGGACUGUCAGGAGCAACUUGGGUAGAUGUGGUACUGGAACAUGGAAGUUGCGUCACCACCAUGGCAAAAGACAAACCAACAUUGGACAUUGAACUCUUGAAGACGGAAGUCACAAACCCUGCCGUCCUGCGCAAACUGUGCAUUGAAGCUAAAAUAUCAAACACCACCACCGACUCAAGAUGUCCAACACAAGGAGAAGCCACACUGGUGGAAGAACAAGACGCGAACUUUGUGUGUCGACGAACGUUUGUGGACAGAGGCUGGGGCAAUGGCUGUGGGCUCUUCGGAAAAGGAAGCCUACUAACGUGUGCUAAGUUCAAGUGUGUGACAAAACUGGAAGGAAAGAUAGUUCAAUAUGAAAACUUGAAAUAUUCAGUAAUAGUCACCGUCCACACUGGAGACCAGCAUCAGGUGGGAAAUGAAAGCACAGAACAUGGGACAACUGCAACUAUAACACCUCAAGCUCCUACGACGGAAAUACAGCUGACCGACUACGGAGCUCUUACAUUGGAUUGUUCACCUAGAACAGGAUUAGACUUUAAUGAAAUGGUGUUGUUGACAAUGAAAGAAAAAUCAUGGCUAGUCCACAAACAAUGGUUUCUAGACUUACCACUGCCUUGGACCUCGGGAGCUUCAACAUCACAAGAGACUUGGAACAGACAAGAUUUGCUGGUGACAUUUAAGACAGCUCAUGCAAAGAAGCAGGAAGUAGUCGUACUAGGAUCACAAGAAGGAGCAAUGCACACUGCGUUGACCGGAGCGACAGAAAUCCAAACGUCUGGAACGACAACAAUUUUUGCAGGACACUUGAAAUGUAGACUAAAGAUGGACAAACUGACUCUAAAAGGGAUGUCAUAUGUGAUGUGCACAGGCUCAUUCAAGCUAGAGAAAGAAGUGGCUGAGACCCAGCAUGGAACCGUUCUAGUGCAGAUUAAAUACGAAGGAACAGAUGCACCAUGCAAGAUCCCUUUUUCGACCCAAGAUGAAAAAGGAGUAACCCAGAAUGGGAGAUUGAUAACAGCCAACCCCAUAGUCACUGACAAAGAAAAACCAGUCAACAUUGAGGCAGAACCGCCUUUUGGUGAGAGUUACAUCGUGAUAGGAGCAGGUGAAAAAGCUUUGAAACUAAGCUGGUUCAAGAAAGGAAGCAGCAUAGGGAAAAUGUUUGAGGCAACUGCCAGAGGAGCACGAAGGAUGGCCAUACUGGGAGACACCGCAUGGGACUUUGGUUCUAUAGGAGGAGUGUUCACGUCUGUUGGAAAAUUAGUACACCAGAUUUUUGGAACUGCAUAUGGAGUUUUGUUCAGCGGUGUUUCCUGGACCAUGAAAAUAGGAAUAGGGGUUCUGCUGACAUGGUUAGGAUUAAACUCAAGGAGCACGUCCCUCUCGAUGACGUGCAUUGCAGUUGGCCUAGUAACACUA
>JQ277848/Guangzhou/2006
GGGACUUCGUGGAAGGACUGUCAGGAGCAACUUGGGUAGAUGUGGUACUGGAACAUGGAAGUUGCGUCACCACCAUGGCAAAAGACAAACCAACAUUGGACAUUGAACUCUUGAAGACGGAAGUCACAAACCCUGCCGUCCUGCGCAAACUGUGCAUUGAAGCUAAAAUAUCAAACACCACCACCGACUCAAGAUGUCCAACACAAGGAGAAGCCACACUGGUGGAAGAACAAGACGCGAACUUUGUGUGUCGACGAACGUUCGUGGACAGAGGCUGGGGCAAUGGCUGUGGGCUCUUCGGAAAAGGAAGCCUAAUAACGUGUGCUAAGUUCAAGUGUGUGACAAAACUGGAAGGAAAGAUAGUUCAAUAUGAAAACUUGAAAUAUUCAGUAAUAGUCACCGUUCACACCGGAGACCAGCACCAAGUGGGAAAUGAAAGCACAGAACAUGGGACAACUGCAACUAUAACACCUCAAGCUCCCACGACGGAAAUACAGCUGACCGACUACGGAGCUCUUACAUUGGAUUGUUCACCUAGAACAGGACUAGACUUUAAUGAAAUGGUGUUGUUGACAAUGAAAGAAAAAUCAUGGCUAGUCCACAAACAAUGGUUUUUAGACCUACCACUGCCUUGGACCUCGGGAGCUUCAACAUCACAAGAGACUUGGAACAGACAAGAUUUGCUGGUGACAUUCAAGACAGCUCAUGCAAAGAAGCAGGAAGUAGUCGUACUAGGAUCACAAGAAGGAGCAAUGCACACUGCGUUGACCGGAGCGACAGAAAUCCAAACGUCUGGAACGACAACAAUUUUUGCAGGACACUUGAAAUGCAGACUAAAGAUGGACAAACUGACUCUAAAAGGGAUGUCAUAUGUGAUGUGCACAGGCUCAUUCAAGCUAGAGAAAGAAGUGGCUGAGACACAGCAUGGAACCGUUCUAGUGCAGAUUAAAUACGAAGGAACAGAUGCACCAUGCAAGAUCCCUUUUUCGACCCAAGAUGAAAAAGGAGUAACCCAGAAUGGGAGAUUGAUAACAGCUAACCCCAUAGUUACUGACAAAGAAAAACCAGUCAACAUUGAGGCAGAACCGCCUUUUGGUGAGAGCUACAUUGUAAUAGGGGCAGGUGAAAAAGCUUUGAAACUAAGCUGGUUCAAGAAAGGAAGCAGCAUAGGGAAAAUGUUUGAGGCAACUGCCAGAGGAGCACGAAGGAUGGCCAUACUGGGAGACACCGCAUGGGACUUUGGUUCUAUAGGAGGAGUGUUCACGUCUGUUGGAAAAUUAGUACACCAGAUUUUUGGAACUGCAUAUGGAGUUUUGUUCAGCGGUGUUUCCUGGACCAUGAAAAUAGGAAUAGGGGUUCUGCUGACAUGGCUAGGAUUAAACUCAAGGAGCACGUCCCUUUCGAUGACGUGCAUUGCAGUUGGCCUAGUAACACUA
>JQ277864/Guangzhou/2006
GGGACUUCGUGGAAGGACUGUCAGGAGCAACUUGGGUAGAUGUGGUACUGGAACAUGGAAGUUGCGUCACCACCAUGGCAAAAGACAAACCAACACUGGACAUUGAACUCUUGAAGACGGAAGUCACAAACCCUGCCGUCCUGCGCAAACUGUGCAUUGAAGCUAAAAUAUCAAACACCACCACUGACUCAAGAUGUCCAACACAAGGAGAAGCCACACUGGUGGAAGAACAAGACGCGAACUUUGUGUGUCGACGAACGUUUGUGGACAGAGGCUGGGGCAAUGGCUGUGGGCUCUUCGGAAAAGGAAGCCUACUAACGUGUGCUAAGUUCAAGUGUGUGACAAAACUGGAAGGAAAGAUAGUUCAAUAUGAAAACUUGAAAUAUUCAGUAAUAGUCACCGUCCACACUGGAGACCAGCAUCAGGUGGGAAAUGAAAGCACAGAACAUGGGACAACUGCAACUAUAACACCUCAAGCUCCUACGACGGAAAUACAGCUGACCGACUACGGAGCUCUUACAUUGGAUUGUUCACCUAGAACAGGAUUAGACUUUAAUGAAAUGGUGUUGUUGACAAUGAAAGAAAAAUCAUGGCUAGUCCACAAACAAUGGUUUCUAGACUUACCACUGCCUUGGACCUCGGGAGCUUCAACAUCACAAGAGACCUGGAACAGACAAGAUUUGCUGGUGACAUUUAAGACAGCUCAUGCAAAGAAGCAGGAAGUAGUCGUACUAGGAUCACAAGAAGGAGCAAUGCACACUGCGUUGACCGGAGCGACAGAAAUCCAAACGUCUGGAACGACAACAAUUUUUGCAGGACACUUGAAAUGUAGACUAAAGAUGGACAAACUGACUCUAAAAGGGAUGUCAUAUGUGAUGUGCACAGGCUCAUUCAAGCUAGAGAAAGAAGUGGCUGAGACCCAGCAUGGAACCGUUCUAGUGCAGAUUAAAUACGAAGGAACAGAUGCACCAUGCAAGAUCCCUUUUUCGACCCAAGAUGAAAAAGGAGUAACCCAGAAUGGGAGAUUGAUAACAGCCAACCCCAUAGUCACUGACAAAGAAAAACCAGUCAACAUUGAGGCAGAACCGCCUUUUGGUGAGAGUUACAUCGUGAUAGGAGUAGGUGAAAAAGCUUUGAAACUAAGCUGGUUCAAGAAAGGAAGCAGCAUAGGGAAAAUGUUUGAGGCAACUGCCAGAGGAGCACGAAGGAUGGCCAUACUGGGAGACACCGCAUGGGACUUUGGUUCUAUAGGAGGAGUGUUCACGUCUGUUGGAAAAUUAGUACACCAGAUUUUUGGAACUGCAUAUGGAGUUUUGUUCAGCGGUGUUUCCUGGACCAUGAAAAUAGGAAUAGGGGUUCUGCUGACAUGGUUAGGAUUAAACUCAAGGAGCACGUCCCUCUCGAUGACGUGCAUUGCAGUUGGCCUAGUAACACUA
>JQ277882/Guangzhou/2008
GGGACUUCGUGGAAGGACUGUCAGGAGCAACUUGGGUAGACGUGGUACUGGAACAUGGAAGCUGCGUCACCACCAUGGCGAAAGACAAACCAACAUUGGACAUUGAACUCUUGAAGACGGAAGUCACAAACCCUGCCGUCCUGCGCAAACUGUGCAUUGAAGCUAAAAUAUCAAACACCACCACCGACUCAAGAUGUCCAACACAAGGAGAAGCCACACUUAUGGAAGAACAAGACGCGAACUUUGUGUGCCGACGAACGUUUGUGGAUAGAGGCUGGGGCAAUGGCUGUGGGCUCUUCGGAAAAGGAAGCCUAAUAACGUGUGCCAAGUUCAAGUGUGUGACAAAACUGGAAGGAAAGAUAGUUCAAUAUGAAAACUUGAAAUAUUCAGUAAUAGUCACCGUCCACACUGGAGACCAGCACCAGGUGGGAAAUGAAAGCACAGAACAUGGGACAACUGCAACUAUAACACCUCAAGCUCCCACGUCGGAAAUACAGUUGACCGACUACGGAGCUCUUACAUUGGAUUGCUCACCCAGAACAGGACUAGACUUUAAUGAAAUGGUGUUGUUGACAAUGAAAGAAAAAUCAUGGCUAGUCCAUAAACAAUGGUUUCUAGACCUACCACUGCCUUGGACCUCAGGAGCUUCAACAUCACAAGAGACUUGGAACAGACAAGAUUUGCUGGUGACAUUCAAGACAGCUCAUGCAAAGAAGCAGGAAGUAGUCGUACUAGGAUCACAAGAAGGAGCAAUGCACACUGCGUUGACCGGAGCGACAGAAAUCCAAACGUCUGGAACGACAACAAUCUUUGCAGGACACCUGAAAUGUAGAUUAAAGAUGGACAAACUGACUCUAAAAGGGAUGUCAUAUGUGAUGUGCACAGGCUCAUUCAAGCUAGAGAAAGAAGUGGCUGAGACCCAGCAUGGAACCGUUUUAGUGCAGAUUAAAUAUGAAGGAACAGAUGCACCAUGCAAGAUCCCUUUUUCGACCCAAGAUGAAAAAGGAGUAACCCAGAAUGGGAGACUGAUAACAGCUAAUCCUAUAGUCACUGACAAAGAAAAACCAGUCAACAUUGAGGCAGAACCGCCUUUUGGUGAGAGUUACAUCGUAAUAGGAGCAGGUGAAAAAGCUUUGAAACUAAGCUGGUUCAAGAAAGGAAGUAGCAUAGGGAAAAUGUUUGAGGCAACUGCCAGAGGAGCACGAAGAAUGGCCAUACUGGGGGACACCGCAUGGGACUUUGGUUCUGUAGGAGGAGUGUUCACAUCUGUUGGAAAACUAGUACACCAGAUUUUUGGAACUGCAUAUGGAGUUUUGUUCAGCGGUGUUUCCUGGACCAUGAAAAUAGGAAUAGGGGUUCUGCUGACAUGGCUAGGAUUAAACUCAAGGAGCACGUCCCUUUCAAUGACGUGCAUUGCAGUUGGCCUAGUAACACUA
>JQ287660/Vietnam/2006
GGGACUUCGUGGAAGGACUGUCAGGAGCAACUUGGGUAGACGUGGUACUGGAACAUGGAAGCUGCGUCACCACCAUGGCGAAAGACAAACCAACAUUGGACAUUGAACUCUUGAAGACGGAAGUCACAAACCCUGCCGUCCUGCGCAAACUGUGCAUUGAAGCUAAAAUAUCAAACACCACCACCGACUCAAGAUGUCCAACACAAGGAGAAGCCACACUUAUGGAAGAACAAGACGCGAACUUUGUGUGUCGACGAACGUUUGUGGAUAGAGGCUGGGGCAAUGGCUGUGGGCUCUUCGGAAAAGGAAGCCUAAUAACGUGUGCUAAGUUCAAGUGUGUGACAAAACUGGAAGGAAAGAUAGUUCAAUAUGAAAACUUGAAAUAUUCAGUAAUAGUCACCGUCCACACUGGAGACCAGCACCAGGUGGGAAAUGAAAGCACAGAACAUGGGACAACUGCAACUAUAACACCUCAAGCUCCCACGUCGGAAAUACAGCUGACCGACUACGGAGCUCUUACAUUGGAUUGCUCACCCAGAACAGGACUAGACUUUAAUGAAAUGGUGUUGUUGACAAUGAAAGAAAAAUCAUGGCUAGUCCAUAAACAAUGGUUUCUAGACCUACCACUGCCUUGGACCUCAGGAGCUUCAACAUCACAAGAGACUUGGAACAGACAGGAUUUGCUGGUGACAUUCAAGACAGCUCAUGCAAAGAAGCAGGAAGUAGUCGUACUAGGAUCACAAGAAGGAGCAAUGCACACUGCGUUGACCGGAGCGACAGAAAUCCAAACGUCUGGAACGACAACAAUCUUUGCAGGACACCUGAAAUGUAGAUUAAAGAUGGACAAACUGACUCUAAAAGGGAUGUCAUAUGUGAUGUGCACAGGCUCAUUCAAGCUAGAGAAAGAAGUGGCUGAGACCCAGCAUGGAACCGUUUUAGUGCAGAUUAAAUACGAAGGAACAGAUGCACCAUGCAAGAUCCCUUUUUCGACCCAAGAUGAAAAAGGAGUAACCCAGAAUGGGAGACUGAUAACAGCUAAUCCUAUAGUCACUGACAAAGAAAAACCAGUCAACAUUGAGGCAGAACCGCCUUUUGGUGAGAGUUACAUCGUAAUAGGAGCAGGUGAAAAAGCUUUGAAACUAAGCUGGUUCAAGAAAGGAAGUAGCAUAGGGAAAAUGUUUGAGGCAACUGCCAGAGGAGCACGAAGAAUGGCCAUACUGGGGGACACCGCAUGGGACUUUGGUUCUGUAGGAGGAGUGUUCACAUCUGUUGGAAAACUAGUACACCAGAUUUUUGGAACUGCAUAUGGAGUUUUGUUCAGCGGUGUUUCCUGGACCAUGAAAAUAGGAAUAGGGGUUCUGCUGACAUGGCUAGGAUUAAACUCAAGGAGCACGUCCCUUUCAAUGACGUGCAUUGCAGUUGGCCUAGUAACACUA
>JQ317730/Guangzhou/1985
GGGACUUCGUGGAAGGACUGUCAGGAGCAACGUGGGUAGAUGUGGUACUGGAACAUGGAAGUUGCGUCACCACCAUGGCAAAAGAUAAACCAACAUUGGACAUUGAACUCUUGAAGACGGAAGUCACAAACCCUGCCGUUCUGCGCAAACUGUGCAUCGAAGCUAAAAUAUCAAACACCACCACCGAUUCAAGAUGUCCAACACAAGGAGAAGCCACACUGGUGGAAGAACAAGACGCGAAUUUUGUGUGUCGACGAACGUUUGUGGACAGAGGCUGGGGCAAUGGCUGUGGGCUUUUCGGAAAAGGUAGCCUAAUAACGUGUGCUAAGUUCAAGUGUGUGACAAAACUGGAAGGAAAGAUAGUUCAAUAUGAAAACUUGAAAUAUUCAGUAAUAGUUACCGUCCACACUGGAGACCAGCAUCAGGUGGGAAAUGAAAGCACAGAACAUGGGACAACUGCAACUAUAACACCUCAAGCUCCCACGACAGAAAUACAGCUGACCGACUACGGAGCUCUUACAUUGGAUUGUUCACCUAGAACAGGACUAGACUUUAAUGAAAUGGUGUUGUUGACAAUGAAAGAAAAAUCAUGGCUAGUCCACAAACAAUGGUUUCUAGACCUACCACUGCCUUGGACCUCGGGAGCUUCAACAACACAAGAAACUUGGAACAGACAAGAUUUGCUGGUGACAUUUAAGACAGCUCAUGCAAAGAAGCAGGAAGUAGUCGUACUAGGAUCACAAGAAGGAGCAAUGCACACUGCGCUGACCGGAGCGACAGAAAUCCAAACGUCUGGAACGACAACAAUUUUUGCAGGACACUUGAAAUGUAGACUAAAAAUGGACAAACUGACUCUAAAAGGGAUGUCAUAUGUGAUGUGCACAGGCUCAUUCAAGCUAGAGAAAGAAGUGGCUGAGACCCAGCAUGGAACCGUUCUAUUGCAGGUUAAAUACGAAGGAACAGAUGCACCAUGCAAGAUCCCUUUUUCGACCCAAGAUGAGAAAGGAGUAACCCAGAAUGGGAGAGUGAUAACAGCCAACCCUAUAGUCACUGACAAGGAAAAACCAGUCAACAUUGAGGCAGAACCACCUUUUGGUGAGAGUUACAUCGUGGUAGGAGCAGGUGAAAAAGCUUUGAAAUUAAGCUGGUUCAAGAAAGGAAGCAGCAUAGGGAAAAUGUUUGAGGCAACUGCCCGAGGAGCACGAAGGAUGGCCAUACUGGGAGACACCGCAUGGGACUUUGGUUCUAUAGGAGGAGUGUUCACAUCUGUUGGAAAACUAGUACACCAGAUUUUUGGAACUGCAUAUGGAGUUUUGUUCAGCGGUGUUUCCUGGACCAUGAAAAUAGGAAUAGGGGUUCUGCUGACAUGGCUAGGAUUAAACUCAAGGAGCACGUCCCUUUCGAUGACGUGCAUUGCAGUUGGCCUGGUAACACUG
>JQ692085/India/2010
GAGACUUCGUUGAAGGACUGUCAGGAGCAACAUGGGUGGAUGUGGUACUGGAGCAUGGAAGCUGCGUCACCACCAUGGCAAAAAAUAAACCAACAUUGGACAUUGAACUCUUGAAGACGGAGGUCACGAACCCUGCCGUCUUGCGCAAACUGUGCAUUGAAGCUAAAAUAUCAAACACCACUACCGAUUCAAGAUGUCCAACACAAGGAGAAGCUACACUGGUGGAAGAACAAGACGCGAACUUUGUGUGUCGACGAACAUUCGUGGACAGAGGCUGGGGUAAUGGUUGUGGACUAUUCGGGAAGGGAAGCUUACUAACGUGUGCUAAGUUUAAGUGUGUGACAAAACUUGAAGGAAAGAUAGUUCAAUAUGAAAACUUAAAAUAUUCGGUGAUAGUCACUGUCCACACUGGGGACCAGCACCAGGUAGGAAAUGAGACUACAGAACAUGGAACAAUUGCAACCAUAACACCUCAAGCUCCCACGUCGGAAAUACAGCUGACUGACUACGGAGCCCUUACAUUGGACUGCUCACCUAGAACAGGGCUGGACUUUAAUGAGAUGGUGCUGUUGACAAUGAAAGAAAAAUCAUGGCUUGUCCACAAACAAUGGUUUCUAGACUUACCAUUGCCUUGGACCUCGGGGGCUUCAACAUCUCAAGAGACUUGGAACAGACAAGAUCUGCUGGUCACAUUUAAGACAGCUCAUGCAAAGAAGCAGGAAGUAGUCGUACUGGGGUCACAAGAAGGAGCAAUGCACACUGCGUUGACUGGGGCGACAGAAAUCCAGACGUCAGGAACGACGACAAUCUUCGCAGGACACCUGAAAUGUAGACUAAAAAUGGAUAAACUGACUUUAAAAGGGGUGUCAUAUGUGAUGUGCACAGGCUCAUUUAAGCUAGAGAAGGAAGUGGCUGAGACCCAGCAUGGAACUGUCUUAGUGCAGGUUAAAUAUGAAGGAACAGAUGCACCAUGCAAGAUUCCAAUUUCAACCCAAGAUGAGAAAGGAGUGACCCAGAAUGGGAGAUUGAUAACAGCCAAUCCCAUAGUUACUGACAAAGAAAAACCAGUCAACAUUGAAACAGAACCACCCUUUGGUGAGAGCUACAUCGUGAUAGGGGCGGGUGAAAAAGCUUUGAAACUAAGCUGGUUCAAGAAAGGAAGCAGCAUAGGGAAAAUGUUCGAAGCCACCGCCCGAGGAGCACGAAGGAUGGCUAUCCUGGGAGACACAGCAUGGGACUUCGGUUCCAUAGGAGGGGUGUUCACAUCUGUGGGAAAAUUGGUACACCAGGUUUUUGGAACCGCAUAUGGGGUCUUGUUCAGCGGUGUUUCCUGGACCAUGAAAAUAGGAAUAGGGAUUCUGCUGACAUGGCUAGGAUUGAAUUCAAGGAGCACGUCACUCUCGAUGACGUGCAUUGCAGUUGGCAUGGUCACACUG
>JQ917404/India/2009
GAGACUUCGUUGAAGGACUGUCAGGAGCAACAUGGGUGGAUGUGGUACUGGAGCAUGGAAGCUGUGUCACCACCAUGGCAAAAAAUAAACCAACAUUGGACAUUGAACUCUUGAAGACGGAGGUCACGAACCCUGCCGUCUUGCGCAAACUGUGCAUUGAAGCUAAAAUAUCAAACACCACCACCGAUUCAAGAUGUCCAACACAAGGAGAAGCUACACUGGUGGAAGAACAAGACGCGAACUUUGUGUGUCGACGAACAUUCGUGGACAGAGGCUGGGGUAAUGGUUGUGGACUAUUCGGGAAGGGAAGCUUACUAACGUGUGCUAAGUUUAAGUGUGUGACAAAACUUGAAGGAAAGAUAGUUCAAUAUGAAAACUUAAAAUAUUCGGUGAUAGUCACUGUCCACACUGGGGACCAGCACCAGGUAGGAAAUGAGACUACAGAACAUGGAACAAUUGCAACCAUAACACCUCAAGCUCCCACGUCGGAAAUACAGCUGACUGACUACGGAGCCCUCACAUUGGACUGCUCACCUAGAACAGGGCUGGACUUUAAUGAGAUGGUGCUGCUGACAAUGAAAGAAAAAUCAUGGCUUGUCCACAAACAAUGGUUUCUAGACUUACCAUUGCCUUGGACCUCGGGGGCUUCAACAUCUCAAGAGACUUGGAACAGACAAGAUCUGCUAGUCACAUUUAAGACAGCUCAUGCAAAGAAGCAGGAAGUAGUCGUACUGGGGUCACAAGAAGGAGCAAUGCACACUGCGUUGACUGGGGCGACAGAAAUCCAGACGUCAGGAACGACGACAAUCUUCGCAGGACACCUGAAAUGUAGACUAAAAAUGGAUAAACUGACUUUAAAAGGGGUGUCAUAUGUGAUGUGCACAGGCUCAUUUAAGCUAGAGAAGGAAGUGGCUGAGACCCAGCAUGGAACUGUUUUAGUGCAGGUUAAAUAUGAAGGAACAGAUGCACCAUGCAAGAUUCCAAUUUCAACCCAAGAUGAGAAAGGAGUGACCCAGAAUGGGAGAUUGAUAACAGCCAAUCCCAUAGUUACUGACAAAGAAAAACCAGUCAACAUUGAAACAGAACCACCCUUUGGUGAGAGCUACAUCGUGAUAGGGGCGGGUGAAAAAGCUUUGAAACUAAGCUGGUUCAAGAAAGGAAGCAGCAUAGGGAAAAUGUUCGAAGCCACCGCCCGAGGAGCACGAAGGAUGGCUAUCCUGGGAGACACAGCAUGGGACUUCGGUUCCAUAGGAGGGGUGUUCACAUCUGUGGGAAAAUUGGUACACCAGGUUUUUGGAACCGCAUAUGGGGUCCUGUUCAGCGGUGUUUCUUGGACCAUGAAAAUAGGAAUAGGGAUUCUGCUGACAUGGCUAGGAUUGAAUUCAAGGAGCACGUCACUCUCGAUGACGUGCAUUGCAGUUGGCAUGGUCACACUG
>JQ993123/Thailand/2006
GGGACUUCGUGGAAGGACUGUCAGGAGCAACUUGGGUAGAUGUGGUGCUGGAACAUGGAAGCUGCGUCACCACCAUGGCAAAAGACAAACCAACAUUGGACAUUGAACUCCUGAAGACGGAAGUCACAAACCCUGCCGUCCUGCGCAAACUGUGCAUUGAAGCUAAAAUAUCAAACACUACCACCGACUCAAGAUGUCCAACACAAGGAGAAGCCACACUGGUGGAAGAACAAGACGCGAACUUUGUGUGUCGACGAACGUUUGUGGACAGAGGCUGGGGCAAUGGCUGUGGGCUCUUCGGAAAAGGAAGCCUAAUAACGUGUGCUAAGUUCAAGUGUGUGACAAAACUGGAAGGAAAGAUAGUUCAAUAUGAAAACUUGAAAUAUUCAGUAAUAGUCACCGUCCACACUGGAGACCAGCACCAGGUGGGAAAUGAAAGCACAGAACAUGGGACAACUGCAACUAUAACACCUCAAGCUCCUACGACGGAAAUACAGCUGACCGACUACGGAGCUCUUACAUUGGAUUGUUCACCUAGAACAGGACUAGACUUUAAUGAAAUGGUGUUGUUGACAAUGAAAGAAAAAUCAUGGCUAGUCCACAAACAAUGGUUUCUAGACCUACCACUGCCUUGGACCUCGGGAGCUUCAACAUCACAAGAGACUUGGAACAGACAAGAUUUGCUGGUGACAUUUAAGACAGCUCAUGCAAAGAAGCAGGAAGUAGUCGUACUAGGAUCACAAGAAGGAGCAAUGCAUACUGCGUUGACCGGAGCGACAGAAAUCCAAACGUCUGGAACGACAACAAUUUUUGCAGGACACUUGAAAUGUAGACUAAAGAUGGACAAACUGACUCUAAAAGGGAUGUCAUAUGUGAUGUGCACAGGCUCAUUCAAGCUAGAGAAAGAAGUGGCUGAGACCCAGCAUGGAACCGUUCUAGUGCAGAUUAAAUACGAAGGAACAGAUGCACCAUGCAAGAUCCCUUUUUCGACCCAAGAUGAAAAAGGAGUAACCCAGAAUGGGAGAUUGAUAACAGCUAACCCUAUAGUCACUGACAAAGAAAAACCAGUCAACAUUGAGGCAGAACCGCCUUUUGGUGAGAGUUACAUCGUGAUAGGAGCAGGUGAAAAAGCUUUGAAACUAAGCUGGUUCAAGAAAGGAAGCAGCAUAGGGAAAAUGUUUGAGGCAACUGCCAGAGGAGCACGAAGGAUGGCCAUACUGGGAGACACCGCAUGGGACUUUGGUUCUAUAGGGGGAGUGUUCACGUCUGUUGGAAAAUUAGUACACCAGAUUUUUGGAACUGCAUAUGGAGUUUUGUUCAGCGGUGUUUCCUGGACCAUGAAAAUAGGAAUAGGGGUUCUGCUGACAUGGCUAGGAUUAAACUCAAGGAGCACGUCCCUUUCGAUGACGUGCAUUGCAGUUGGCCUAGUAACACUA
>JQ993196/Thailand/2006
GGGACUUCGUGGAAGGACUGUCAGGAGCAACUUGGGUAGAUGUGGUGCUGGAACAUGGAAGUUGCGUCACUACCAUGGCAAAAGACAAACCAACAUUGGACAUUGAACUCUUGAAGACGGAAGUCACAAACCCUGCCGUCCUGCGCAAACUGUGCAUUGAAGCUAAAAUAUCAAACACCACCACCGACUCAAGAUGUCCAACACAAGGAGAAGCCACACUGGUGGAAGAACAAGACGCGAACUUUGUGUGUCGACGAACGUUUGUGGACAGAGGCUGGGGCAAUGGCUGUGGGCUCUUCGGAAAAGGAAGCCUUAUAACGUGUGCUAAGUUCAAGUGUGUGACAAAACUGGAAGGAAAAAUAGUUCAAUAUGAAAACUUGAAAUAUUCAGUAAUAGUCACCGUCCACACUGGAGACCAGCACCAGGUGGGAAAUGAAAGCACAGAACAUGGGACAACUGCAACUAUAACACCUCAAGCUCCUACGACAGAAAUACAGCUGACCGACUACGGAGCUCUUACAUUGGAUUGUUCACCUAGAACAGGACUAGACUUUAAUGAAAUGGUGUUGUUGACAAUGAAAGAAAAAUCAUGGCUAGUCCACAAACAAUGGUUUCUAGACCUACCACUGCCUUGGACCUCGGGAGCUUCAACAUCACACGAAACUUGGAACAGACAAGAUUUGCUGGUGACAUUUAAGACAGCUCAUGCAAAGAAGCAGGAAGUAGUCGUACUAGGAUCACAAGAAGGAGCAAUGCACACUGCGUUGACCGGAGCGACAGAAAUCCAAACGUCUGGAACGACAACAAUUUUUGCAGGACACUUGAAAUGUAGACUAAAGAUGGACAAACUGACUCUAAAAGGGAUGUCAUAUGUGAUGUGCACAGGCUCAUUCAAGCUAGAGAAAGAAGUGGCUGAGACCCAGCAUGGAACCGUUCUAGUGCAGAUUAAAUAUGAAGGAACAGAUGCACCAUGUAAGAUCCCUUUUUCGACCCAAGAUGAAAAAGGAGUAACCCAGAAUGGGAGAUUGAUAACAGCCAACCCCAUAGUCACUGACAAAGAAAAACCAGUCAACAUUGAGGCAGAACCGCCUUUUGGUGAGAGUUACAUCGUGAUAGGAGCAGGUGAAAAAGCUUUGAAACUAAGCUGGUUCAAGAAAGGAAGCAGCAUAGGGAAAAUGUUUGAGGCAACUGCCAGAGGAGCACGAAGGAUGGCCAUACUGGGAGACACCGCAUGGGACUUUGGUUCUAUAGGAGGAGUGUUCACGUCUGUUGGAAAAUUAGUACACCAGAUUUUUGGAACUGCAUAUGGAGUUUUGUUCAGCGGUGUUUCCUGGACCAUGAAAAUAGGAAUAGGGGUUCUGCUGACAUGGCUAGGAUUAAACUCAAGGAGCACGUCCCUUUCGAUGACGUGCAUUGCAGUUGGCCUAGUAACGCUA
>JQ993198/Thailand/2007
GGGACUUCGUGGAAGGACUGUCAGGAGCAACUUGGGUAGAUGUGGUACUGGAACAUGGAAGUUGCGUCACCACCAUGGCAAAAGACAAACCAACACUGGACAUUGAACUCUUGAAGACGGAAGUCACAAACCCUGCCGUCCUGCGCAAACUGUGCAUUGAAGCUAAAAUAUCAAACACCACCACUGACUCAAGAUGUCCAACACAAGGAGAAGCCACACUGGUGGAAGAACAAGACGCGAACUUUGUGUGUCGACGAACGUUUGUGGACAGAGGCUGGGGCAAUGGCUGUGGGCUCUUCGGAAAAGGAAGCCUACUAACGUGUGCUAAGUUCAAGUGUGUGACAAAACUGGAAGGAAAGAUAGUUCAAUAUGAAAACUUGAAAUAUUCAGUAAUAGUCACCGUCCACACUGGAGACCAGCAUCAGGUGGGAAAUGAAAGCACAGAACAUGGGACAACUGCAACUAUAACACCUCAAGCUCCCACGACGGAAAUACAGCUGACCGACUACGGAGCUCUUACAUUGGAUUGUUCACCUAGAACAGGAUUAGACUUUAAUGAAAUGGUGUUGUUGACAAUGAAAGAAAAAUCAUGGCUAGUCCACAAACAAUGGUUUCUAGACUUACCACUGCCUUGGACCUCGGGAGCUUCAACAUCACAAGAGACUUGGAACAGACAAGAUUUGCUGGUGACAUUCAAGACAGCCCAUGCAAAGAAGCAGGAAGUAGUCGUACUAGGAUCACAAGAAGGAGCAAUGCACACUGCGUUGACCGGAGCGACAGAAAUCCAAACGUCUGGAACGACAACAAUUUUUGCAGGACACUUGAAAUGUAGACUAAAGAUGGACAAACUGACUCUAAAAGGGAUGUCAUAUGUGAUGUGCACAGGCUCAUUCAAGCUAGAGAAAGAAGUGGCUGAGACCCAGCAUGGAACCGUUCUAGUGCAGAUUAAAUACGAAGGAACAGAUGCACCAUGCAAGAUCCCUUUUUCGACCCAAGAUGAAAAAGGAGUAACCCAGAAUGGGAGAUUGAUAACAGCCAACCCCAUAGUCACUGACAAAGAAAAACCAGUCAACAUUGAGGCAGAACCGCCUUUUGGUGAGAGUUACAUCGUGAUAGGAGUAGGUGAAAAAGCUUUGAAACUAAGCUGGUUCAAGAAAGGAAGCAGCAUAGGGAAAAUGUUUGAGGCAACUGCCAGAGGAGCACGAAGGAUGGCCAUACUGGGAGACACCGCAUGGGACUUUGGUUCUAUAGGAGGAGUGUUCACGUCUGUUGGAAAAUUAGUACACCAGAUUUUUGGAACUGCAUAUGGAGUUUUGUUCAGCGGUGUUUCCUGGACCAUGAAAAUAGGAAUAGGGGUUCUGCUGACAUGGUUAGGAUUAAACUCAAGGAGCACGUCCCUCUCGAUGACGUGCAUUGCAGUUGGCCUAGUAACACUA
>JQ993202/Thailand/2007
GGGACUUCGUGGAAGGACUGUCAGGAGCAACUUGGGUAGAUGUGGUGCUGGAACAUGGAAGCUGCGUCACCACCAUGGCAAAAGACAAACCAACAUUGGACAUUGAACUCUUGAAGACGGAAGUCACAAACCCUGCCGUCCUGCGCAAACUGUGCAUUGAAGCUAAAAUAUCAAACACCACCACCGACUCAAGAUGUCCAACGCAAGGAGAAGCCACACUGGUGGAAGAACAAGACGCGAACUUUGUGUGUCGACGAACGUUUGUGGACAGAGGCUGGGGCAAUGGCUGUGGGCUCUUCGGAAAAGGAAGCCUAAUAACGUGUGCUAAGUUCAAGUGUGUGACAAAACUGGAAGGAAAGAUAGUUCAAUAUGAAAACUUGAAAUAUUCAGUAAUAGUCACCGUCCACACUGGAGACCAGCACCAGGUGGGAAAUGAAAGCACAGAACAUGGGACAACUGCAACUAUAACACCUCAAGCUCCUACGACGGAAAUACAGCUGACCGACUACGGAGCUCUUACAUUGGAUUGUUCACCUAGAACAGGACUAGACUUUAAUGAAAUGGUGUUGUUGACAAUGAAAGAAAAAUCAUGGCUAGUCCACAAACAAUGGUUUCUAGACCUACCACUGCCUUGGACCUCGGGAGCUUCAACAUCACAAGAGACUUGGAACAGACAAGAUUUGCUGGUGACAUUUAAGACAGCUCAUGCAAAGAAGCAGGAAGUAGUCGUACUAGGAUCACAAGAAGGAGCAAUGCAUACUGCGUUGACCGGAGCGACAGAAAUCCAAACGUCUGGAACGACAACAAUUUUUGCAGGACACUUGAAAUGUAGACUAAAGAUGGACAAACUGACUCUAAAAGGGAUGUCAUAUGUGAUGUGCACAGGCUCAUUCAAGCUAGAGAAAGAAGUGGCUGAGACCCAGCAUGGAACCGUUCUAGUGCAGAUUAAAUACGAAGGAACAGAUGCACCAUGCAAGAUCCCUUUUUCGACCCAAGAUGAAAAAGGAGUAACCCAGAAUGGGAGAUUGAUAACAGCUAACCCUAUAGUCACUGACAAAGAAAAACCAGUCAACAUUGAGGCAGAACCGCCUUUUGGUGAGAGUUACAUCGUGAUAGGAGCAGGUGAAAAAGCUUUGAAACUAAGCUGGUUCAAGAAAGGAAGCAGCAUAGGGAAAAUGUUUGAGGCAACUGCCAGAGGAGCACGAAGGAUGGCCAUACUGGGAGACACCGCAUGGGACUUUGGUUCUAUAGGGGGAGUGUUCACGUCUGUUGGAAAAUUAGUACACCAGAUUUUUGGAACUGCAUAUGGAGUUUUGUUCAGCGGUGUUUCCUGGACCAUGAAAAUAGGAAUAGGGGUUCUGCUGACAUGGCUAGGAUUAAACUCAAGGAGCACGUCCCUUUCGAUGACGUGCAUUGCAGUUGGCCUAGUAACACUA
>JQ993203/Thailand/2006
GGGACUUCGUGGAAGGACUGUCAGGAGCAACUUGGGUAGAUGUGGUACUGGAACAUGGAAGUUGCGUCACCACCAUGGCAAAAGACAAACCAACACUGGACAUUGAACUCUUGAAGACGGAAGUCACAAACCCUGCCGUCCUGCGCAAACUGUGCAUUGAAGCUAAAAUAUCAAACACCACCACUGACUCAAGAUGUCCAACACAAGGAGAAGCCACACUGGUGGAAGAACAAGACGCGAACUUUGUGUGUCGACGAACGUUUGUGGACAGAGGCUGGGGCAAUGGCUGUGGGCUCUUCGGAAAAGGAAGCCUACUAACGUGUGCUAAGUUCAAGUGUGUGACAAAACUGGAAGGAAAGAUAGUUCAAUAUGAAAACUUGAAAUAUUCAGUAAUAGUCACCGUCCACACUGGAGACCAGCAUCAGGUGGGAAAUGAAAGCACAGAACAUGGGACAACUGCAACUAUAACACCUCAAGCUCCUACGACGGAAAUACAGCUGACCGACUACGGAGCUCUUACAUUGGAUUGUUCACCUAGAACAGGAUUAGACUUUAAUGAAAUGGUGUUGUUGACAAUGAAAGAAAAAUCAUGGCUAGUCCACAAACAAUGGUUUCUAGACUUACCACUGCCUUGGACCUCGGGAGCUUCAACAUCACAAGAGACUUGGAACAGACAAGAUUUGCUGGUGACAUUUAAGACAGCUCAUGCAAAGAAGCAGGAAGUAGUCGUACUAGGAUCACAAGAAGGAGCAAUGCACACUGCGUUGACCGGAGCGACAGAAAUCCAAACGUCUGGAACGACAACAAUUUUUGCAGGACACUUGAAAUGUAGACUAAAGAUGGACAAACUGACUCUAAAAGGGAUGUCAUAUGUGAUGUGCACAGGCUCAUUCAAGCUAGAGAAAGAAGUGGCUGAGACCCAGCAUGGAACCGUUCUAGUGCAGAUUAAAUACGAAGGAACAGAUGCACCAUGCAAGAUCCCUUUUUCGACCCAAGAUGAAAAAGGAGUAACCCAGAAUGGGAGAUUGAUAACAGCCAACCCCAUAGUCACUGACAAAGAAAAACCAGUCAACAUUGAGGCAGAACCGCCUUUUGGUGAGAGUUACAUCGUGAUAGGAGUAGGUGAAAAAGCUUUGAAACUAAGCUGGUUCAAGAAAGGAAGCAGCAUAGGGAAAAUGUUUGAGGCAACUGCCAGAGGAGCACGAAGGAUGGCCAUACUGGGAGACACCGCAUGGGACUUUGGUUCUAUAGGAGGAGUGUUCACGUCUGUUGGAAAAUUAGUACACCAGAUUUUUGGAACUGCAUAUGGAGUUUUGUUCAGCGGUGUUUCCUGGACCAUGAAAAUAGGAAUAGGGGUUCUGCUGACAUGGUUAGGAUUAAACUCAAGGAGCACGUCCCUCUCGAUGACGUGCAUUGCAGUUGGCCUAGUAACACUA
>JX088740/Guangzhou/2011
GGGACUUCGUGGAAGGACUGUCAGGAGCAACUUGGGUAGAUGUGGUACUGGAACACGGAAGUUGCGUCACCACCAUGGCAAAAGGCAAACCAACAUUGGACAUUGAACUCUUGAAGACGGAAGUCACAAACCCUGCCAUCCUGCGUAAACUGUGCAUUGAAGCUAAAAUAUCAAACACCACCACUGACUCAAGAUGUCCAACACAAGGAGAAGCCACACUGGUGGAAGAACAAGACGCGAAUUUUGUGUGUCGACGAACGUUUGUGGACAGAGGCUGGGGCAAUGGAUGUGGGCUCUUCGGAAAAGGAAGCCUAAUAACUUGUGCUAAGUUCAAGUGUGUGACAAAACUGGAAGGAAAGAUAGUUCAAUAUGAAAACUUGAAAUAUUCAGUAAUAGUCACCGUCCACACUGGAGACCAGCAUCAGGUGGGAAAUGAAAGUACAGAACAUGGGACAACUGCAACUAUAACACCUCAAGCUCCUUCGACGGAAAUACAGCUGACCGACUACGGAGCUCUCACAUUGGAUUGUUCACCUAGAACAGGACUAGACUUUAAUGAAAUGGUGUUGUUGACAAUGAAAGAAAAAUCAUGGCUAGUCCACAAACAAUGGUUUCUGGACCUACCACUGCCUUGGACCUCGGGAGCUUCAACAUCACAAGAGACUUGGAACAGACAAGAUUUGCUGGUGACAUUUAAGACAGCUCAUGCAAAGAAGCAGGAAGUAGUCGUACUAGGAUCACAAGAAGGAGCAAUGCACACUGCGUUGACCGGAGCGACAGAAAUCCAAACGUCUGGAACGACAACAAUUUUUGCAGGACAUUUGAAAUGUAGACUAAAGAUGGAUAAGCUGACUCUAAAGGGGAUGUCAUAUGUAAUGUGCACAGGCUCAUUCAAGCUAGAGAAAGAAGUGGCUGAGACCCAGCAUGGAACCGUUCUAGUGCAGAUUAAAUAUGAAGGAACAGAUGCACCAUGCAAGAUCCCUUUUUCGACCCAAGAUGAAAAAGGAGUAACCCAGAAUGGGAGACUAAUAACAGCUAACCCCAUAGUCACUGACAAAGAAAAACCAGUCAACAUUGAGGCAGAACCGCCUUUUGGUGAGAGUUACAUCGUGAUAGGAGCAGGUGAAAAAACUUUGAAACUAAGCUGGUUCAAGAAAGGAAGCAGCAUAGGGAAAAUGUUUGAGGCAACUGCCAGAGGAGCACGAAGGAUGGCCAUACUAGGAGACACCGCAUGGGACUUUGGUUCUAUAGGAGGAGUGUUCACGUCUGUUGGAAAAUUAGUACACCAGAUUUUUGGAACUGCAUAUGGAGUUUUGUUCAGCGGUGUUUCCUGGACCAUGAAAAUAGGAAUAGGAGUUCUGCUAACAUGGCUAGGAUUAAACUCAAGGAGCACGUCCCUCUCGAUGACGUGCAUUGCAGUUGGCCUAGUAACAUUA
>JX088743/Guangzhou/2011
GGGACUUCGUGGAAGGACUGUCAGGAGCAACCUGGGUAGAUGUGGUACUGGAACAUGGAAGUUGCGUCACCACCAUGGCAAAAGACAAACCAACAUUGGACAUUGAACUUUUGAAGACGGAAGUCACAAACCCUGCCAUCCUGCGCAAACUGUGCAUUGAAGCUAAAAUAUCAAACACCACCACCGACUCAAGAUGCCCAACACAAGGAGAAGCCACACUGGUGGAAGAACAAGACGCGAACUUUGUGUGUCGACGAACGUUUGUGGACAGAGGCUGGGGCAAUGGCUGUGGGCUCUUCGGAAAAGGAAGCCUAAUAACGUGUGCUAAGUUCAAGUGUGUGACAAAACUGGAAGGAAAGAUAGUUCAAUAUGAAAACUUGAAAUAUUCAGUAAUAGUCACCGUUCACACCGGAGACCAGCACCAGGUGGGAAAUGAAAGCACAGAACAUGGGACAACUGCAACUAUAACACCUCAAGCUCCUACGACGGAAAUACAGCUGACUGACUACGGAGCUCUUACAUUGGAUUGUUCACCUAGAACAGGACUAGACUUUAAUGAAAUGGUGUUGUUGACAAUGAAAGAAAAAUCAUGGCUAGUCCACAAACAAUGGUUUCUAGACCUACCACUGCCUUGGACCUCGGGAGCUUCAACAUCACAAGAGACUUGGAACAGACAAGAUUUGCUGGUGACAUUUAAGACAGCCCAUGCAAAGAAGCAGGAAGUAGUCGUACUAGGAUCACAAGAAGGAGCAAUGCACACUGCGUUGACCGGAGCAACAGAAAUCCAAACGUCUGGAACGACAACAAUUUUUGCAGGACACUUGAAAUGCAGACUAAAGAUGGACAAACUGACUCUAAAAGGGAUGUCAUAUGUGAUGUGCACAGGCUCAUUCAAGCUAGAGAAAGAAGUGGCUGAGACCCAGCAUGGAACCGUUCUAGUGCAGAUUAAAUAUGAAGGAACAGAUGCACCAUGCAAGAUCCCUUUUUCGACCCAAGAUGAAAAAGGAGUAACCCAGAAUGGGAGAUUGAUAACAGCUAACCCUAUAGUUACUGACAAAGAAAAACCAGUCAACAUUGAGGCAGAACCGCCUUUUGGUGAGAGUUACAUCGUAAUAGGAGCAGGUGAAAAAGCUUUGAAACUAAGCUGGUUUAAGAAAGGAAGCAGCAUAGGGAAAAUGUUUGAGGCAACUGCCAGAGGAGCACGAAGGAUGGCCAUACUGGGAGACACCGCAUGGGACUUUGGUUCUAUAGGAGGAGUGUUCACGUCUGUUGGAAAAUUAGUACACCAGAUUUUUGGAACUGCAUAUGGAGUUUUGUUCAGCGGUGUUUCCUGGACCAUGAAAAUAGGAAUAGGGGUUCUGCUGACAUGGCUAGGAUUAAACUCAAGGAGCACGUCCCUUUCGAUGACGUGCAUUGCAGUUGGCCUAGUAACACUA
>JX093708/Vietnam/2011
GGGACUUCGUGGAAGGACUGUCAGGAGCAACCUGGGUAGAUGUGGUACUGGAACAUGGAAGUUGCGUCACCACCAUGGCAAAAGACAAACCAACAUUGGACAUUGAACUCUUGAAGACGGAAGUCACAAACCCUGCCAUCCUGCGCAAACUGUGCAUUGAAGCUAAAAUAUCAAACACCACCACCGACUCAAGAUGUCCAACACAAGGAGAAGCCACACUGGUGGAAGAACAAGACGCGAACUUCGUGUGUCGACGAACGUUUGUGGACAGAGGCUGGGGCAAUGGCUGUGGGCUCUUCGGAAAAGGAAGCCUAAUAACGUGUGCUAAGUUCAAGUGUGUGACAAAACUGGAAGGAAAGAUAGUUCAAUAUGAAAACUUGAAAUAUUCAGUAAUAGUCACCGUUCACACCGGAGACCAGCACCAGGUGGGAAAUGAAAGCACAGAACAUGGGACAACUGCAACUAUAACACCUCAAGCUCCUACGACGGAAAUACAGCUGACUGACUACGGAGCUCUUACAUUGGAUUGUUCACCUAGAACAGGACUAGACUUUAAUGAAAUGGUGUUGUUGACAAUGAAAGAAAAAUCAUGGCUAGUCCACAAACAAUGGUUUCUAGACCUACCACUGCCUUGGACCUCGGGAGCUUCAACAUCACAAGAGACUUGGAACAGACAAGAUUUGCUGGUGACAUUUAAGACAGCCCAUGCAAAGAAGCAGGAAGUAGUCGUACUAGGAUCACAAGAAGGAGCAAUGCACACUGCGUUGACCGGAGCAACAGAAAUCCAAACGUCUGGAACGACAACAAUUUUUGCAGGACACUUGAAAUGCAGACUAAAGAUGGACAAACUGACUCUAAAAGGGAUGUCAUAUGUGAUGUGCACAGGCCCAUUCAAGCUAGAGAAAGAAGUGGCUGAGACUCAGCAUGGAACCGUUCUAGUGCAGAUUAAAUAUGAAGGAACAGAUGCACCAUGCAAGAUCCCUUUUUCGACCCAAGAUGAAAAAGGAGUAACCCAGAAUGGGAGAUUGAUAACAGCUAACCCUAUAGUUACUGACAAAGAAAAACCAGUCAACAUUGAGGCAGAACCGCCUUUUGGUGAGAGUUACAUCGUAAUAGGAGCAGGUGAAAAAGCUUUGAAACUAAGCUGGUUUAAGAAAGGAAGCAGCAUAGGGAAAAUGUUUGAGGCAACUGCCAGAGGAGCACGAAGGAUGGCCAUACUGGGAGACACCGCAUGGGACUUUGGUUCUAUAGGAGGAGUGUUCACGUCUGUUGGAAAAUUAGUACACCAGAUUUUUGGAACUGCAUAUGGAGUUUUGUUCAGCGGUGUUUCCUGGACCAUGAAAAUAGGAAUAGGGGUUCUGCUGACAUGGCUAGGAUUAAACUCAAGGAGCACGUCCCUUUCGAUGACGUGCAUUGCAGUUGGCCUAGUAACACUA
>JX476090/Vietnam/2012
GGGACUUCGUGGAAGGACUGUCAGGAGCAACUUGGGUAGAUGUGGUACUGGAACAUGGAAGUUGCGUCACCACCAUGGCAAAAGACAAACCAACAUUGGACAUUGAACUCUUGAAGACGGAAGUCACAAACCCUGCCGUCCUGCGUAAACUGUGCAUUGAAGCUAAAAUAUCAAACACCACCACUGACUCAAGAUGUCCAACACAAGGAGAAGCCACACUGGUGGAAGAACAAGACGCGAACUUUGUGUGUCGACGAACGUUUGUGGACAGAGGCUGGGGCAAUGGAUGUGGGCUCUUCGGAAAAGGAAGCCUAAUAACGUGUGCUAAGUUCAAGUGUGUGACAAAACUGGAAGGAAAGAUAGUUCAAUAUGAAAACUUGAAAUAUUCAGUAAUAGUCACCGUCCACACAGGAGACCAGCACCAGGUGGGAAAUGAAAGCACAGAACAUGGGACAACUGCAACUAUAACACCUCAAGCUCCUUCGACGGAAAUACAACUGACCGACUACGGAGCUCUUACAUUGGAUUGUUCACCUAGAACAGGACUAGACUUUAAUGAAAUGGUGUUGUUGACAAUGAAAGAAAAAUCAUGGCUAGUCCACAAACAAUGGUUUCUAGACCUACCACUGCCUUGGACCUCGGGAGCUUCAACAUCACAAGAGACUUGGAACAGACAAGAUUUGCUGGUGACGUUUAAGACAGCUCAUGCAAAGAAGCAGGAAGUAGUCGUACUAGGAUCACAAGAAGGAGCAAUGCACACUGCGUUGACCGGAGCGACAGAAAUCCAAACGUCUGGAACGACAACAAUUUUUGCAGGACACUUGAAAUGUAGACUAAAGAUGGACAAGCUGACUCUAAAAGGGAUGUCAUAUGUAAUGUGCACAGGCUCAUUCAAGCUAGAGAAAGAAGUGGCUGAGACCCAGCAUGGAACCGUUCUAGUGCAGAUUAAAUAUGAAGGAACAGAUGCACCAUGCAAGAUCCCUUUUUCGACCCAAGAUGAAAAAGGAGUGACCCAGAAUGGGAGACUAAUAACAGCUAACCCCAUAGUCACUGACAAAGAAAAACCAGUCAACAUUGAGGCAGAACCGCCUUUUGGUGAGAGUUACAUCGUGAUAGGAGCAGGUGAAAAAGCUUUGAAACUAAGCUGGUUCAAGAAAGGAAGCAGCAUAGGGAAAAUGUUUGAGGCAACUGCCAGAGGAGCACGAAGGAUGGCCAUACUGGGAGACACCGCAUGGGACUUUGGUUCUAUAGGAGGAGUGUUCACGUCUGUUGGAAAAUUAGUACACCAGAUUUUUGGAACUGCAUAUGGAGUUUUGUUCAGCGGCGUUUCCUGGACCAUGAAAAUAGGAAUAGGAGUUCUGCUGACAUGGCUAGGAUUAAACUCAAGGAGCACGUCCCUUUCGAUGACGUGCAUUGCAGUUGGCCUAGUAACUUUA
>KC006934/Guangzhou/2011
GGGACUUCGUGGAAGGACUGUCAGGAGCAACCUGGGUAGAUGUGGUACUGGAACAUGGAAGUUGCGUCACCACCAUGGCAAAAGACAAACCAACAUUGGACAUUGAACUUUUGAAGACGGAAGUCACAAACCCUGCCAUCCUGCGCAAACUGUGCAUUGAAGCUAAAAUAUCAAACACCACCACCGACUCAAGAUGCCCAACACAAGGAGAAGCCACACUGGUGGAAGAACAAGACGCGAACUUUGUGUGUCGACGAACGUUUGUGGACAGAGGCUGGGGCAAUGGCUGUGGGCUCUUCGGAAAAGGAAGCCUAAUAACGUGUGCUAAGUUCAAGUGUGUGACAAAACUGGAAGGAAAGAUAGUUCAAUAUGAAAACUUGAAAUAUUCAGUAAUAGUCACCGUUCACACCGGAGACCAGCACCAGGUGGGAAAUGAAAGCACAGAACAUGGGACAACUGCAACUAUAACACCUCAAGCUCCUACGACGGAAAUACAGCUGACUGACUACGGAGCUCUUACAUUGGAUUGUUCACCUAGAACAGGACUAGACUUUAAUGAAAUGGUGUUGUUGACAAUGAAAGAAAAAUCAUGGCUAGUCCACAAACAAUGGUUUCUAGACCUACCACUGCCUUGGACCUCGGGAGCUUCAACAUCACAAGAGACUUGGAACAGACAAGAUUUGCUGGUGACAUUUAAGACAGCCCAUGCAAAGAAGCAGGAAGUAGUCGUACUAGGAUCACAAGAAGGAGCAAUGCACACUGCGUUGACCGGAGCAACAGAAAUCCAAACGUCUGGAACGACAACAAUUUUUGCAGGACACUUGAAAUGCAGACUAAAGAUGGACAAACUGACUCUAAAAGGGAUGUCAUAUGUGAUGUGCACAGGCUCAUUCAAGCUAGAGAAAGAAGUGGCUGAGACCCAGCAUGGAACCGUUCUAGUGCAGAUUAAAUAUGAAGGAACAGAUGCACCAUGCAAGAUCCCUUUUUCGACCCAAGAUGAAAAAGGAGUAACCCAGAAUGGGAGAUUGAUAACAGCUAACCCUAUAGUUACUGACAAAGAAAAACCAGUCAACAUUGAGGCAGAACCGCCUUUUGGUGAGAGUUACAUCGUAAUAGGAGCAGGUGAAAAAGCUUUGAAACUAAGCUGGUUUAAGAAAGGAAGCAGCAUAGGGAAAAUGUUUGAGGCAACUGCCAGAGGAGCACGAAGGAUGGCCAUACUGGGAGACACCGCAUGGGACUUUGGUUCUAUAGGAGGAGUGUUCACGUCUGUUGGAAAAUUAGUACACCAGAUUUUUGGAACUGCAUAUGGAGUUUUGUUCAGCGGUGUUUCCUGGACCAUGAAAAUAGGAAUAGGGGUUCUGCUGACAUGGCUAGGAUUAAACUCAAGGAGCACGUCCCUUUCGAUGACGUGCAUUGCAGUUGGCCUAGUAACACUA
>KC172831/Laos/2008
GGGACUUCGUGGAAGGACUGUCAGGAGCAACUUGGGUAGAUGUGGUGCUGGAACAUGGAAGUUGCGUCACUACCAUGGCAAAAGACAAACCAACAUUGGACAUUGAACUCUUGAAGACGGAAGUCACAAAUCCUGCCGUCCUGCGCAAACUGUGCAUUGAAGCUAAAAUAUCAAACACCACCACCGACUCAAGAUGUCCAACACAAGGAGAAGCCACACUGGUGGAAGAACAAGACGCGAACUUUGUGUGUCGACGAACGUUUGUGGACAGAGGCUGGGGCAAUGGUUGUGGGCUCUUCGGAAAAGGAAGCCUUAUGACGUGUGCUAAGUUCAAGUGUGUGACAAAACUGGAAGGAAAAAUAGUUCAAUAUGAAAACUUGAAAUAUUCAGUAAUAGUCACCGUCCACACUGGAGACCAGCACCAGGUGGGAAAUGAAAGCACAGAACAUGGGACAACUGCAACUAUAACACCUCAAGCUCCUACGACGGAAAUACAGCUGACCGACUACGGAGCUCUUACACUGGAUUGUUCACCUAGAACAGGACUAGACUUUAAUGAAAUGGUGUUGUUGACAAUGAAAGAAAAAUCAUGGCUAGUCCACAAACAAUGGUUUCUAGACCUACCACUGCCUUGGACCACGGGAGCUUCAACAUCACAAGAAACUUGGAACAGACAAGAUUUGCUGGUGACAUUUAAGACAGCUCAUGCAAAGAAGCAGGAAGUAGUCGUACUAGGAUCACAAGAAGGAGCAAUGCACACUGCGUUGACCGGAGCGACAGAAAUCCAAACGUCUGGAACGACAACAAUUUUUGCAGGACACUUGAAAUGUAGACUAAAGAUGGACAAACUGACUCUAAAAGGGAUGUCAUAUGUGAUGUGCACAGGCUCAUUCAAGCUAGAGAAAGAAGUGGCUGAGACCCAGCAUGGAACCGUUCUAGUGCAGAUUAAAUACGAAGGAACAGAUGCACCAUGCAAGAUCCCUUUUUCGACCCAAGAUGAAAAAGGAGUAACCCAGAAUGGGAGAUUGAUAACAGCCAACCCCAUAGUCACUGACAAAGAAAAACCAGUCAACAUUGAGGCAGAACCGCCUUUUGGUGAGAGUUACAUCGUAAUAGGAGCAGGUGAAAAAGCUUUGAAACUAAGCUGGUUCAAGAAAGGAAGCAGCAUAGGGAAAAUGUUUGAGGCAACUGCCAGAGGAGCACGAAGGAUGGCCAUACUGGGAGACACCGCAUGGGACUUUGGUUCUAUAGGAGGAGUGUUCACGUCUGUUGGAAAACUAGUACACCAGAUUUUUGGAACUGCAUAUGGAGUUUUGUUCAGCGGUGUUUCCUGGACCAUGAAAAUAGGAAUAGGGGUUCUGCUGACAUGGCUAGGAUUAAACUCAAGGAGCACGUCUCUUUCGAUGACGUGCAUUGCAGUUGGCCUGGUAACGCUA
>KC182087/Laos/2009
GGGACUUCGUGGAAGGACUGUCAGGAGCAACUUGGGUAGAUGUGGUGCUGGAACAUGGAAGUUGCGUCACUACCAUGGCAAAAGACAAACCAACAUUGGACAUUGAACUCUUGAAGACGGAAGUCACAAACCCUGCCGUCCUGCGCAAACUGUGCAUUGAAGCUAAAAUAUCAAACACCACCACCGACUCUAGAUGUCCAACACAAGGAGAAGCCACACUGGUGGAAGAACAAGACGCGAACUUUGUGUGUCGGCGAACGUUUGUGGACAGAGGCUGGGGCAAUGGCUGUGGGCUCUUCGGAAAAGGAAGCCUUAUAACGUGUGCUAAGUUCAAGUGUGUGACAAAACUGGAAGGAAAAAUAGUUCAAUAUGAAAACUUGAAAUAUUCAGUAAUAGUCACCGUCCACACUGGAGACCAGCACCAGGUGGGAAAUGAAAGCACAGAACAUGGGACAACUGCAACUAUAACACCUCAAGCUCCUACGACGGAAAUACAGCUGACCGACUACGGAGCUCUUACAUUGGAUUGUUCACCCAGAACAGGACUAGACUUUAAUGAAAUGGUGUUGUUGACAAUGAAAGAAAAAUCAUGGCUAGUCCACAAACAAUGGUUUCUAGACCUACCACUGCCUUGGACCUCGGGAGCUUCAACAUCACAAGAAACUUGGAAUAGACAAGAUUUGCUGGUGACAUUUAAGACAGCUCAUGCAAAGAAGCAGGAAGUAGUCGUACUAGGAUCACAAGAAGGAGCAAUGCACACUGCGUUGACCGGAGCGACAGAAAUCCAAGCGUCUGGAACGACAACAAUUUUUGCAGGACACUUGAAAUGUAGACUAAAGAUGGACAAACUGACUCUAAAAGGGAUGUCAUAUGUGAUGUGCACAGGCUCAUUCAAGCUAGAGAAAGAAGUGGCUGAGACCCAGCAUGGAACCGUUCUAUUGCAGAUUAAAUACGAAGGAACAGAUGCACCAUGCAAGAUCCCUUUUUCGACCCAAGAUGAAAAAGGAGUAACCCAAAAUGGGAGAUUGAUAACAGCCAACCCCAUAGUCACUGACAAAGAAAAACCAGUCAACAUUGAGGCAGAACCGCCUUUUGGUGAGAGUUACAUCGUGAUAGGAGCAGGUGAAAAAGCUUUGAAACUAAGCUGGUUCAAGAAAGGAAGCAGCAUAGGGAAAAUGUUUGAGGCAACUGCCAGAGGAGCACGAAGGAUGGCCAUACUGGGAGACACCGCAUGGGACUUUGGUUCUAUAGGAGGAGUGUUCACGUCUGUUGGAAAAUUAGUACACCAGAUUUUUGGAACUGCAUAUGGAGUUCUGUUCAGCGGUGUUUCCUGGACCAUGAAAAUAGGAAUAGGGGUUCUGCUGACAUGGCUAGGAUUAAACUCAAGGAGCACGUCCCUUUCGAUGACGUGCAUUGCAGUUGGCCUAGUAACGCUA
>KC182092/Laos/2010
GGGACUUCGUGGAAGGACUGUCAGGAGCAACUUGGGUAGAUGUGGUGCUGGAACAUGGAAGUUGCGUCACUACCAUGGCAAAAGACAAACCAACAUUGGACAUUGAACUCUUGAAGACGGAAGUCACAAACCCUGCCGUCCUGCGCAAACUGUGCAUUGAAGCUAAAAUAUCAAACACCACCACCGACUCUAGAUGUCCAACACAAGGAGAAGCCACACUGGUGGAAGAACAAGACGCGAACUUUGUGUGUCGGCGAACGUUUGUGGACAGAGGCUGGGGCAAUGGCUGUGGGCUCUUCGGAAAAGGAAGCCUUAUAACGUGUGCUAAGUUCAAGUGUGUGACAAAACUGGAAGGAAAAAUAGUUCAAUAUGAAAACUUGAAAUAUUCAGUAAUAGUCACCGUCCACACUGGAGACCAGCACCAGGUGGGAAAUGAAAGCACAGAACAUGGGACAACUGCAACUAUAACACCUCAAGCUCCUACGACGGAAAUACAGCUGACUGACUACGGAGCUCUUACAUUGGAUUGUUCACCCAGAACAGGACUAGACUUUAAUGAAAUGGUGUUGUUGACAAUGAAAGAAAAAUCAUGGCUAGUCCACAAACAAUGGUUUCUAGACCUACCACUGCCUUGGACCUCGGGAGCUUCAACAUCACAAGAAACUUGGAAUAGACAAGAUUUGCUGGUGACAUUUAAGACAGCUCAUGCAAAGAAGCAGGAAGUAGUCGUACUAGGAUCACAAGAAGGAGCAAUGCACACUGCGUUGACCGGAGCGACAGAAAUCCAAGCGUCUGGAACGACAACAAUUUUUGCAGGACACUUGAAAUGUAGACUAAAGAUGGACAAACUGACUCUAAAAGGGAUGUCAUAUGUGAUGUGCACAGGCUCAUUCAAGCUAGAGAAAGAAGUGGCUGAGACCCAGCAUGGAACCGUUCUAUUGCAGAUUAAAUACGAAGGAACAGAUGCACCAUGCAAGAUCCCUUUUUCGACCCAAGAUGAAAAAGGAGUAACCCAAAAUGGGAGAUUGAUAACAGCCAACCCCAUAGUCACUGACAAAGAAAAACCAGUCAACAUUGAGGCAGAACCGCCUUUUGGUGAGAGUUACAUCGUGAUAGGAGCAGGUGAAAAAGCUUUGAAACUAAGCUGGUUCAAGAAAGGAAGCAGCAUAGGGAAAAUGUUUGAGGCAACUGCCAGAGGAGCACGAAGGAUGGCCAUACUGGGAGACACCGCAUGGGACUUUGGUUCUAUAGGAGGAGUGUUCACGUCUGUUGGAAAAUUAGUACACCAGAUUUUUGGAACUGCAUAUGGAGUUCUGUUCAGCGGUGUUUCCUGGACCAUGAAAAUAGGAAUAGGGGUUCUGCUGACAUGGCUAGGAUUAAACUCAAGGAGCACGUCCCUUUCGAUGACGUGCAUUGCAGUUGGCCUAGUAACGCUA
>KC182096/Laos/2007
GGGACUUCGUGGAAGGACUGUCAGGAGCAACUUGGGUAGAUGUGGUGCUGGAACAUGGAAGUUGCGUCACUACUAUGGCAAAAGACAAACCAACAUUGGACAUUGAACUCUUGAAGACGGAAGUCACAAACCCUGCCGUCCUGCGCAAACUGUGCAUUGAAGCUAAAAUAUCAAACACCACCACCGACUCAAGAUGUCCAACACAAGGAGAAGCCACACUGGUGGAAGAACAAGACGCGAACUUUGUGUGUCGACGAACGUUUGUGGACAGAGGCUGGGGCAAUGGCUGUGGGCUCUUCGGAAAAGGAAGCCUUAUAACGUGUGCUAAGUUCAAGUGUGUGACAAAACUGGAAGGAAAAAUAGUUCAAUAUGAAAACUUGAAAUAUUCAGUAAUAGUCACCGUCCACACUGGAGACCAGCACCAGGUGGGAAAUGAAAGCACAGAACAUGGGACAACUGCAACUAUAACACCUCAAGCUCCUACGACGGAAAUACAGCUGACCGACUACGGAGCUCUUACAUUGGAUUGUUCACCUAGAACAGGACUAGACUUUAAUGAAAUGGUGUUGUUGACAAUGAAAGAAAAAUCAUGGCUAGUCCACAAACAAUGGUUUCUAGACCUACCACUGCCUUGGACCUCGGGAGCUUUAACAUCACAAGAAACUUGGAACAGACAAGAUUUGCUGGUGACAUUUAAGACAGCUCAUGCAAAGAAGCAGGAAGUAGUCGUACUAGGAUCACAAGAAGGAGCAAUGCACACUGCGUUGACCGGAGCGACAGAAAUCCAAACGUCUGGAACGACAACAAUUUUUGCAGGACACUUGAAAUGUAGGCUAAAGAUGGACAAACUGACUCUAAAAGGGAUGUCAUAUGUGAUGUGCACAGGCUCAUUCAAGCUAGAGAAAGAAGUGGCUGAGACCCAGCAUGGAACCGUUCUAGUGCAGAUUAAAUACGAAGGAAUAGAUGCACCAUGCAAGAUCCCUUUUUCGACCCAAGAUGAAAAAGGAGUAACCCAGAAUGGGAGAUUGAUAACAGCCAACCCCAUAGUCACUGACAAAGAAAAACCAGUCAACAUUGAGGCAGAACCGCCUUUUGGUGAGAGUUACAUCGUGAUAGGAGCAGGUGAAAAAGCUUUGAAACUAAGCUGGUUCAAGAAAGGAAGCAGCAUAGGGAAAAUGUUUGAGGCAACUGCUAGAGGAGCACGAAGGAUGGCCAUACUGGGAGACACCGCAUGGGACUUUGGUUCUAUAGGAGGAGUGUUCACGUCUGUUGGAAAAUUAGUACACCAGAUUUUUGGAACUGCAUAUGGAGUUUUGUUCAGCGGUGUUUCCUGGACCAUGAAAAUAGGAAUAGGGGUUCUGCUGACAUGGCUAGGAUUAAACUCAAGGAGCACGUCCCUUUCGAUGACGUGCAUUGCAGUUGGCCUAGUAACGCUA
>KC182097/Laos/2007
GGGACUUCGUGGAAGGACUGUCAGGAGCAACUUGGGUAGAUGUGGUACUGGAACAUGGAAGUUGCGUCACCACCAUGGCAAAAGACAAACCAACAUUGGACAUUGAACUCUUGAAGACGGAAGUCACAAACCCUGCCGUCCUGCGCAAACUGUGCAUUGAAGCUAAAAUAUCAAACACCACCACCGACUCAAGAUGUCCAACACAAGGAGAAGCCACACUGGUGGAAGAACAAGACGCGAACUUUGUGUGUCGACGAACGUUUGUGGACAGAGGCUGGGGCAAUGGCUGUGGGCUCUUCGGAAAAGGAAGCCUACUAACGUGUGCUAAGUUCAAGUGUGUGACAAAACUGGAAGGAAAGAUAGUUCAAUAUGAAAACUUGAAAUAUUCAGUAAUAGUCACCGUCCACACUGGAGACCAGCAUCAGGUGGGAAAUGAAAGCACAGAACAUGGGACAACUGCAACUAUAACACCUCAAGCUCCUACGACGGAAAUACAGUUGACUGACUACGGAGCUCUUACAUUGGAUUGUUCACCUAGAACAGGAUUAGACUUUAAUGAAAUGGUGUUGUUGACAAUGAAAGAAAAAUCAUGGCUAGUCCACAAACAAUGGUUUCUAGACUUACCACUGCCUUGGACCUCGGGAGCUUCAACAUCACAAGAGACUUGGAACAGACAAGAUUUGCUGGUGACAUUUAAGACAGCUCAUGCAAAGAAGCAGGAAGUAGUCGUACUAGGAUCACAAGAAGGAGCAAUGCACACUGCGUUGACCGGAGCGACAGAAAUCCAAACGUCUGGAACGACAACAAUUUUUGCAGGACACUUGAAAUGUAGACUAAAGAUGGACAAACUGACUCUAAAAGGGAUGUCAUAUGUGAUGUGUACAGGCUCAUUCAAACUAGAGAAAGAAGUGGCUGAGACCCAGCAUGGAACCGUUCUAGUGCAGAUUAAAUACGAAGGAACAGAUGCACCAUGCAAGAUCCCUUUUUUGACCCAAGAUGAAAAAGGAGUAACCCAGAAUGGGAGAUUGAUAACAGCCAACCCCAUAGUCACUGACAAAGAAAAACCAGUCAACAUUGAGGCAGAACCGCCUUUUGGUGAGAGUUACAUCGUGAUAGGAGCAGGUGAAAAAGCUUUGAAACUAAGCUGGUUCAAGAAAGGAAGCAGCAUAGGGAAAAUGUUUGAGGCAACUGCCAGAGGAGCACGAAGGAUGGCCAUACUGGGAAACACCGCAUGGGACUUUGGUUCUAUAGGAGGAGUGUUCACGUCUGUUGGAAAAUUAGUACACCAGAUUUUUGGAACUGCAUAUGGAGUUUUGUUCAGCGGUGUUUCCUGGACCAUGAAAAUAGGAAUAGGGGUUCUGCUGACAUGGUUAGGAUUAAACUCAAGGAGCACGUCCCUCUCGAUGACGUGCAUUGCAGUUGGCCUAGUAACACUA
>KC182105/Laos/2008
GGGACUUCGUGGAAGGACUGUCAGGAGCAACUUGGGUAGAUGUGGUGCUGGAACAUGGAAGUUGCGUCACUACUAUGGCAAAAGACAAACCAACAUUGGACAUUGAACUCUUGAAGACGGAAGUCACAAACCCUGCCGUCCUGCGCAAACUGUGCAUUGAAGCUAAAAUAUCAAACACCACCACCGACUCAAGAUGUCCAACACAAGGAGAAGCCACACUGGUGGAAGAACAAGACGCGAACUUUGUGUGUCGACGAACGUUUGUGGACAGAGGCUGGGGCAAUGGCUGUGGGCUCUUCGGAAAAGGAAGCCUUAUAACGUGUGCUAAGUUCAAGUGUGUGACAAAACUGGAAGGAAAAAUAGUUCAAUAUGAAAACUUGAAAUAUUCAGUAAUAGUCACCGUCCACACUGGAGACCAGCACCAGGUGGGAAAUGAAAGCACAGAACAUGGGACAACUGCAACUAUAACACCUCAAGCUCCCACGACGGAAAUACAGCUGACCGACUACGGAGCUCUUACAUUGGAUUGUUCACCUAGAACAGGACUAGACUUUAAUGAAAUGGUGUUGUUGACAAUGAAAGAAAAAUCAUGGCUAGUCCACAAACAAUGGUUUCUAGACCUACCACUGCCUUGGACCUCGGGAGCUUUAACAUCACAAGAAACUUGGAACAGACAAGAUUUGCUGGUGACAUUUAAGACAGCUCAUGCAAAGAAGCAGGAAGUAGUCGUACUAGGAUCACAAGAAGGAGCAAUGCACACUGCGUUGACCGGAGCGACAGAAAUCCAAACGUCUGGAACGACAACAAUUUUUGCAGGACACUUGAAAUGUAGGCUAAAGAUGGACAAACUGACUCUAAAAGGGAUGUCAUAUGUGAUGUGCACAGGCUCAUUCAAGCUAGAGAAAGAAGUGGCUGAGACCCAGCAUGGAACCGUUCUAGUGCAGAUUAAAUACGAAGGAAUAGAUGCACCAUGCAAGAUCCCUUUUUCGACCCAAGAUGAAAAAGGAGUAACCCAGAAUGGGAGAUUGAUAACAGCCAACCCCAUAGUCACUGACAAAGAAAAACCAGUCAACAUUGAGGCAGAACCGCCUUUUGGUGAGAGUUACAUCGUGAUAGGAGCAGGUGAAAAAGCUUUGAAACUAAGCUGGUUCAAGAAAGGAAGCAGCAUAGGGAAAAUGUUUGAGGCAACUGCUAGAGGAGCACGAAGGAUGGCCAUACUGGGAGACACCGCAUGGGACUUUGGUUCUAUAGGAGGAGUGUUCACGUCUGUUGGAAAAUUAGUACACCAGAUUUUUGGAACUGCAUAUGGAGUUUUGUUCAGCGGUGUUUCCUGGACCAUGAAAAUAGGAAUAGGGGUUCUGCUGACAUGGCUAGGAUUAAACUCAAGGAGCACGUCCCUUUCGAUGACGUGCAUUGCAGUUGGCCUAGUAACGCUA
>KC182106/Laos/2008
GGGACTTCGTGGAAGGACTGTCAGGAGCAACTTGGGTAGATGTGGTGCTGGAACATGGAAGTTGCGTCACTACTATGGCAAAAGACAAACCAACATTGGACATTGAACTCTTGAAGACGGAAGTCACAAACCCTGCCGTCCTGCGCAAACTGTGCATTGAAGCTAAAATATCAAACACCACCACCGACTCAAGATGTCCAACACAAGGAGAAGCCACACTGGTGGAAGAACAAGACGCGAACTTTGTGTGTCGACGAACGTTTGTGGACAGAGGCTGGGGCAATGGCTGTGGGCTCTTCGGAAAAGGAAGCCTTATAACGTGTGCTAAGTTCAAGTGTGTGACAAAACTGGAAGGAAAAATAGTTCAATATGAAAACTTGAAATATTCAGTAATAGTCACCGTCCACACTGGAGACCAGCACCAGGTGGGAAATGAAAGCACAGAACATGGGACAACTGCAACTATAACACCTCAAGCTCCCACGACGGAAATACAGCTGACCGACTACGGAGCTCTTACATTGGATTGTTCACCTAGAACAGGACTAGACTTTAATGAAATGGTGTTGTTGACAATGAAAGAAAAATCATGGCTAGTCCACAAACAATGGTTTCTAGACCTACCACTGCCTTGGACCTCGGGAGCTTTAACATCACAAGAAACTTGGAACAGACAAGATTTGCTGGTGACATTTAAGACAGCTCATGCAAAGAAGCAGGAAGTAGTCGTACTAGGATCACAAGAAGGAGCAATGCACACTGCGTTGACCGGAGCGACAGAAATCCAAACGTCTGGAACGACAACAATTTTTGCAGGACACTTGAAATGTAGGCTAAAGATGGACAAACTGACTCTAAAAGGGATGTCATATGTGATGTGCACAGGCTCATTCAAGCTAGAGAAAGAAGTGGCTGAGACCCAGCATGGAACCGTTCTAGTGCAGATTAAATACGAAGGAATAGATGCACCATGCAAGATCCCTTTTTCGACCCAAGATGAAAAAGGAGTAACCCAGAATGGGAGATTGATAACAGCCAACCCCATAGTCACTGACAAAGAAAAACCAGTCAACATTGAGGCAGAACCGCCTTTTGGTGAGAGTTACATCGTGATAGGAGCAGGTGAAAAAGCTTTGAAACTAAGCTGGTTCAAGAAAGGAAGCAGCATAGGGAAAATGTTTGAGGCAACTGCTAGAGGAGCACGAAGGATGGCCATACTGGGAGACACCGCATGGGACTTTGGTTCTATAGGAGGAGTGTTCACGTCTGTTGGAAAGTTAGTACACCAGATTTTTGGAACTGCATATGGAGTTTTGTTCAGCGGTGTTTCCTGGACCATGAAAATAGGAATAGGGGTTCTGCTGACATGGCTAGGATTAAACTCAAGGAGCACGTCCCTTTCGATGACGTGCATTGCAGTTGGCCTAGTAACGCTA
>KC182112/Laos/2010
GGGACUUCGUGGAAGGACUGUCAGGAGCAACUUGGGUAGAUGUGGUACUUGAACAUGGAAGUUGCGUCACCACCAUGGCAAAAGACAAACCAACAUUGGACAUUGAACUCUUGAAGACGGAAGUCACAAACCCUGCCGUCCUGCGCAAACUGUGCAUUGAAGCUAAAAUAUCAAACACCACCACCGAUUCAAGAUGUCCAACACAAGGAGAAGCCACACUGGUGGAAGAACAAGACGCGAACUUUGUGUGUCGACGAACGCUUGUGGACAGAGGCUGGGGCAAUGGCUGUGGGCUCUUCGGAAAAGGAAGCCUACUAACGUGUGCUAAGUUCAAGUGUGUGACAAAACUGGAAGGAAAGAUAGUUCAAUAUGAAAACUUGAAAUAUUCAGUAAUAGUCACCGUCCACACUGGAGACCAGCAUCAGGUGGGAAAUGAAAGCACAGAACAUGGGACAACUGCAACUAUAACACCUCAAGCUCCUACGACGGAAAUACAGCUGACCGACUACGGAGCUCUUACAUUGGAUUGUUCACCUAGAACAGGACUAGACUUCAAUGAAAUGGUGUUAUUGACAAUGAAAGAAAAAUCAUGGCUAGUCCACAAACAAUGGUUUCUAGACUUACCACUGCCUUGGACCUCGGGAGCUUCAACAUCACAAGAGACUUGGAACAGACAAGAUUUGCUGGUGACAUUUAAGACAGCUCAUGCAAAGAAGCAGGAAGUAGUCGUACUAGGAUCACAAGAAGGAGCAAUGCACACAGCGUUGACCGGAGCGACAGAAAUCCAAACGUCUGGAACGACAACAAUUUUUGCAGGGCACUUGAAAUGUAGACUAAAGAUGGACAAACUGACCCUAAAAGGGAUGUCAUAUGUGAUGUGCACAGGCUCAUUCAAGCUAGAGAAAGAAGUGGCUGAGACCCAGCAUGGAACCGUUCUAGUGCAGAUUAAAUACGAAGGAACAGAUGCACCAUGCAAGAUCCCUUUUUCGACUCAAGAUGAAAAAGGAGUAACCCAGAAUGGGAGAUUGAUAACAGCCAACCCCAUAGUCACCGACAAAGAAAAACCAGUCAACAUUGAGGCAGAACCGCCCUUUGGUGAGAGUUACAUCGUGAUAGGAGCAGGUGAAAAAGCUUUGAAACUAAGCUGGUUCAAGAAAGGAAGCAGCAUAGGGAAAAUGUUUGAGGCAACUGCCAGAGGAGCACGAAGGAUGGCCAUACUGGGGGACACCGCAUGGGACUUUGGUUCUAUAGGAGGAGUGUUCACGUCUGUUGGAAAAUUAGUACAUCAGAUUUUUGGAACUGCAUAUGGAGUUUUGUUCAGCGGUGUUUCCUGGACCAUGAAAAUAGGAAUAGGGGUUCUGCUGACAUGGCUAGGAUUAAACUCAAGGAGCACGUCCCUCUCGAUGACGUGCAUUGCAGUUGGCCUAGUAACACUA
>KC589008/Indonesia/2012
GGGACUUUGUGGAAGGACUGUCAGGAGCAACUUGGGUAGAUGUGGUGCUGGAACAUGGAAGUUGCGUCACUACCAUGGCAAAAGACAAACCAACAUUGGACAUUGAACUCUUGAAGACGGAAGUCACAAACCCUGCCGUCUUGCGUAAACUGUGCAUUGAAGCUAAAAUAUCAAACACCACCACCGACUCAAGAUGUCCAACACAAGGAGAAGCCACAUUGGUGGAAGAACAAGACGCGAAUUUUGUGUGUCGACGAACGUUUGUGGACAGAGGCUGGGGCAAUGGCUGUGGGCUCUUCGGAAAAGGAAGCCUUAUAACGUGUGCUAAGUUCAAGUGUGUGACAAAACUGGAAGGGAAAAUAGUUCAAUAUGAAAACUUGAAAUAUUCAGUAAUAGUCACCGUCCACACUGGAGACCAGCAUCAGGUGGGAAAUGAAAGCACAGAACAUGGGACAACUGCAACUAUAACACCUCAAGCUCCUACGACAGAAAUACAGCUGACCGACUACGGAGCUCUUACAUUGGAUUGUUCACCUAGAACAGGACUAGACUUUAAUGAAAUGGUGUUGUUGACAAUGAAAGAAAAAUCAUGGCUAGUCCACAAACAAUGGUUUCUAGACCUACCACUGCCUUGGACCUCGGGAGCUUCAACAACACAAGAAACUUGGAACAGACAAGAUUUGCUGGUGACAUAUAAGACAGCUCAUGCAAAGAAGCAGGAAGUAGUCGUACUAGGAUCACAAGAAGGAGCAAUGCACACUGCGCUGACCGGAGCGACGGAAAUCCAAACGUCUGGAACGACAACAAUUUUUGCAGGACACUUGAAAUGUAGACUAAAGAUGGACAAACUGACUCUAAAAGGGAUGUCAUAUGUGAUGUGCACAGGCUCAUUCAAGCUAGAGAAAGAAGUGGCUGAGACCCAGCAUGGAACCGUUCUAGUGCAGAUUAAAUACGAAGGAACAGAUGCACCAUGCAAGAUCCCUUUUUCGACCCAAGAUGAAAAAGGAGUAACCCAGAAUGGGAGAUUGAUAACAGCCAACCCCAUAGUCACUGACAAAGAAAAACCAGUCAACAUUGAGGCAGAACCGCCUUUUGGUGAGAGUUACAUCGUGAUAGGAGCAGGUGAAAAAGCUUUGAAACUAAGCUGGUUCAAGAAAGGAAGCAGCAUAGGGAAAAUGUUUGAGGCAACUGCCAGAGGAGCACGAAGGAUGGCCAUACUGGGAGACACCGCAUGGGACUUUGGUUCUAUAGGAGGGGUGUUCACGUCUGUUGGAAAAUUAGUACACCAGAUCUUUGGAACUGCAUAUGGAGUUUUGUUCAGCGGUGUUUCCUGGACUAUGAAAAUAGGAAUAGGGGUUCUGCUGACAUGGCUAGGAUUAAACUCAAGGAGCACGUCCCUUUCGAUGACGUGCAUUGCAGUUGGCUUAGUAACGCUA
>KC589009/Indonesia/2012
GGGAUUUCGUGGAAGGACUGUCAGGAGCAACUUGGGUAGAUGUGGUGCUGGAACAUGGAAGUUGCGUUACUACCAUGGCAAAAGACAAACCAACAUUGGACAUUGAACUCUUGAAGACGGAAGUCACAAACCCUGCCGUCCUGCGCAAACUGUGCAUUGAAGCUAAAAUAUCAAACACUACCACCGACUCAAGAUGUCCAACACAAGGAGAAGCCACACUGGUGGAAGAACAAGACGCGAACUUUGUGUGUCGACGAACGUUUGUGGACAGAGGCUGGGGCAAUGGCUGUGGGCUCUUCGGAAAAGGAAGUCUUAUAACGUGCGCUAAGUUCAAGUGUGUGACAAAACUGGAAGGAAAAAUAGUUCAAUAUGAAAACUUGAAAUAUUCAGUAAUAGUCACCGUCCACACUGGAGACCAGCAUCAGGUGGGAAAUGAAAGCACAGAACAUGGGACAACUGCAACUAUAACACCUCAAGCUCCUACGACAGAAAUACAGCUGACCGACUACGGAGCUCUUACAUUGGAUUGUUCACCUAGAACAGGACUAGACUUCAAUGAAAUGGUGUUGUUGACAAUGAAAGAAAAAUCAUGGCUAGUCCACAAACAAUGGUUUCUAGACCUACCACUGCCUUGGACCUCGGGAGCUUCAACAACACAAGAAACUUGGAACAGACAAGAUUUGUUGGUGACAUUUAAGACAGCUCAUGCAAAGAAGCAGGAAGUAGUCGUACUAGGAUCACAAGAAGGAGCAAUGCACACUGCGCUGACCGGAGCGACAGAAAUCCAAACAUCUGGAACGACAACAAUUUUUGCAGGACACUUGAAAUGUAGACUAAAGAUGGACAAACUGACUCUAAAAGGGAUGUCAUAUGUGAUGUGCACAGGCUCAUUCAAGCUAGAGAAGGAAGUGGCUGAGACCCAGCAUGGAACCGUUCUAGUGCAGAUUAAAUACGAAGGAACAGAUGCACCAUGCAAGAUCCCUUUUUCGACCCAAGAUGAAAAAGGAGUGACCCAGAAUGGGAGAUUGAUAACAGCCAACCCCAUAGUCACUGACAAAGAAAAACCAGUCAACAUUGAGGCAGAACCGCCUUUUGGUGAGAGUUACAUCGUGAUAGGAGCAGGUGAAAAAGCUUUGAAACUAAGCUGGUUCAAGAAAGGAAGCAGCAUAGGGAAAAUGUUUGAGGCAACUGCCAGAGGAGCACGAAGGAUGGCCAUACUGGGAGACACCGCAUGGGACUUUGGUUCUAUAGGAGGAGUGUUCACGUCUGUUGGAAAAUUAGUACACCAGAUCUUUGGAACUGCAUAUGGAGUUUUGUUCAGCGGUGUUUCCUGGACCAUGAAAAUAGGAAUAGGGGUUCUGUUGACAUGGCUAGGAUUAAACUCAAGGAGCACGUCCCUUUCGAUGACGUGCAUUGCAGUUGGCCUAGUAACGCUA
>KC861918/Vietnam/2006
GGGACUUCGUGGAAGGACUGUCAGGAGCAACUUGGGUAGAUGUGGUGCUGGAACAUGGAAGUUGCGUCACUACCAUGGCAAAAGACAAACCAACAUUGGACAUUGAACUCUUGAAGACGGAAGUCACAAACCCUGCCGUCCUGCGCAAACUGUGCAUUGAAGCUAAAAUAUCAAACACCACCACCGACUCAAGAUGUCCAACACAAGGAGAAGCCACACUGGUGGAAGAACAAGACGCGAACUUUGUGUGUCGACGAACGUUUGUGGACAGAGGCUGGGGCAAUGGCUGUGGGCUCUUCGGAAAAGGAAGCCUUAUAACGUGUGCUAAGUUCAAGUGUGUGACAAAACUGGAAGGAAAAAUAGUUCAAUAUGAAAACUUGAAAUAUUCAGUAAUAGUCACCGUCCACACUGGAGACCAGCAUCAGGUGGGAAAUGAAAGCACAGAACAUGGGACAACUGCAACUAUAACACCUCAAGCUCCUACGACAGAAAUACAGCUGACCGACUACGGAGCUCUUACAUUGGAUUGUUCACCUAGAACAGGACUAGACUUUAAUGAAAUGGUGUUGUUGACAAUGAAAGAAAAAUCAUGGCUAGUCCACAAACAAUGGUUUCUAGACCUACCACUGCCUUGGACCUCGGGAGCUUCAACAACACAAGAAACUUGGAACAGACAAGAUUUGCUGGUGACAUUUAAGACAGCUCAUGCAAAGAAGCAGGAAGUAGUCGUACUAGGAUCACAAGAAGGAGCAAUGCACACUGCGCUGACCGGAGCGACGGAAAUCCAAACAUCUGGAACGACAACAAUUUUUGCAGGACACUUGAAAUGUAGACUAAAGAUGGACAAACUGACUCUAAAAGGGAUGUCAUAUGUGAUGUGCACAGGCUCAUUCAAGCUAGAGAAAGAAGUGGCUGAGACCCAGCAUGGAACCGUUCUAGUGCAGAUUAAAUACGAAGGAACAGAUGCACCAUGCAAGAUCCCUUUUUUGACCCAAGAUGAAAAAGGAGUAACCCAGAAUGGGAGAUUGAUAACAGCCAACCCCAUAGUCACUGACAAAGAAAAACCAGUCAAUAUUGAGGCAGAACCGCCUUUUGGUGAGAGUUACAUCGUGAUAGGAGCAGGUGAAAAAGCUUUGAAACUAAGCUGGUUCAAGAAAGGAAGCAGCAUAGGGAAAAUGUUUGAGGCAACUGCCAGAGGAGCACGAAGGAUGGCCAUACUGGGAGACACCGCAUGGGACUUUGGUUCUAUAGGAGGAGUGUUCACGUCUGUUGGAAAAUUAGUACACCAGAUCUUUGGAACUGCAUAUGGAGUUUUGUUCAGCGGUGUUUCCUGGACCAUGAAAAUAGGAAUAGGGGUUCUGCUGACAUGGCUAGGAUUAAACUCAAGGAACACGUCCCUUUCGAUGACGUGCAUUGCAGUUGGCUUAGUAACGCUA
>KC861934/Vietnam/2004
GGGACUUCGUGGAAGGACUGUCAGGAGCAACUUGGGUAGAUGUGGUACUGGAACAUGGAAGUUGCGUCACCACCAUGGCAAAAGACAAACCAACAUUGGACAUUGAACUCUUGAAGACGGAAGUCACAAACCCUGCCGUCCUGCGUAAACUGUGCAUUGAAGCUAAAAUAUCAAACACCACCACUGACUCAAGAUGUCCAACACAAGGAGAAGCCACACUAGUGGAAGAACAAGACGCGAACUUUGUGUGUCGACGAACGUUUGUGGACAGAGGCUGGGGCAAUGGAUGUGGGCUCUUCGGAAAAGGAAGCCUAAUAACGUGUGCUAAGUUCAAGUGUGUGACAAAACUGGAAGGAAAGAUAGUUCAAUAUGAAAACUUGAAAUAUUCAGUAAUAGUCACCGUCCACACUGGAGACCAGCACCAGGUGGGAAAUGAAAGCACAGAACAUGGGACAACUGCAACUAUAACACCUCAAGCUCCUUCGACGGAAAUACAGCUGACCGACUACGGAGCUCUUACAUUGGAUUGUUCACCUAGAACAGGACUAGACUUUAAUGAAAUGGUGUUGUUGACAAUGAAAGAAAAAUCAUGGCUAGUCCACAAACAAUGGUUUCUAGACCUACCACUGCCUUGGACCUCGGGAGCUUCAACAUCACAAGAGACUUGGAACAGACAAGAUUUGCUGGUGACAUUUAAGACAGCUCAUGCAAAGAAGCAGGAAGUAGUCGUACUAGGAUCACAAGAAGGAGCAAUGCACACUGCGUUGACCGGAGCGACAGAAAUCCAAACGUCUGGAACGACAACAAUUUUUGCAGGACACUUGAAAUGUAGACUAAAGAUGGACAAGCUGACUCUAAAAGGGAUGUCAUAUGUAAUGUGCACAGGCUCAUUCAAGCUAGAGAAAGAAGUGGCUGAGACCCAGCAUGGAACCGUUCUAGUGCAGAUUAAAUAUGAAGGAACAGAUGCACCAUGCAAGAUCCCUUUUUCGACCCAAGAUGAAAAAGGAGUAACCCAGAAUGGGAGACUAAUAACAGCUAACCCCAUAGUCACUGACAAAGAAAAACCAGUCAACAUUGAGGCAGAACCGCCUUUUGGUGAGAGUUACAUCGUGAUAGGAGCAGGUGAAAAAGCUUUGAAACUAAGCUGGUUCAAGAAAGGAAGCAGCAUAGGGAAAAUGUUUGAGGCAACUGCCAGAGGAGCACGAAGGAUGGCCAUACUAGGAGACACCGCAUGGGACUUUGGUUCUAUAGGAGGAGUGUUCACGUCUGUUGGAAAAUUAGUACACCAGAUUUUUGGAACUGCAUAUGGAGUUUUGUUCAGCGGUGUUUCCUGGACCAUGAAAAUAGGAAUAGGAGUUCUGCUAACAUGGCUAGGAUUAAACUCAAGGAGCACGUCCCUUUCGAUGACGUGCAUUGCAGUUGGCCUAGUAACAUUA
>KC861937/Vietnam/2002
GGGACUUCGUGGAAGGACUGUCAGGAGCAACUUGGGUAGACGUGGUACUGGAACAUGGAAGCUGCGUCACCACCAUGGCGAAAGACAAACCAACAUUGGACAUUGAACUCUUGAAGACGGAAGUCACAAACCCUGCCGUCCUGCGCAAACUGUGCAUUGAAGCUAAAAUAUCAAACACCACCACCGACUCAAGAUGUCCAACACAAGGAGAAGCCACACUUAUGGAAGAACAAGACGCGAACUUUGUGUGUCGACGAACGUUUGUGGACAGAGGCUGGGGCAAUGGCUGUGGGCUCUUCGGAAAAGGAAGCCUAAUAACGUGUGCUAAGUUCAAGUGUGUGACAAAACUGGAAGGAAAGAUAGUUCAAUAUGAAAACUUGAAAUAUUCAGUAAUAGUCACCGUCCACACUGGAGACCAGCACCAGGUGGGAAAUGAAAGCACAGAACAUGGGACAACUGCAACUAUAACACCUCAAGCUCCCACGUCGGAAAUACAGCUGACCGACUACGGAGCUCUUACAUUGGAUUGCUCACCCAGAACAGGACUAGACUUUAAUGAAAUGGUGUUGUUGACAAUGAAAGAAAAAUCAUGGCUAGUCCAUAAACAAUGGUUUCUAGACCUACCACUGCCUUGGACCUCAGGAGCUUCAACAUCACAAGAGACUUGGAACAGACAAGAUUUGCUGGUGACAUUUAAGACAGCUCAUGCAAAGAAGCAGGAAGUAGUCGUACUAGGAUCACAAGAAGGAGCAAUGCACACUGCGUUGACCGGAGCGACAGAAAUCCAAACGUCUGGAACGACAACAAUCUUUGCAGGACACCUGAAAUGUAGAUUAAAGAUGGACAAACUGACUCUAAAAGGGAUGUCAUAUGUGAUGUGCACAGGCUCAUUCAAGCUAGAGAAAGAAGUGGCUGAGACCCAGCAUGGAACCGUUUUAGUGCAGAUUAAAUACGAAGGAACAGAUGCACCAUGCAAGAUCCCUUUUUCGACCCAAGAUGAAAAAGGAGUAACCCAGAAUGGGAGAUUGAUAACAGCUAAUCCUAUAGUCACUGACAAAGAAAAACCAGUCAACAUUGAGGCAGAACCGCCUUUUGGUGAGAGUUACAUCGUGAUAGGAGCAGGUGAAAAAGCUUUGAAACUAAGCUGGUUCAAGAAAGGGAGUAGCAUAGGGAAAAUGUUUGAGGCAACUGCCAGAGGAGCACGAAGAAUGGCCAUACUGGGGGACACCGCAUGGGACUUUGGUUCUAUAGGAGGAGUGUUCACAUCUGUUGGAAAACUAGUACACCAGAUUUUUGGAACUGCAUAUGGAGUUUUGUUCAGCGGUGUUUCCUGGACCAUGAAAAUAGGAAUAGGGGUUCUGCUGACAUGGCUAGGAUUAAACUCAAGGAGCACGUCCCUUUCAAUGACGUGCAUUGCAGUUGGCCUAGUAACACUA
>KC861950/Vietnam/2009
GGGACUUCGUGGAAGGACUGUCAGGAGCAACUUGGGUAGAUGUGGUACUGGAACACGGAAGUUGCGUCACCACCAUGGCAAAAGACAAACCAACAUUGGACAUUGAACUCUUGAAGACGGAAGUCACAAACCCUGCCAUCCUGCGUAAACUGUGCAUUGAAGCUAAAAUAUCAAACACCACCACUGACUCAAGAUGUCCAACACAAGGAGAAGCCACACUGGUGGAAGAACAAGACGCGAACUUUGUGUGUCGACGAACGUUUGUGGACAGAGGCUGGGGCAAUGGAUGUGGGCUCUUCGGAAAAGGAAGCCUAAUAACUUGUGCUAAGUUCAAGUGUGUGACAAAACUGGAAGGAAAGAUAGUUCAAUAUGAAAACUUGAAAUAUUCAGUAAUAGUCACCGUCCACACUGGAGACCAGCACCAGGUGGGAAAUGAAAGUACAGAACAUGGGACAACUGCAACUAUAACACCUCAAGCUCCUUCGACGGAAAUACAGCUGACCGACUACGGAGCUCUUACAUUGGAUUGUUCACCUAGAACAGGACUAGACUUUAAUGAAAUGGUGUUGUUGACAAUGAAAGAAAAAUCAUGGCUAGUCCACAAACAAUGGUUUCUAGACCUACCACUGCCUUGGACCUCGGGAGCUUCAACAUCACAAGAGACUUGGAACAGACAAGAUUUGCUGGUGACAUUUAAGACAGCUCAUGCAAAGAAGCAGGAAGUAGUCGUACUAGGAUCACAAGAAGGAGCAAUGCACACUGCGUUGACCGGAGCGACAGAAAUCCAAACGUCUGGAACGACAACAAUUUUUGCAGGACAUUUGAAAUGUAGACUAAAGAUGGAUAAGCUGACUCUAAAGGGGAUGUCAUAUGUAAUGUGCACAGGCUCAUUCAAGCUAGAGAAAGAAGUGGCUGAGACCCAGCAUGGAACCGUUCUAGUGCAGAUUAAAUAUGAAGGAACAGAUGCACCAUGCAAGAUCCCUUUUUCGACCCAAGAUGAAAAAGGAGUAACCCAGAAUGGGAGACUAAUAACAGCUAACCCCAUAGUCACUGACAAAGAAAAACCAGUCAACAUUGAGGCAGAACCGCCUUUUGGUGAGAGUUACAUCGUGAUAGGAGCAGGUGAAAAAGCUUUGAAACUAAGCUGGUUCAAGAAAGGAAGCAGCAUAGGGAAAAUGUUUGAGGCAACUGCCAGAGGAGCACGAAGGAUGGCCAUACUAGGAGACACCGCAUGGGACUUUGGUUCUAUAGGAGGAGUGUUCACGUCUGUUGGAAAAUUAGUACACCAGAUUUUUGGAACUGCAUAUGGAGUUUUGUUCAGCGGUGUUUCCUGGACCAUGAAAAUAGGAAUAGGAGUUCUGCUAACAUGGCUAGGAUUAAACUCAAGGAGCACGUCCCUCUCGAUGACGUGCAUUGCAGUUGGCCUAGUAACAUUA
>KC861951/Vietnam/2004
GGGACUUCGUGGAAGGACUGUCAGGAGCAACUUGGGUAGACGUGGUACUGGAACAUGGAAGCUGCGUCACCACCAUGGCGAAAGACAAACCAACAUUGGACAUUGAACUCUUGAAGACGGAAGUCACAAACCCUGCCGUCCUGCGCAAACUGUGCAUUGAAGCUAAAAUAUCAAACACCACCACCGACUCAAGAUGUCCAACACAAGGAGAAGCCACACUUAUGGAAGAACAAGACGCGAACUUUGUGUGUCGACGAACGUUUGUGGACAGAGGCUGGGGCAAUGGCUGUGGGCUCUUCGGAAAAGGAAGCCUAAUAACGUGUGCUAAGUUCAAGUGUGUGACAAAACUGGAAGGAAAGAUAGUUCAAUAUGAAAACUUGAAAUAUUCAGUAAUAGUCACCGUCCACACUGGAGACCAGCACCAGGUGGGAAAUGAAAGCACAGAACAUGGGACAACUGCAACUAUAACACCUCAAGCUCCCACGUCGGAAAUACAGCUGACCGACUACGGAGCUCUUACAUUGGAUUGCUCACCCAGAACAGGACUAGACUUUAAUGAAAUGGUGUUGUUGACAAUGAAAGAAAAAUCAUGGCUAGUCCAUAAACAAUGGUUUCUAGACCUACCACUGCCUUGGACCUCAGGAGCUUCAACAUCACAAGAGACUUGGAACAGACAAGAUUUGCUGGUGACAUUUAAGACAGCUCAUGCAAAGAAGCAGGAAGUAGUCGUACUAGGAUCACAAGAAGGAGCAAUGCACACUGCGUUGACCGGAGCGACAGAAAUCCAAACGUCUGGAACGACAACAAUCUUUGCAGGACACCUGAAAUGUAGAUUAAAGAUGGACAAACUGACUCUAAAAGGGAUGUCAUAUGUGAUGUGCACAGGCUCAUUCAAGCUAGAGAAAGAAGUGGCUGAGACCCAGCAUGGAACCGUUUUAGUGCAGAUUAAAUACGAAGGAACAGAUGCACCAUGCAAGAUCCCUUUUUCGACCCAAGAUGAAAAAGGAGUAACCCAGAAUGGGAGAUUGAUAACAGCUAAUCCUAUAGUCACUGACAAAGAAAAACCAGUCAACAUUGAGGCAGAACCGCCUUUUGGUGAGAGUUACAUCGUGAUAGGAGCAGGUGAAAAAGCUUUGAAACUAAGCUGGUUCAAGAAAGGAAGUAGCAUAGGGAAAAUGUUUGAGGCAACUGCCAGAGGAGCACGAAGAAUGGCCAUACUGGGGGACACCGCAUGGGACUUUGGUUCUAUAGGAGGAGUGUUCACAUCUGUUGGAAAACUAGUACACCAGAUUUUUGGAACUGCAUAUGGAGUUUUGUUCAGCGGUGUUUCCUGGACCAUGAAAAUAGGAAUAGGGGUUCUGCUGACAUGGCUAGGAUUAAACUCAAGGAGCACGUCCCUUUCAAUGACGUGCAUUGCAGUUGGCCUAGUAACACUA
>KC861961/Vietnam/1998
GGGACUUCGUGGAAGGACUGUCAGGAGCAACUUGGGUAGAUGUGGUACUGGAACAUGGAAGUUGCGUCACCACCAUGGCAAAAGACAAACCAACAUUGGACAUUGAACUCUUGAAGACGGAAGUCACAAACCCUGCCGUCCUGCGUAAACUGUGCAUUGAAGCUAAAAUAUCAAACACCACCACUGACUCAAGAUGUCCAACACAAGGAGAAGCCACACUGGUGGAAGAACAAGACGCGAACUUUGUGUGUCGACGAACGUUUGUGGACAGAGGCUGGGGCAAUGGAUGUGGGCUCUUCGGAAAAGGAAGCCUAAUAACGUGUGCUAAGUUCAAGUGUGUUACAAAACUGGAAGGAAAGAUAGUUCAAUAUGAAAACUUGAAAUAUUCAGUAAUAGUCACAGUCCACACUGGAGACCAGCACCAGGUGGGAAAUGAAAGCACAGAACAUGGGACAACUGCAACUAUAACACCUCAAGCUCCUUCGACGGAAAUACAGCUGACCGACUACGGAGCUCUUACAUUGGAUUGUUCACCUAGAACAGGACUAGACUUUAAUGAAAUGGUGUUGUUGACAAUGAAAGAAAAAUCAUGGCUAGUCCACAAACAAUGGUUUCUAGACCUACCACUGCCUUGGACCUCGGGAGCUUCAACAUCACAAGAGACUUGGAACAGAAAAGAUUUGCUGGUGACAUUCAAGACAGCUCAUGCAAAGAAGCAGGAAGUAGUCGUACUAGGAUCACAAGAAGGAGCAAUGCACACUGCGUUGACCGGAGCAACAGAAAUCCAAACGUCUGGAACGACAACAAUUUUUGCAGGACAUUUGAAAUGCAGACUAAAGAUGGACAAGCUGACUCUAAAAGGGAUGUCAUAUGUAAUGUGCACAGGCUCAUUCAAGCUAGAGAAAGAAGUGGCUGAGACCCAGCAUGGAACCGUUCUAGUGCAGAUUAAAUAUGAAGGAACAGAUGCACCAUGCAAGAUCCCUUUUUCGACCCAAGAUGAAAAAGGAGUAACCCAGAAUGGGAGACUAAUAACAGCCAACCCCAUAGUCACUGACAAAGAAAAACCAGUCAACAUUGAGGCAGAACCGCCUUUUGGUGAGAGUUACAUCGUGAUAGGAGCAGGUGAAAAAGCUUUGAAACUAAGCUGGUUCAAGAAAGGAAGCAGCAUAGGGAAAAUGUUUGAGGCAACUGCCAGAGGAGCACGAAGGAUGGCCAUACUAGGAGACACCGCAUGGGACUUUGGUUCUAUAGGAGGAGUGUUCACGUCUGUUGGAAAAUUAGUACACCAGAUUUUUGGAACUGCAUAUGGAGUUUUGUUCAGCGGUGUUUCCUGGACCAUGAAAAUAGGAAUAGGAGUUCUGCUAACAUGGCUAGGAUUAAACUCAAGGAGCACGUCCCUUUCGAUGACGUGCAUUGCAGUUGGCCUAGUAACAUUA
>KF060914/Guangzhou/2012
GGGACUUCGUGGAAGGACUGUCAGGAGCAACCUGGGUAGAUGUGGUACUGGAACAUGGAAGUUGCGUCACCACCAUGGCAAAAGACAAACCAACAUUGGACAUUGAACUCUUGAAGACGGAAGUCACAAACCCUGCCAUCCUGCGCAAACUGUGCAUUGAAGCUAAAAUAUCAAACACCACCACCGACUCAAGAUGUCCAACACAAGGAGAAGCCACACUGGUGGAAGAACAAGACGCGAACUUUGUGUGUCGACGAACGUUUGUGGACAGAGGCUGGGGCAAUGGCUGUGGGCUCUUCGGAAAAGGAAGCCUAAUAACGUGUGCUAAGUUCAAGUGUGUGACAAAACUGGAAGGAAAGAUAGUUCAAUAUGAAAACUUGAAAUAUUCAGUAAUAGUCACCGUUCACACCGGAGACCAGCACCAGGUGGGAAAUGAAAGCACAGAACAUGGGACAACUGCAACUAUAACACCUCAAGCUCCUACGACGGAAAUACAGCUGACUGACUACGGAGCUCUUACAUUGGAUUGUUCACCUAGAACAGGACUAGACUUUAAUGAGAUGGUGUUGUUGACAAUGAAAGAAAAGUCAUGGCUAGUCCACAAACAAUGGUUUCUAGACCUACCACUGCCUUGGACCUCGGGAGCUUCAACAUCACAAGAGACUUGGAACAGACAAGAUUUGCUGGUGACAUUUAAGACAGCCCAUGCAAAGAAGCAGGAAGUAGUCGUACUAGGAUCACAAGAAGGAGCAAUGCACACUGCGUUGACCGGAGCAACAGAAAUCCAAACGUCUGGAACGACAACAAUUUUUGCAGGACACUUGAAAUGCAGACUAAAGAUGGACAAACUGACUCUAAAAGGGAUGUCAUAUGUGAUGUGCACAGGCUCAUUCAAGCUAGAGAAAGAAGUGGCUGAGACCCAGCAUGGAACCGUUCUAGUGCAGAUUAAAUAUGAAGGAACAGAUGCACCAUGCAAGAUCCCUUUUUUGACCCAAGAUGAAAAAGGAGUAACCCAGAAUGGGAGAUUGAUAACAGCUAACCCUAUAGUUACUGACAAAGAAAAACCAGUCAACAUUGAGGCAGAACCGCCUUUUGGUGAGAGUUACAUCGUAAUAGGAGCAGGUGAAAAAGCUUUGAAACUAAGCUGGUUUAAGAAAGGAAGCAGCAUAGGGAAAAUGUUUGAGGCAACUGCCAGAGGAGCACGAAGGAUGGCCAUACUGGGAGACACCGCAUGGGACUUUGGUUCUAUAGGAGGAGUGUUCACGUCUGUUGGAAAAUUAGUACACCAGAUUUUUGGAACUGCAUAUGGAGUUUUGUUCAGCGGUGUUUCCUGGACCAUGAAAAUAGGAAUAGGGGUUCUGCUGACAUGGCUAGGACUAAACUCAAGGAGCACGUCCCUUUCGAUGACGUGCAUUGCAGUUGGCCUAGUAACACUA
>KF060915/Guangzhou/2012
GGGACUUCGUGGAAGGACUGUCAGGAGCAACCUGGGUAGAUGUGGUGCUGGAACAUGGAAGUUGCGUCACCACCAUGGCAAAAGACAAACCAACAUUGGACAUUGAACUCUUGAAGACGGAAGUCACAAACCCUGCCAUCCUGCGCAAACUGUGCAUUGAAGCUAAAAUAUCAAACACCACCACCGACUCAAGAUGUCCAACACAAGGAGAAGCCACACUGGUGGAAGAACAAGACGCGAACUUUGUGUGUCGACGAACGUUUGUGGAUAGAGGCUGGGGCAAUGGCUGUGGGCUCUUCGGAAAAGGAAGUCUAAUAACGUGUGCUAAGUUCAAGUGUGUGACAAAACUGGAAGGAAAGAUAGUUCAAUAUGAAAACUUGAAAUAUUCAGUAAUAGUCACCGUUCACACCGGAGACCAGCACCAGGUGGGAAAUGAAAGCACAGAACAUGGGACAACUGCAACUAUAACACCUCAAGCUCCUACGACGGAAAUACAGCUGACUGACUACGGAGCUCUUACAUUGGAUUGUUCACCUAGAACAGGACUAGACUUUAAUGAAAUGGUGUUGCUGACAAUGAAAGAAAAAUCAUGGCUAGUCCACAAACAAUGGUUUCUAGACCUACCACUGCCUUGGACCUCGGGAGCUUCAACAUCACAAGAGACUUGGAACAGACAAGAUUUGCUGGUGACAUUUAAGACAGCCCAUGCAAAGAAGCAGGAAGUAGUCGUACUAGGAUCACAAGAAGGAGCAAUGCACACUGCGUUGACCGGAGCAACAGAAAUCCAAACGUCUGGAACGACAACAAUUUUUGCAGGACACUUGAAAUGCAGACUAAAGAUGGACAAACUGACUCUAAAAGGGAUGUCAUAUGUGAUGUGCACAGGCUCAUUCAAGCUAGAGAAAGAAGUGGCUGAGACCCAGCACGGAACCGUUCUAGUGCAGAUUAAAUAUGAAGGAACAGAUGCACCAUGCAAGAUCCCCUUUUCAACCCAAGAUGAAAAAGGAGUAACCCAGAAUGGGAGAUUGAUAACAGCUAACCCUAUAGUUACUGACAAAGAAAAACCAGUCAACAUUGAGGCAGAACCGCCUUUUGGUGAGAGUUACAUCGUAAUAGGAGCAGGUGAAAAAGCUUUGAAACUAAGCUGGUUUAAGAAAGGAAGCAGCAUAGGGAAAAUGUUUGAGGCAACUGCCAGAGGAGCACGAAGGAUGGCCAUACUGGGAGACACCGCAUGGGACUUUGGUUCUAUAGGAGGAGUGUUCACGUCUGUUGGAAAAUUAGUACACCAGAUUUUUGGAACUGCAUAUGGAGUUUUGUUCAGCGGUGUUUCCUGGACCAUGAAAAUAGGAAUAGGGGUUCUGCUGACAUGGCUAGGAUUAAACUCAAGGAGCACGUCCCUUUCGAUGACGUGCAUUGCAGUUGGCCUAGUAACACUA
>KF060918/Guangzhou/2012
GGGACUUCGUGGAAGGACUGUCAGGAGCAACUUGGGUAGAUGUGGUGCUGGAACAUGGAAGUUGCGUCACUACCAUGGCAAAAGACAAACCAACAUUGGACAUUGAACUCUUGAAGACGGAAGUCACAAACCCUGCCGUCCUGCGCAAACUGUGCAUUGAAGCUAAAAUAUCAAACACCACCACCGACUCAAGAUGUCCAACACAGGGAGAAGCCACACUGGUGGAAGAACAAGACGCGAACUUUGUGUGUCGACGAACGUUUGUGGACAGAGGCUGGGGCAAUGGCUGUGGGCUCUUCGGAAAAGGAAGCCUUAUAACGUGUGCUAAGUUCAAGUGUGUGACAAAACUGGAAGGAAAAAUAGUUCAAUAUGAAAACUUGAAAUAUUCAGUAAUAGUCACCGUCCACACUGGAGACCAGCACCAAGUGGGAAAUGAAAGCACAGAACAUGGGACAACUGCAACUAUAACACCUCAAGCUCCUACGACGGAAAUACAGCUGACCGACUACGGAGCUCUUACAUUGGAUUGUUCACCUAGAACAGGACUAGACUUUAAUGAAAUGGUGUUGUUGACAAUGAAAGAAAAGUCAUGGCUAGUUCACAAACAAUGGUUUCUAGACCUACCACUGCCUUGGACCUCGGGAGCUUCAACAUCACAAGAAACUUGGAACAGACAAGAUUUGCUGGUGACAUUUAAGACAGCUCAUGCAAAGAAGCAGGAAGUAGUCGUACUAGGAUCACAAGAAGGAGCAAUGCACACUGCGUUGACCGGAGCGACAGAAAUCCAAACGUCUGGAACGACAACGAUUUUUGCAGGACACUUGAAAUGUAGACUAAAGAUGGACAAACUGACUCUAAAAGGGAUGUCAUAUGUGAUGUGCACAGGCUCAUUCAAGCUAGAGAAAGAAGUGGCUGAGACCCAGCAUGGAACCGUUCUAGUGCAGAUUAAAUACGAAGGAACAGAUGCACCAUGCAAGAUCCCUUUUUCGACCCAAGAUGAAAAGGGAGUAACCCAGAAUGGGAGAUUGAUAACAGCCAACCCCAUAGUUACUGACAAAGAAAAAUCAGUCAACAUUGAGGCAGAACCGCCUUUUGGUGAGAGUUACAUCGUGAUAGGAGCAGGUGAAAAAGCUUUGAAACUGAGCUGGUUCAAGAAAGGAAGCAGCAUAGGGAAAAUGUUUGAGGCAACUGCCAGAGGAGCACGAAGGAUGGCUAUACUGGGAGACACCGCAUGGGACUUUGGUUCUAUAGGAGGAGUGUUCACGUCUGUUGGAAAAUUAGUACACCAGAUUUUUGGAACUGCAUAUGGAGUUUUGUUCAGUGGUGUUUCCUGGACCAUGAAAAUAGGAAUAGGGGUUCUGCUGACAUGGCUAGGAUUAAACUCAAGGAGCGCGUCACUAUCGAUGACGUGCAUUGCAGUUGGCCUAGUAACGCUA
>KF184975/Angola/2013
GGGACUUCGUGGAAGGACUGUCAGGAGCAACUUGGGUAGAUGUGGUACUGGAACAUGGAAGUUGCGUCACCACCAUGGCUAAAGACAAACCAACACUGGACAUUGAACUCUUGAAGACGGAAGUCACAAACCCUGCCGUCCUGCGCAAACUGUGCAUUGAAGCCAAAAUAUCAAACACCACCACUGACUCAAGAUGUCCAACACAAGGAGAAGCCACACUGGUGGAAGAACAAGACGCGAACUUUGUGUGUCGACGAACGUUUGUGGACAGAGGCUGGGGCAAUGGCUGUGGGCUCUUCGGAAAAGGAAGCCUACUGACGUGUGCUAAGUUUAAGUGUGUGACAAAACUGGAAGGAAAGAUAGUUCAAUAUGAAAACUUGAAAUAUUCAGUGAUAGUCACCGUCCACACUGAGGACCAGCAUCAGGUGGGAAAUGAAACCACAGAACAUGGGACAAUUGCAACUAUAACACCUCAAGCUCCCACGUCGGAAAUACAGCUGACCGACUACGGAGCUCUUACAUUGGAUUGUUCACCUAGAACAGGAUUAGACUUCAAUGAAAUGGUGUUGUUGACAAUGAAAGAAAAAUCAUGGCUAGUUCACAAACAAUGGUUUCUAGACUUACCACUGCCUUGGACCUCGGGAGCUUCAACAUCUCAGGAGACUUGGAACAGACAAGAUUUGUUGGUUACAUUUAAGACAGCUCAUGCAAAGAAGCAGGAAGUAGUCGUACUGGGAUCACAAGAAGGAGCAAUGCACACUGCGUUGACUGGGGCGACAGAAAUCCAGACGUCAGGAACAACAACAAUUUUUGCAGGACAUCUGAAAUGCAGACUAAAAAUGGAUAAACUAACUUUAAAAGGGAUGUCAUAUGUGAUGUGCACAGGCUCAUUUAAGUUAGAGAAGGAAGUGGCUGAGACCCAGCAUGGAACCGUUUUAGUGCAGGUUAAAUACGAAGGAACAGAUGCACCAUGCAAGAUCCCCUUCUCGAUCCAAGAUGAGAAAGGAGUGAUCCAGAAUGGGAGAUUGAUAACAGCCAAUCCCAUAGUCACUGACAAAGAAAAACCAGUCAACAUUGAGACAGAACCACCUUUUGGUGAGAGCUACAUCGUGGUGGGGGCAGGCGAAAAAACUCUGAAACUAAGCUGGUUCAAAAAAGGAAGCAGCAUAGGAAAAAUGUUCGAAGCAACCGCCCGAGGAGCACGAAGGAUGGCUAUUCUAGGAGACACCGCAUGGGACUUCGGUUCCAUAGGAGGAGUGUUCACAUCUGUGGGAAAACUGGUACACCAGGUUUUCGGAACCGCAUAUGGGGUUUUGUUCAGCGGUGUCUCUUGGACCAUGAAAAUAGGAAUAGGGAUCCUGCUGACAUGGCUAGGAUUAAAUUCAAGGAGCACGUCACUUUCAAUGACUUGCAUUGCAGUUGGCAUGGUCACACUG
>KF289072/India/2011
GAGACUUCGUUGAAGGACUGUCAGGAGCAACAUGGGUGGAUGUGGUACUGGAGCAUGGAAGCUGCGUCACCACCAUGGCAAAAAAUAAACCAACAUUGGACAUUGAACUCUUGAAGACGGAGGUCACGAACCCUGCCGUCUUGCGCAAACUGUGCAUUGAAGCUAAAAUAUCAAACACCACUACCGAUUCAAGAUGUCCAACACAAGGAGAAGCUACACUGGUGGAAGAACAAGACGCGAACUUUGUGUGUCGACGAACAUUCGUGGACAGAGGCUGGGGUAAUGGUUGUGGACUAUUCGGGAAGGGAAGCUUACUAACGUGUGCUAAGUUUAAGUGUGUGACAAAACUUGAAGGAAAGAUAGUUCAAUAUGAAAACUUAAAAUAUUCGGUGAUAGUCACUGUCCACACUGGGGACCAGCACCAGGUAGGAAAUGAGACUACAGAACAUGGAACAAUUGCAACCAUAACACCUCAAGCUCCCACGUCGGAAAUACAGCUGACUGACUACGGAGCCCUUACAUUGGACUGCUCACCUAGAACAGGGCUGGACUUUAAUGAGAUGGUGCUGUUGACAAUGAAAGAAAAAUCAUGGCUUGUCCACAAACAAUGGUUUCUAGACUUACCAUUGCCUUGGACCUCGGGGGCUUCAACAUCUCAAGAGACUUGGAACAGACAAGAUUUGCUGGUCACAUUUAAGACAGCUCAUGCAAAGAAGCAGGAAGUAGUCGUACUGGGGUCACAAGAAGGAGCAAUGCACACUGCGUUGACUGGGGCGACAGAAAUCCAGACGUCAGGAACGACGACAAUCUUCGCAGGACACCUGAAAUGUAGACUAAAAAUGGAUAAACUGACUUUAAAAGGGGUGUCAUAUGUGAUGUGCACAGGCUCAUUUAAGCUAGAGAAGGAAGUGGCUGAGACCCAGCAUGGAACUGUUUUAGUGCAGGUUAAAUAUGAAGGAACAGAUGCACCAUGCAAGAUUCCAAUUUCAACCCAAGAUGAGAAAGGAGUGACCCAGAAUGGGAGAUUGAUAACAGCCAAUCCCAUAGUUACUGACAAAGAAAAACCAGUCAACAUUGAAACAGAACCACCCUUUGGUGAGAGCUACAUCGUGAUAGGGGCGGGUGAAAAAGCUUUGAAACUAAGCUGGUUCAAGAAAGGAAGCAGCAUAGGGAAAAUGUUCGAAGCCACCGCCCGAGGAGCACGAAGGAUGGCUAUCCUGGGAGACACAGCAUGGGACUUCGGUUCCAUAGGAGGGGUGUUCACAUCUGUGGGAAAAUUGGUACACCAGGUUUUUGGAACCGCAUAUGGGGUCUUGUUCAGCGGUGUUUCCUGGACCAUGAAAAUAGGAAUAGGGAUUCUGCUGACAUGGCUAGGAUUGAAUUCAAGGAGCACGUCACUCUCGAUGACGUGCAUUGCAGUUGGCAUGGUCACACUG
>KF559256/Myanmar/2007
GGGACUUCGUGGAAGGACUGUCAGGAGCAACUUGGGUAGAUGUGGUACUGGAACAUGGAAGUUGCGUCACCACCAUGGCAAAAGACAAACCAACACUGGACAUUGAACUCUUGAAGACGGAAGUCACAAACCCUGCCGUCCUGCGCAAACUGUGCAUUGAAGCUAAAAUAUCAAACACCACCACUGACUCAAGAUGUCCAACACAAGGAGAAGCCACACUGGUGGAAGAACAAGACGCGAACUUUGUGUGUCGACGAACGUUUGUGGACAGAGGCUGGGGCAAUGGCUGUGGGCUCUUCGGAAAAGGAAGCCUACUAACGUGUGCUAAGUUCAAGUGUGUGACAAAACUGGAAGGAAAGAUAGUUCAAUAUGAAAACUUGAAAUAUUCAGUAAUAGUCACCGUCCACACUGGAGACCAGCAUCAGGUGGGAAAUGAAAGCACAGAACAUGGGACAACUGCAACUAUAACACCUCAAGCUCCUACGACGGAAAUACAGCUGACCGACUACGGAGCUCUUACAUUGGAUUGUUCACCUAGAACAGGAUUAGACUUUAAUGAAAUGGUGUUGUUGACAAUGAAAGAAAAAUCAUGGCUAGUCCACAAACAAUGGUUUCUAGACUUACCACUGCCUUGGACCUCGGGAGCUUCAACAUCACAAGAGACUUGGAACAGACAAGAUUUGCUGGUGACAUUUAAGACAGCUCAUGCAAAGAAGCAGGAAGUAGUCGUACUAGGAUCACAAGAAGGAGCAAUGCACACUGCGUUGACCGGAGCGACAGAAAUCCAAACGUCUGGAACGACAACAAUUUUUGCAGGACACUUGAAAUGUAGACUAAAGAUGGACAAACUGACUCUAAAAGGGAUGUCAUAUGUGAUGUGCACAGGCUCAUUCAAGCUAGAGAAAGAAGUGGCUGAGACCCAGCAUGGAACCGUUCUAGUGCAGAUUAAAUACGAAGGAACAGAUGCACCAUGCAAGAUCCCUUUUUCGACCCAAGAUGAAAAAGGAGUAACCCAGAAUGGGAGAUUGAUAACAGCCAACCCCAUAGUCACUGACAAAGAAAAACCAGUCAACAUUGAGGCAGAACCGCCUUUUGGUGAGAGUUACAUCGUGAUAGGAGUAGGUGAAAAAGCUUUGAAACUAAGCUGGUUCAAGAAAGGAAGCAGCAUAGGGAAAAUGUUUGAGGCAACUGCCAGAGGAGCACGAAGGAUGGCCAUACUGGGAGACACCGCAUGGGACUUUGGUUCUAUAGGAGGAGUGUUCACGUCUGUUGGAAAAUUAGUACACCAGAUUUUUGGAACUGCAUAUGGAGUUUUGUUCAGCGGUGUUUCCUGGACCAUGAAAAUAGGAAUAGGGGUUUUGCUGACAUGGUUAGGAUUAAACUCAAGGAGCACGUCCCUCUCGAUGACGUGCAUUGCAGUUGGCCUAGUAACACUA
>KF887994/Thailand/2013
GGGACUUCGUGGAAGGACUGUCAGGAGCAACCUGGGUAGAUGUGGUACUGGAACAUGGAAGUUGCGUCACCACCAUGGCAAAAGACAAACCAACAUUGGACAUUGAACUUUUGAAGACGGAAGUCACAAACCCUGCCAUCCUGCGCAAACUGUGCAUUGAAGCUAAAAUAUCAAACACCACCACCGACUCAAGAUGCCCAACACAAGGAGAAGCCACACUGGUGGAAGAACAAGACGCGAACUUUGUGUGUCGACGAACGUUUGUGGACAGAGGCUGGGGCAAUGGCUGUGGGCUCUUCGGAAAAGGAAGCCUAAUAACGUGUGCUAAGUUCAAGUGUGUGACAAAACUGGAAGGAAAGAUAGUUCAAUAUGAAAACUUGAAAUAUUCAGUAAUAGUCACCGUUCACACCGGAGACCAGCACCAGGUGGGAAAUGAAAGCACAGAACAUGGGACAACUGCAACUAUAACACCUCAAGCUCCUACGACGGAAAUACAGCUGACUGACUACGGAGCUCUUACAUUGGAUUGUUCACCUAGAACAGGACUAGACUUUAAUGAAAUGGUGUUGUUGACAAUGAAAGAAAAAUCAUGGCUAGUCCACAAACAAUGGUUUCUAGACCUACCACUGCCUUGGACCUCGGGAGCUUCAACAUCACAAGAGACUUGGAACAGACAAGAUUUGCUGGUGACAUUUAAGACAGCCCAUGCAAAGAAGCAGGAAGUAGUCGUACUAGGAUCACAAGAAGGAGCAAUGCACACUGCGUUGACCGGAGCAACAGAAAUCCAAACGUCUGGAACGACAACAAUUUUUGCAGGACACUUGAAAUGCAGACUAAAGAUGGACAAACUGACUCUAAAAGGGAUGUCAUAUGUGAUGUGCACAGGCUCAUUCAAGCUAGAGAAAGAAGUGGCUGAGACCCAGCAUGGAACCGUUCUAGUGCAGAUUAAAUAUGAAGGAACAGAUGCACCAUGCAAGAUCCCUUUUUCGACCCAAGAUGAAAAAGGAGUAACCCAGAAUGGGAGAUUGAUAACAGCUAACCCUAUAGUUACUGACAAAGAAAAACCAGUCAACAUUGAGGCAGAACCGCCUUUUGGUGAGAGUUACAUCGUAAUAGGAGCAGGUGAAAAAGCUUUGAAACUAAGCUGGUUUAAGAAAGGAAGCAGCAUAGGGAAAAUGCUUGAGGCAACUGCCAGAGGAGCUCGAAGGAUGGCCAUACUGGGAGACACCGCAUGGGACUUUGGUUCUAUAGGAGGAGUGUUCACGUCUGUUGGAAAAUUAGUACACCAGAUUUUUGGAACUGCAUAUGGAGUUUUGUUCAGCGGUGUUUCCUGGACCAUGAAAAUAGGAAUAGGGGUUCUGCUGACAUGGCUAGGAUUAAACUCAAGGAGCACGUCCCUUUCGAUGACGUGCAUUGCAGUUGGCCUAGUAACACUA
>KF955445/Cambodia/2003
GGGACTTCGTGGAAGGACTGTCAGGAGCAACTTGGGTAGATGTGGTACTGGAACATGGAAGTTGCGTCACTACCATGGCAAAAGACAAACCAACATTGGACATTGAACTCTTGAAGACGGAAGTCACAAACCCTGCCGTCCTGCGCAAACTGTGCATTGAAGCTAAAATATCAAACACCACCACCGACTCAAGATGTCCAACACAAGGAGAAGCCACACTGGTGGAAGAACAAGACGCGAACTTTGTGTGTCGACGAACGTTTGTGGACAGAGGCTGGGGCAATGGCTGTGGGCTCTTCGGAAAAGGAAGCCTAATAACGTGTGCTAAGTTTAAGTGTGTGACAAAACTGGAAGGAAAGATAGTCCAATATGAAAACTTGAAATATTCAGTAATAGTCACCGTCCACACTGGAGACCAGCACCAGGTGGGAAATGAAAGCACAGAACATGGGACAACTGCAACTATAACACCTCAAGCTCCTACGACGGAAATACAGCTGACCGACTACGGAGCTCTTACATTGGATTGTTCACCTAGAACAGGACTAGACTTTAATGAAATGGTGTTGTTGACAATGAAAGAAAAATCATGGCTAGTCCACAAACAATGGTTTCTAGACCTACCACTGCCTTGGACCTCGGGAGCTTCAACATCACAGGAAACTTGGAACAGACAAGATTTGCTGGTGACATTTAAGACAGCTCATGCAAAGAAGCAGGAAGTAGTCGTACTAGGATCACAAGAAGGAGCAATGCACACTGCGCTGACCGGAGCGACAGAAATCCAAACGTCTGGAACGACAACAATTTTTGCAGGACACTTGAAATGTAGACTAAAGATGGACAAACTGACTCTAAAAGGGATGTCATATGTGATGTGCACAGGCTCATTCAAGCTAGAGAAAGAAGTGGCTGAGACCCAGCATGGAACCGTTCTAGTGCAGATTAAATACGAAGGAACAGATGCACCATGCAAGATCCCTTTTTCGACCCAAGATGAGAAAGGAGTAACCCAGAATGGGAGATTGATAACAGCCAACCCCATAGTCACTGACAAAGAAAAACCAGTCAACATTGAGGCAGAACCGCCTTTTGGTGAGAGTTACATCGTGATAGGAGCAGGTGAAAAAGCTTTGAAACTAAGCTGGTTCAAGAAAGGAAGCAGCATAGGGAAAATGTTTGAGGCAACTGCCAGAGGAGCACGAAGGATGGCCATACTGGGAGACACCGCATGGGACTTTGGTTCTATAGGAGGAGTGTTCACGTCTGTTGGAAAATTAGTACACCAGATTTTTGGAACTGCATATGGAGTTTTGTTCAGCGGTGTTTCCTGGACCATGAAAATAGGAATAGGGGTTCTGCTGACATGGCTAGGATTAAACTCAAGGAGCACGTCCCTTTCGATGACGTGCATTGCAGTCGGCCTAGTAACGCTA
>KF971871/Guangdong/2013
GGGACUUCGUGGAAGGACUGUCAGGAGCAACUUGGGUAGAUGUGGUGCUGGAACAUGGAAGUUGCGUCACUACCAUGGCAAAAGACAAACCAACAUUGGACAUUGAACUCUUGAAGACGGAAGUCACAAACCCUGCCGUCCUGCGCAAACUGUGCAUUGAAGCUAAAAUAUCAAACACCACCACCGACUCAAGAUGUCCAACACAAGGAGAAGCCACACUGGUGGAAGAACAAGACGCGAAUUUUGUGUGUCGACGAACGUUUGUGGAUAGAGGCUGGGGCAAUGGCUGUGGGCUCUUCGGAAAAGGAAGCCUUAUAACGUGUGCUAAGUUCAAGUGUGUGACAAAAUUGGAAGGAAAAAUAGUUCAAUAUGAAAACUUGAAAUAUUCAGUAAUUGUCACCGUCCACACUGGAGACCAGCACCAAGUGGGAAAUGAAAGCACAGAACAUGGGACAACUGCAACUAUAACACCUCAAGCUCCCACGACGGAAAUACAGCUGACCGACUACGGAGCUCUUACACUGGAUUGUUCACCUAGAACAGGACUAGACUUUAAUGAAAUGGUGUUGUUGACAAUGAAAGAAAAAUCAUGGCUAGUCCACAAACAAUGGUUUCUAGACCUACCACUGCCUUGGACCUCGGGAGCUUCAACAUCACAAGAAACUUGGAACAGACAAGAUUUGCUGGUGACAUUUAAGACAGCUCAUGCAAAGAAGCAGGAAGUAGUCGUACUAGGAUCACAAGAAGGAGCAAUGCACACUGCGUUGACCGGAGCGACAGAAAUCCAAACGUCUGGAACGACAACAAUUUUUGCAGGACAUUUGAAAUGUAGACUAAAGAUGGACAAACUGACUCUAAAAGGGAUGUCAUAUGUGAUGUGCACAGGCUCAUUCAAGCUAGAGAAAGAAGUGGCUGAGACCCAGCAUGGAACCGUUCUAGUGCAGAUUAAAUACGAAGGAACAGAUGCACCAUGCAAGAUUCCUUUUUCGACCCAAGAUGAAAAAGGAGUAACUCAGAAUGGGAGAUUGAUAACAGCCAACCCCAUAGUUACUGACAAAGAAAAGCCAGUCAACAUUGAGGCGGAACCGCCUUUUGGUGAGAGUUACAUUGUGAUAGGAGCAGGUGAAAAAGCUUUGAAACUAAGCUGGUUCAAGAAAGGAAGUAGCAUAGGGAAAAUGUUUGAGGCAACUGCCAGAGGAGCACGAAGGAUGGCUAUACUGGGAGACACCGCAUGGGACUUUGGUUCUAUAGGAGGAGUGUUCACGUCUGUUGGAAAAUUAGUACACCAGAUUUUUGGAACUGCAUAUGGAGUUUUGUUCAGCGGUGUUUCCUGGACCAUGAAAAUAGGAAUAGGGGUUCUGCUGACAUGGCUAGGAUUAAACUCAAGGAGCACGUCCCUUUCGAUGACGUGCAUUGCAGUUGGCCUAGUAACGCUA
>KJ438296/Guangzhou/2013
GGGACTTCGTGGAAGGACTGTCAGGAGCAACTTGGGTAGATGTGGTGCTGGAACATGGAAGTTGCGTCACTACCATGGCAAAAGACAAACCAACATTGGACATTGAACTCTTGAAGACGGAAGTCACAAACCCTGCCGTCCTGCGCAAACTGTGCATTGAAGCTAAAATATCAAACACCACCACCGACTCAAGATGTCCAACACAAGGAGAAGCCACACTGGTGGAAGAACAAGACGCGAATTTTGTGTGTCGACGAACGTTTGTGGATAGAGGCTGGGGCAATGGCTGTGGGCTCTTCGGAAAAGGAAGCCTTATAACGTGTGCTAAGTTCAAGTGTGTGACAAAATTGGAAGGAAAAATAGTTCAATATGAAAACTTGAAATATTCAGTAATTGTCACCGTCCACACTGGAGACCAGCACCAAGTGGGAAATGAAAGCACAGAACATGGGACAACTGCAACTATAACACCTCAAGCTCCCACGACGGAAATACAGCTGACCGACTACGGAGCTCTTACACTGGATTGTTCACCTAGAACAGGACTAGACTTTAATGAAATGGTGTTGTTGACAATGAAAGAAAAATCATGGCTAGTCCACAAACAATGGTTTCTAGACCTACCACTGCCTTGGACCTCGGGAGCTTCAACATCACAAGAAACTTGGAACAGACAAGATTTGCTGGTGACATTCAAGACAGCTCATGCAAAGAAGCAGGAAGTAGTCGTACTAGGATCACAAGAAGGAGCAATGCACACTGCGTTGACCGGAGCGACAGAAATCCAAACATCTGGAACGACAACAATTTTTGCAGGACATTTGAAATGTAGACTAAAGATGGACAAACTGACTCTAAAAGGGATGTCATATGTGATGTGCACAGGCTCATTCAAGCTAGAGAAAGAAGTGGCTGAGACCCAGCATGGAACCGTTCTAGTGCAGATTAAATACGAAGGAACAGATGCACCATGCAAGATTCCTTTTTCGACCCAAGATGAAAAAGGAGTAACCCAGAATGGGAGATTGATAACAGCCAACCCCATAGTTACTGACAAAGAAAAGCCAGTCAACATTGAGGCGGAACCGCCTTTTGGTGAGAGTTACATTGTGATAGGAGCAGGTGAAAAAGCTTTGAAACTAAGCTGGTTCAAGAAAGGAAGTAGCATAGGGAAAATGTTTGAGGCAACTGCCAGAGGAGCACGAAGGATGGCCATACTGGGAGACACCGCATGGGACTTTGGTTCTATAGGAGGAGTGTTCACGTCTGTTGGAAAATTAGTACACCAGATTTTTGGAACTGCATATGGAGTTTTGTTCAGCGGTGTTTCCTGGACCATGAAAATAGGAATAGGGGTTCTGCTGACATGGCTAGGATTAAACTCAAGGAGCACGTCCCTTTCGATGACGTGCATTGCAGTTGGCCTAGTAACGCTA
>KJ545462/Guangzhou/2013
GGGACTTCGTGGAAGGACTGTCAGGAGCAACTTGGGTAGATGTGGTGCTGGAACATGGAAGTTGCGTCACTACCATGGCAAAAGACAAACCAACATTGGACATTGAACTCTTGAAGACGGAAGTCACAAACCCTGCCGTCCTGCGCAAACTGTGCATTGAAGCTAAAATATCAAACACCACCACCGACTCAAGATGTCCAACACAAGGAGAAGCCACACTGGTGGAAGAACAAGACGCGAATTTTGTGTGTCGACGAACGTTTGTGGATAGAGGCTGGGGCAATGGCTGTGGGCTCTTCGGAAAAGGAAGCCTTATAACGTGTGCTAAGTTCAAGTGTGTGACAAAATTGGAAGGAAAAATAGTTCAATATGAAAACTTGAAATATTCAGTAATTGTCACCGTCCACACTGGAGACCAGCACCAAGTGGGAAATGAAAGCACAGAACATGGGACAACTGTAACTATAACACCTCAAGCTCCCACGACGGAAATACAGCTGACCGACTACGGAGCTCTTACACTGGATTGTTCACCTAGAACAGGACTAGACTTTAATGAAATGGTGTTGTTGACAATGAAAGAAAAATCATGGCTAGTCCACAAACAATGGTTTCTAGACCTACCACTGCCTTGGACCTCGGGAGCTTCAACATCACAAGAAACTTGGAACAGACAAGATTTGCTGGTGACATTTAAGACAGCTCATGCAAAGAAGCAGGAAGTAGTCGTACTAGGATCACAAGAAGGAGCAATGCACACTGCGTTGACCGGAGCGACAGAAATCCAAACGTCTGGAACGACAACAATTTTTGCAGGACATTTGAAATGTAGACTAAAGATGGACAAACTGACTCTAAAAGGGATGTCATATGTGATGTGCACAGGCTCATTCAAGCTAGAGAAAGAAGTGGCTGAGACCCAGCATGGAACCGTTCTAGTGCAGATTAAATACGAAGGAACAGATGCACCATGCAAGATTCCTTTTTCGACCCAAGATGAAAAAGGAGTAACTCAGAATGGGAGATTGATAACAGCCAACCCCATAGTTACTGACAAAGAAAAGCCAGTCAACATTGAGGCGGAACCGCCTTTTGGTGAGAGTTACATTGTGATAGGAGCAGGTGAAAAAGCTTTGAAACTAAGCTGGTTCAAGAAAGGAAGTAGCATAGGGAAAATGTTTGAGGCAACTGCCAGAGGAGCACGAAGGATGGCCATACTGGGAGACACCGCATGGGACTTTGGTTCTATAGGAGGAGTGTTCACGTCTGTTGGAAAATTAGTACACCAGATTTTTGGAACTGCATATGGAGTTTTGTTCAGCGGTGTTTCCTGGACCATGAAAATAGGAATAGGGGTTCTGCTGACATGGCTAGGATTAAACTCAAGGAGCACGTCCCTTTCGATGACGTGCATTGCAGTTGGCCTAGTAACGCTA
>KJ806865/Malaysia/2013
GAGACUUCGUUGAAGGACUGUCAGGAGCAACAUGGGUGGAUGUGGUACUGGAGCAUGGAAGCUGUGUCACCACCAUGGCAAAGAAUAAACCAACAUUGGACAUUGAACUCUUGAAGACGGAGGUCACGAACCCUGCCGUCUUGCGCAAACUGUGCAUUGAAGCUAAAAUAUCAAACACCACCACCGAUUCAAGAUGUCCAACACAAGGAGAAGCUACACUGGUGGAAGAACAAGACGCGAACUUUGUGUGUCGACGAACAUUCGUGGACAGAGGCUGGGGCAAUGGUUGUGGACUAUUCGGGAAGGGAAGCUUACUAACGUGUGCUAAGUUUAAGUGUGUGACAAAACUUGAAGGAAAGAUAGUUCAAUAUGAAAACUUAAAAUAUUCGGUGAUAGUCACUGUCCACACUGGGGACCAGCACCAGGUAGGAAAUGAGACUACAGAACAUGGAACAAUUGCAACCAUAACACCUCAAGCUCCCACGUCGGAAAUACAGCUGACUGACUACGGAGCCCUUACAUUGGACUGCUCACCUAGAACAGGGCUGGACUUUAAUGAGAUGGUGCUGUUGACAAUGAAAGAAAAAUCAUGGCUUGUCCACAAACAAUGGUUUCUAGACUUACCAUUGCCUUGGACCUCGGGGGCUUCAACAUCUCAAGAGACUUGGAACAGACAAGAUCUGCUGGUCACAUUUAAGACAGCUCAUGCAAAGAAGCAGGAAGUAGUCGUACUGGGGUCACAAGAAGGAGCAAUGCACACUGCGUUGACUGGGGCGACAGAAAUCCAGACGUCAGGAACGACGACAAUCUUCGCAGGACACCUGAAAUGUAGACUAAAAAUGGAUAAACUGACUUUAAAAGGGGUGUCAUAUGUGAUGUGCACAGGCUCAUUUAAGCUAGAGAAGGAAGUGGCUGAGACCCAGCAUGGAACUGUCCUAGUGCAGGUUAAAUAUGAAGGAACAGAUGCACCAUGCAAGAUUCCAAUUUCAACCCAAGAUGAGAAAGGAGUGACCCAGAAUGGGAGAUUGAUAACAGCCAAUCCCAUAGUUACUGACAAAGAAAAACCAGUCAACAUUGAAACAGAACCACCCUUUGGUGAGAGCUACAUCGUGAUAGGGGCGGGUGAAAAAGCUUUGAAACUAAGCUGGUUCAAGAAAGGAAGCAGCAUAGGGAAAAUGUUCGAAGCCACCGCCCGAGGAGCACGAAGGAUGGCUAUCCUGGGAGACACAGCAUGGGACUUCGGUUCCAUAGGAGGGGUGUUCACAUCUGUGGGAAAAUUGGUACACCAGGUUUUUGGAACCGCAUAUGGGGUCCUGUUCAGCGGUGUUUCUUGGACCAUGAAAAUAGGAAUAGGGAUUCUGCUGACAUGGCUAGGAUUGAAUUCAAGGAGCACGUCACUCUCGAUGACGUGCAUUGCAGUUGGCAUGGUCACACUG
>KJ806956/Singapore/2013
GAGACUUCGUUGAAGGACUGUCAGGAGCAACAUGGGUGGAUGUGGUACUGGAGCAUGGAAGCUGUGUCACCACCAUGGCAAAGAAUAAACCAACAUUGGACAUUGAACUCUUGAAGACGGAGGUCACGAACCCUGCCGUCUUGCGCAAACUGUGCAUUGAAGCUAAAAUAUCAAACACCACCACCGAUUCAAGAUGUCCAACACAAGGAGAAGCUACACUGGUGGAAGAACAAGACGCGAACUUUGUGUGUCGACGAACAUUCGUGGACAGAGGCUGGGGUAAUGGUUGUGGACUAUUCGGGAAGGGAAGCUUACUAACGUGUGCUAAGUUUAAGUGUGUGACAAAACUUGAAGGAAAGAUAGUUCAAUAUGAAAACUUAAAAUAUUCGGUGAUAGUCACUGUCCACACUGGGGACCAGCACCAGGUAGGAAAUGAGACUACAGAACAUGGAACAAUUGCAACCAUAACACCUCAAGCUCCCACGUCGGAAAUACAGCUGACUGACUACGGAGCCCUUACAUUGGACUGCUCACCUAGAACAGGGCUGGACUUUAAUGAGAUGGUGCUGUUGACAAUGAAAGAAAAAUCAUGGCUUGUCCACAAACAAUGGUUUCUAGACUUACCAUUGCCUUGGACCUCGGGGGCUUCAACAUCUCAAGAGACUUGGAACAGACAAGAUCUGCUGGUCACAUUUAAGACAGCUCAUGCAAAGAAGCAGGAAGUAGUCGUACUGGGGUCACAAGAAGGAGCAAUGCACACUGCGUUGACUGGGGCGACAGAAAUCCAGACGUCAGGAACGACGACAAUCUUCGCAGGACACCUGAAAUGUAGACUAAAAAUGGAUAAACUGACCUUAAAAGGGGUGUCAUAUGUGAUGUGCACAGGCUCAUUUAAGCUAGAGAAGGAAGUGGCUGAGACCCAGCAUGGAACUGUCCUAGUGCAGGUUAAAUAUGAAGGAACAGAUGCACCAUGCAAGAUUCCAAUUUCAACCCAAGAUGAGAAAGGAGUGGCCCAGAAUGGGAGAUUGAUAACAGCCAAUCCCAUAGUUACUGACAAAGAAAAACCAGUCAACAUUGAAACAGAACCACCCUUUGGUGAGAGCUACAUCGUGAUAGGGGCGGGUGAAAAAGCUUUGAAACUAAGCUGGUUCAAGAAAGGAAGCAGCAUAGGGAAAAUGUUCGAAGCCACCGCCCGAGGAGCACGAAGGAUGGCUAUCCUGGGAGACACAGCAUGGGACUUCGGUUCCAUAGGAGGGGUGUUCACAUCUGUGGGAAAAUUGGUACACCAGGUUUUUGGAACCGCAUAUGGGGUCCUGUUCAGCGGUGUUUCUUGGACCAUGAAAAUAGGAAUAGGGAUUCUGCUGACAUGGCUAGGAUUGAAUUCAAGGAGCACGUCACUCUCGAUGACGUGCAUUGCAGUUGGCAUGGUCACACUG
>KJ806964/Singapore/2014
GAGACUUCGUUGAAGGACUGUCAGGAGCAACAUGGGUGGAUGUGGUACUGGAGCAUGGAAGCUGUGUCACCACCAUGGCAAAGAAUAAACCAACAUUGGACAUUGAACUCUUGAAGACGGAGGUCACGAACCCUGCCGUCUUGCGCAAACUGUGCAUUGAAGCUAAAAUAUCAAACACCACCACCGAUUCAAGAUGUCCAACACAAGGAGAAGCUACACUGGUGGAAGAACAAGACGCGAACUUUGUGUGUCGACGAACAUUCGUGGACAGAGGCUGGGGUAAUGGUUGUGGACUAUUCGGGAAGGGAAGCUUACUAACGUGUGCUAAGUUUAAGUGUGUGACAAAACUUGAAGGAAAGAUAGUUCAAUAUGAAAACUUAAAAUAUUCGGUGAUAGUCACUGUCCACACUGGGGACCAGCACCAGGUAGGAAAUGAGACUACAGAACAUGGAACAAUUGCAACCAUAACACCUCAAGCUCCCACGUCGGAAAUACAGCUGACUGACUACGGAGCCCUUACACUGGACUGCUCACCUAGAACAGGGCUGGACUUUAAUGAGAUGGUGCUGUUGACAAUGAAAGAAAAAUCAUGGCUUGUCCACAAACAAUGGUUUCUAGACUUACCAUUGCCUUGGACCUCGGGGGCUUCAACAUCUCAAGAGACUUGGAACAGACAAGAUCUGCUGGUCACAUUUAAGACAGCUCAUGCAAAGAAGCAGGAAGUAGUCGUACUGGGGUCACAAGAAGGAGCAAUGCACACUGCGUUGACUGGGGCGACAGAAAUCCAGACGUCAGGAACGACGACAAUCUUCGCAGGACACCUGAAAUGUAGACUAAAAAUGGAUAAACUGACUUUAAAAGGGGUGUCAUAUGUGAUGUGCACAGGCUCAUUUAAGCUAGAGAAGGAAGUGGCUGAGACCCAGCAUGGAACUGUCCUAGUGCAGGUUAAAUAUGAAGGAACAGAUGCACCAUGCAAGAUUCCAAUUUCAACCCAAGAUGAGAAAGGAGUGACCCAGAAUGGGAGAUUGAUAACAGCCAAUCCCAUAGUUACUGACAAAGAAAAACCAGUCAACAUUGAAACAGAACCACCCUUUGGUGAGAGCUACAUCGUGAUAGGGGCGGGUGAAAAAGCUUUGAAACUAAGCUGGUUCAAGAAAGGAAGCAGCAUAGGGAAAAUGUUCGAAGCCACCGCCCGAGGAGCACGAAGGAUGGCUAUCCUGGGAGACACAGCAUGGGACUUCGGUUCCAUAGGAGGGGUGUUCACAUCUGUGGGAAAAUUGGUACACCAGGUUUUUGGAACCGCAUAUGGGGUCCUGUUCAGCGGUGUUUCUUGGACCAUGAAAAUAGGAAUAGGGAUUCUGCUGACAUGGCUAGGAUUGAAUUCAAGGAGCACGUCACUCUCGAUGACGUGCAUUGCAGUUGGCAUGGUCACACUG
>KJ807795/Guangzhou/2013
GGGACUUCGUGGAAGGACUGUCAGGAGCAACUUGGGUAGAUGUGGUGCUGGAACAUGGAAGUUGCGUCACUACCAUGGCAAAAGACAAACCAACAUUGGACAUUGAACUCUUGAAGACGGAAGUCACAAACCCUGCCGUCCUGCGCAAACUGUGCAUUGAAGCUAAAAUAUCAAACACCACCACCGACUCAAGAUGUCCAACACAAGGAGAAGCCACACUGGUGGAAGAACAAGACGCGAAUUUUGUGUGUCGACGAACGUUUGUGGAUAGAGGCUGGGGCAAUGGCUGUGGGCUCUUCGGAAAAGGAAGCCUUAUAACGUGUGCUAAGUUCAAGUGUGUGACAAAAUUGGAAGGAAAAAUAGUUCAAUAUGAAAACUUGAAAUAUUCAGUAAUUGUCACCGUCCACACUGGAGACCAGCACCAAGUGGGAAAUGAAAGCACAGAACAUGGGACAACUGCAACUAUAACACCUCAAGCUCCCACGACGGAAAUACAGCUGACCGACUACGGAGCUCUUACACUGGAUUGUUCACCUAGAACAGGACUAGACUUUAAUGAAAUGGUGUUGUUGACAAUGAAAGAAAAAUCAUGGCUAGUCCACAAACAAUGGUUUCUAGACCUACCACUGCCUUGGACCUCGGGAGCUUCAACAUCACAAGAAACUUGGAACAGACAAGAUUUGCUGGUGACAUUCAAGACAGCUCAUGCAAAGAAGCAGGAAGUAGUCGUACUAGGAUCACAAGAAGGAGCAAUGCACACUGCGUUGACCGGAGCGACAGAAAUCCAAACAUCUGGAACGACAACAAUUUUUGCAGGACAUUUGAAAUGUAGACUAAAGAUGGACAAACUGACUCUAAAAGGGAUGUCAUAUGUGAUGUGCACAGGCUCAUUCAAGCUAGAGAAAGAAGUGGCUGAGACCCAGCAUGGAACCGUUCUAGUGCAGAUUAAAUACGAAGGAACAGAUGCACCAUGCAAGAUUCCUUUUUCGACCCAAGAUGAAAAAGGAGUAACUCAGAAUGGGAGAUUGAUAACAGCCAACCCCAUAGUUACUGACAAAGAAAAGCCAGUCAACAUUGAGGCGGAACCGCCUUUUGGUGAGAGUUACAUUGUGAUAGGAGCAGGUGAAAAAGCUUUGAAACUAAGCUGGUUCAAGAAAGGAAGUAGCAUAGGGAAAAUGUUUGAGGCAACUGCCAGAGGAGCACGAAGGAUGGCCAUACUGGGAGACACCGCAUGGGACUUUGGUUCUAUAGGAGGAGUGUUCACGUCUGUUGGAAAAUUAGUACACCAGAUUUUUGGAACUGCAUAUGGAGUUUUGUUCAGCGGUGUUUCCUGGACCAUGAAAAUAGGAAUAGGGGUUCUGCUGACAUGGCUAGGAUUAAACUCAAGGAGCACGUCCCUUUCGAUGACGUGCAUUGCAGUUGGCCUAGUAACGCUA
>KM212960/New_Caledonia/2014
GGGACUUCGUGGAAGGACUGUCAGGAGCAACUUGGGUAGAUGUGGUACUGGAACAUGGAAGUUGCGUCACCACCAUGGCAAAAGACAAACCAACACUGGACAUUGAACUCUUGAAGACGGAAGUCACAAACCCUGCCGUCCUGCGCAAACUGUGCAUUGAAGCCAAAAUAUCAAACACCACCACCGACUCAAGAUGUCCAACACAAGGAGAAGCCACACUAGUGGAAGAACAAGACGCGAACUUUGUGUGUCGACGAACGUUUGUGGACAGAGGCUGGGGCAAUGGCUGUGGGCUCUUCGGAAAAGGAAGCCUAAUAACGUGUGCUAAGUUCAAGUGUGUGACAAAACUGGAAGGAAAGAUAGUUCAAUAUGAGAACUUGAAAUAUUCAGUAAUAGUCACCGUUCACACCGGAGACCAGCACCAAGUGGGAAAUGAAAGCACAGAACAUGGGACAACUGCAACUAUAACACCUCAAGCUCCUACGACGGAAAUACAGCUGACCGACUACGGAGCUCUUACAUUGGAUUGUUCACCUAGAACAGGACUAGACUUCAAUGAAAUGGUGUUGUUGACAAUGAAAGAAAAAUCAUGGUUAGUCCACAAACAAUGGUUUUUAGACCUACCACUGCCUUGGACCUCGGGAGCUUCAACAUCACAGGAGACUUGGAACAGACAAGAUCUGCUGGUGACAUUUAAGACAGCUCAUGCAAAGAAGCAGGAAGUAGUCGUGCUAGGAUCACAAGAAGGAGCAAUGCACACUGCGUUGACCGGAGCGACAGAAAUUCAAACGUCUGGAACGACAACAAUUUUUGCAGGACACUUGAAAUGCAGACUAAAGAUGGACAAACUGACUCUAAAAGGGAUGUCAUAUGUGAUGUGCACAGGCUCAUUCAAGCUAGAGAAAGAAUUGGCUGAGACCCAGCAUGGAACCGUUCUAGUGCAGAUUAAAUACGAAGGAACAGAUGCACCAUGCAAGAUCCCUUUUUCGACCCAAGAUGAAAAAGGAGUAACCCAGAAUGGGAGAUUGAUAACAGCUAACCCCAUAGUUACUGACAAAGAAAAACCAGUCAACAUUGAGGCAGAACCGCCCUUUGGUGAGAGUUACAUCGUAAUAGGAGCAGGUGAAAAAGCUUUGAAACUAAGCUGGUUCAAGAAAGGAAGCAGCAUAGGGAAAAUGUUUGAGGCAACUGCCAGAGGAGCACGAAGGAUGGCUAUACUGGGAGACACCGCAUGGGACUUUGGUUCUAUAGGGGGAGUGUUCACGUCUGUUGGAAAAUUAGUACACCAGAUUUUUGGAACUGCAUAUGGAGUUUUGUUCAGCGGUGUUUCCUGGACCAUGAAAAUAGGAAUAGGGGUUCUGCUGACAUGGCUGGGACUAAACUCAAGGAGCACGUCCCUUUCGAUGACGUGCAUUGCAGUUGGCCUAGUAACACUA
>U88535/Nauru_Island/1974
GAGACUUCGUGGAAGGACUGUCAGGAGCUACGUGGGUGGAUGUGGUACUGGAGCAUGGAAGUUGCGUCACUACCAUGGCAAAAGACAAACCAACACUGGACAUUGAACUCUUGAAGACGGAGGUCACAAACCCUGCCGUCCUGCGCAAACUGUGCAUUGAAGCUAAAAUAUCAAACACCACCACCGAUUCGAGAUGUCCAACACAAGGAGAAGCCACGCUGGUGGAAGAACAGGACACGAACUUUGUGUGUCGACGAACGUUCGUGGACAGAGGCUGGGGCAAUGGUUGUGGGCUAUUCGGAAAAGGUAGCUUAAUAACGUGUGCUAAGUUUAAGUGUGUGACAAAACUGGAAGGAAAGAUAGUCCAAUAUGAAAACUUAAAAUAUUCAGUGAUAGUCACCGUACACACUGGAGACCAGCACCAAGUUGGAAAUGAGACCACAGAACAUGGAACAACUGCAACCAUAACACCUCAAGCUCCCACGUCGGAAAUACAGCUGACAGACUACGGAGCUCUAACAUUGGAUUGUUCACCUAGAACAGGGCUAGACUUUAAUGAGAUGGUGUUGUUGACAAUGGAAAAAAAAUCAUGGCUCGUCCACAAACAAUGGUUUCUAGACUUACCACUGCCUUGGACCUCGGGGGCUUCAACAUCCCAAGAGACUUGGAAUAGACAAGACUUGCUGGUCACAUUUAAGACAGCUCAUGCAAAAAAGCAGGAAGUAGUCGUACUAGGAUCACAAGAAGGAGCAAUGCACACUGCGUUGACUGGAGCGACAGAAAUCCAAACGUCUGGAACGACAACAAUUUUUGCAGGACACCUGAAAUGCAGACUAAAAAUGGAUAAACUGACUUUAAAAGGGAUGUCAUAUGUAAUGUGCACAGGGUCAUUCAAGUUAGAGAAGGAAGUGGCUGAGACCCAGCAUGGAACUGUUCUAGUGCAGGUUAAAUACGAAGGAACAGAUGCACCAUGCAAGAUCCCCUUCUCGUCCCAAGAUGAGAAGGGAGUAACCCAGAAUGGGAGAUUGAUAACAGCCAACCCCAUAGUCACUGACAAAGAAAAACCAGUCAACAUUGAAGCGGAGCCACCUUUUGGUGAGAGCUACAUUGUGGUAGGAGCAGGUGAAAAAGCUUUGAAACUAAGCUGGUUCAAGAAGGGAAGCAGUAUAGGGAAAAUGUUUGAAGCAACUGCCCGUGGAGCACGAAGGAUGGCCAUCCUGGGAGACACUGCAUGGGACUUCGGUUCUAUAGGAGGGGUGUUCACGUCUGUGGGAAAACUGAUACACCAGAUUUUUGGGACUGCGUAUGGAGUUUUGUUCAGCGGUGUUUCUUGGACCAUGAAGAUAGGAAUAGGGAUUCUGCUGACAUGGCUAGGAUUAAACUCAAGGAGCACGUCCCUUUCAAUGACGUGUAUCGCAGUUGGCAUGGUCACGCUG
