# Supplementary material for: Clinical and epidemiological features of the 2014 large-scale dengue outbreak in Guangzhou city, China
Source: BMC Infect Dis. 2016 Mar 1;16:102. doi: 10.1186/s12879-016-1379-4 (PMC4774186; doi:10.1186/s12879-016-1379-4)
Supplement: Additional file 2: — Alignment file of DENV2 E gene. (TXT 121 kb) [file 12879_2016_1379_MOESM2_ESM.txt]

>AB111448/Indonesia/1994
UUUGUGGAAGGGGUUUCAGGAGGAAGCUGGGUUGACAUAGUCUUGGAACAUGGAAGCUGUGUGACGACGAUGGCGAAAAAUAAACCAACAUUGGAUUUUGAACUGAUAAAAACAGAAGCCAAACAUCCCGCCACUCUAAGGAAGUAUUGUAUAGAGGCAAAGCUGACCAAUACAACAACAGCAUCCCGCUGCCCAACACAAGGAGAACCUAGCCUAAAUGAAGAACAGGACAAAAGAUUUGUCUGCAAACACUCCAUGGUAGACAGAGGAUGGGGAAAUGGAUGCGGAUUAUUUGGAAAGGGAGGCAUCGUGACCUGUGCAAUGUUCACAUGCAAAAAGAACAUGGAAGGAAAAAUCGUGCAACCAGAAAACUUGGAGUACACCAUUGUGAUAACACCUCACUCAGGGGAAGAGAAUGCAGUCGGAAAUGACACAGGAAAACACGGCAAGGAAAUUAAAGUAACACCACAGAGUUCCAUCACAGAAGCAGAACUAACAGGCUAUGGCACUGUUACGAUGGAAUGCUCUCCGAGAACGGGCCUCGACUUCAAUGAGAUGGUGUUGCUGCAAAUGGAAAACAAGGCUUGGCUGGUGCACAGGCAAUGGUUCUUAGACCUGCCGUUACCAUGGCUGCCCGGAGCAGACACACAAGGAUCAAAUUGGAUACAGAAGGAGACAUUGGUCACUUUCAAAAAUCCCCAUGCAAAGAAACAGGAUGUUGUUGUUUUAGGAUCCCAAGAAGGGGCUAUGCACACAGCACUCACAGGGGCCACGGAAAUCCAGAUGUCAUCAGGAAACUUACUGUUCACAGGACAUCUUAAGUGCAGGUUGAGAAUGGACAAACUACAGCUCAAAGGAAUGUCAUAUUCUAUGUGUACAGGAAAGUUUAAAGUUGUGAAGGAAAUAGCAGAAACACAGCAUGGAACAAUAGUUAUCAGAGUACAAUAUGAAGGGGACGGUUCUCCGUGCAAGAUCCCUUUUGAAAUAAUGGAUUUGGAAAAAAGACAUGUCUUAGGUCGCUUGAUUACAGUCAACCCAAUUGUUACAGAAAAAGACAGCCCAGUCAACAUAGAAGCAGAACCUCCAUUCGGAGACAGCUACAUCAUUAUAGGAGUAGAACCGGGACAACUGAAGCUCAGCUGGUUUAAGAAAGGAAGUUCUAUUGGCCAAAUGUUUGAGACAACAAUGAGAGGAGCGAAGAGAAUGGCCAUUUUAGGUGACACAGCUUGGGAUUUUGGAUCCCUGGGAGGAGUGUUCACAUCUAUAGGAAAGGCCCUCCACCAAGUCUUUGGAGCAAUCUAUGGGGCUGCCUUCAGUGGGGUUUCAUGGACUAUGAAAAUCCUCAUAGGAGUCGUCAUCACAUGGAUAGGAAUGAAUUCACGCAGCACCUCACUGUCUGUGUCACUAGUAUUAGUGGGGGUCGUGACAUUGUAU
>AB189124/Indonesia/1998
UUUGUGGAAGGGGUUUCAGGAGGAAGCUGGGUUGACAUAGUCUUAGAACAUGGAAGCUGUGUGACGACGAUGGCGAAAAAUAAACCAACAUUGGAUUUUGAACUGAUAAAAACGGAAGCCAAACAUCCCGCCACUCUAAGGAAGUAUUGUAUAGAGGCAAAGCUGACCAACACAACAACAGCAUCUCGCUGCCCAACACAAGGAGAACCUAGCCUAAAUGAAGAACAGGACAAAAGGUUUGUCUGCAAACACUCCAUGGUAGACAGAGGAUGGGGAAAUGGAUGCGGAUUAUUUGGAAAGGGAGGCAUCGUGACCUGUGCAAUGUUCACAUGCAAAAAGAACAUGGAAGGAAAAGUCGUGCAACCAGAAAACUUGGAGUACACCAUUGUGAUAACACCUCAUUCAGGGGAAGAGAAUGCAGUCGGAAACGACACAGGAAAACACGGCAAGGAAAUUAAAGUAACACCACAGAGUUCCAUUACAGAAGCAGAACUGACCGGCUAUGGCACUGUCACGAUGGAAUGCUCUCCGAGAACGGGCCUCGACUUUAAUGAGAUGGUGUUGCUGCAAAUGGAAAACAAGGCUUGGCUGGUGCACAGGCAAUGGUUCUUAGACCUGCCGUUACCAUGGCUGCCCGGAGCAGACACACAAGGAUCAAAUUGGAUACAGAAGGAGACAUUGGUCACUUUCAAAAAUCCCCAUGCGAAGAAACAGGAUGUUGUUGUUUUAGGAUCCCAAGAAGGGGCUAUGCAUACAGCACUCACAGGGGCUACGGAAAUCCAGAUGUCAUCAGGAAACUUACUGUUCACAGGACAUCUUAAGUGCAGGCUGAGAAUGGACAAACUACAGCUCAAAGGAAUGUCAUAUUCUAUGUGUACAGGAAAGUUUAAAGUUGUGAAGGAAAUAGCAGAAACACAACAUGGAACAAUAGUUAUCAGAGUACAAUAUGAAGGGGACGGUUCUCCGUGCAAGAUCCCUUUUGAAAUAAUGGAUUUGGAAAAAAGACAUGUCUUAGGUCGCUUGAUCACAGUCAACCCAAUUGUUACAGAAAAAGACAGCCCAGUCAACAUAGAAGCAGAACCUCCAUUCGGAGACAGCUACAUCAUUAUAGGAGUAGAACCGGGACAACUGAAGCUCAACUGGUUUAAGAAAGGAAGUUCUAUUGGCCAAAUGUUUGAGACAACAAUGAGAGGAGCGAAGAGAAUGGCCAUUUUAGGUGACACAGCUUGGGAUUUUGGAUCCCUGGGAGGAGUGUUCACAUCUAUAGGAAAGGCCCUCCACCAAGUCUUUGGAGCAAUCUAUGGGGCUGCCUUCAGUGGGGUUUCAUGGACUAUGAAAAUCCUCAUAGGAGUCGUCAUCACAUGGAUAGGAAUGAAUUCACGCAGCACCUCACUGUCUGUGUCACUAGUCUUAGUGGGGGUCGUGACACUGUAU
>AB479042/Vietnam/2002
UUUGUAGAAGGGGUUUCAGGAGGAAGCUGGGUUGACAUAGUCUUAGAACAUGGAAGUUGUGUGACGACAAUGGCAAAAAACAAACCAACAUUGGAUUUUGAACUGAUAAAAACUGAAGCCAAACAACCUGCCACUCUAAGGAAGUACUGUAUAAAGGCAAAGCUGACCAAUACAACAACAGAAUCUCGUUGCCCAACACAAGGGGAACCCAGUCUAAAUGAAGAGCAGGACAAAAGGUUCGUCUGCAAACACUCCAUGGUAGACAGAGGAUGGGGAAAUGGAUGUGGAUUAUUUGGAAAGGGAGGCAUUGUGACCUGUGCUAUGUUCACAUGCAAAAAGAACAUGGAAGGAAAAAUCGUGCAACCAGAAAAUUUGGAAUACACCAUCGUGAUAACACCUCACUCAGGAGAAGAGCACGCUGUAGGUAAUGACACAGGAAAACAUGGUAAGGAAAUUAAAAUAACACCACAGAGUCCCAUCACAGAAGCAGAACUGACAGGCUAUGGCACAGUCACGAUGGAGUGCUCUCCGAGAACGGGCCUUGACUUCAAUGAGAUGGUGCUGCUGCAGAUGGAAGAUAAAGCUUGGCUGGUGCACAGGCAAUGGUUCCUAGACCUGCCGUUACCAUGGCUACCCGGAGCGGACACACAAGGAUCAAAUUGGAUACAGAAAGAGACACUGGUCACUUUCAAAAAUCCCCACGCGAAGAAACAGGAUGUCGUUGUUUUAGGAUCUCAAGAAGGGGCCAUGCACACGGCACUCACAGGGGCCACAGAAAUCCAGAUGUCAUCAGGAAACUUACUAUUCACAGGACAUCUCAAAUGCAGGCUGAGAAUGGACAAACUACAGCUCAAAGGAAUGUCAUACUCUAUGUGUACAGGAAAGUUUAAAAUUGUGAAGGAAAUAGCAGAAACACAACAUGGAACAAUAGUUAUCAGAGUACAAUAUGAAGGAGACGGCUCUCCAUGUAAGAUCCCUUUUGAAAUAAUGGAUUUGGAAAAAAGACAUGUCUUAGGUCGCCUGAUUACAGUUAAUCCGAUCGUAACAGAAAAAGAUAGCCCAGUCAACAUAGAAGCAGAACCUCCAUUCGGAGACAGCUACAUCAUUAUAGGAGUAGAGCCGGGACAAUUGAAACUCAACUGGUUCAAGAAAGGAAGUUCUAUCGGCCAAAUGUUUGAGACAACAAUGAGAGGAGCAAAGAGAAUGGCUAUUUUAGGUGACACAGCCUGGGAUUUUGGAUCUCUAGGAGGAGUGUUUACAUCUAUAGGAAAGGCUCUCCACCAAGUUUUCGGAGCAAUCUAUGGGGCUGCCUUUAGUGGGGUUUCAUGGACUAUGAAAAUCCUCAUAGGAGUCAUCAUCACAUGGAUAGGAAUGAAUUCACGUAGCACCUCACUGUCUGUGUCACUAGUAUUGGUGGGAGUCAUAACACUGUAC
>AF119661/Hainan/1985
UUUGUAGAAGGGGUUUCAGGAGGAAGCUGGGUUGACAUAGUCUUAGAACAUGGAAGUUGUGUGACGACGAUGGCAAAAAACAAACCAACAUUGGAUUUUGAACUGAUAAAAACAGAAGCCAAACAACCUGUCACUCUAAGGAAGUACUGUAUAAAAGCAAAGCUGACCAAUACAACAACAGAAUCUCGUUGCCCAACACAAGGGGAACCCAGUCUAAAUGAAGAGCAGGACAAAAGGUUCGUCUGCAAACACUCCAUGGUAGACAGGGGAUGGGGAAAUGGAUGUGGAUUAUUUGGAAAGGGAGGCAUUGUGACCUGUGCUACGUUUACAUGCAAAAAGAACAUGGAAGGAAAAAUCGUGCAACCAGAAAAUUUGGAAUACACCAUCGUGAUAACACCUCACUCAGGAGAAGAGCACGCUGUAGGUAAUGACACAGGAAAACAUGGUAAGGAAAUCAAAAUAACACCACAGAGUUCCAUCACAGAAGCAGAACUGACAGGCUAUGGCACCGUCACGAUGGAGUGCUCUCCGAGAACGGGCCUUGACUUCAAUGAGAUGGUGCUGCUGCAGAUGGAAGACAAAGCUUGGCUGGUGCACAGGCAAUGGUUCCUAGACCUGCCGUUACCAUGGCUACCCGGAGCGGACACACAAGGAUCAAAUUGGAUACAGAAAGAGACAUUGGUCACUUUCAAAAAUCCCCACGCGAAGAAACAGGAUGUCGUUGUUUUAGGAUCUCAAGAAGGGGCCAUGCACACGGCACUCACAGGGGCCACAGAAAUCCAGAUGUCAUCAGGAAACUUACUAUUCACAGGACAUCUCAAGUGCAGGCUGAGAAUGGACAAACUACAGCUCAAAGGAAUGUCAUACUCUAUGUGUACAGGAAAGUUUAAAAUUGUGAAGGAAAUAGCAGAAACACAACAUGGAACAAUAGUUAUCAGAGUACAAUAUGAAGGAGACGGCUCUCCAUGUAAGAUCCCUUUUGAAAUAAUGGAUUUGGAAAAAAGACAUGUCUUAGGUCGCCUGAUUACAGUUAACCCGAUCGUAACAGAAAAAGAUAGCCCAGUCAACAUAGAAGCAGAACCUCCAUUCGGAGACAGCUACAUCAUCAUAGGAGUAGAGCCGGGACAAUUGAAACUCAACUGGGUUAAGAAAGGAAGUUCCAUCGGCCAAAUGUUUGAGACAACAAUGAGAGGAGCGAAGAGAAUGGCCAUUUUAGGUGACACAGCCUGGGAUUUUGGAUCCCUGGGAGGAGUGUUUACAUCUAUAGGAAAGGCUCUCCACCAAGUUUUCGGAGCAAUCUAUGGGGCUGCCUUUAGUGGGGUCUCAUGGACUAUGAAAAUCCUCAUAGGAGUCAUCAUCACAUGGAUAGGAAUGAAUUCACGUAGCACCUCACUGUCUGUGUCACUAGUAUUGGUGGGAGUCAUAACACUGUAC
>AF204177/Hainan/1989
UUUGUAGAAGGGGUUUCAGGAGGAAGCUGGGUUGACAUAGUCUUAGAACAUGGAAGCUGUGUGACGACGAUGGCAAAAAACAAACCAACAUUGGAUCUUGAACUGAUAAAAACAGAAGCCAAACAAUCUGCCACUCUAAGGAAGUACUGUAUAGAGGCAAAGUUGACCAACACAACAACAGAAUCUCGCUGCCCAACACAAGGAGAACCCAGCCUAAAUGAAGAGCAGGACAAAAGGUUCGUCUGCAAACACUCCAUGGUGGACAGAGGAUGGGGAAAUGGAUGUGGAUUAUUUGGAAAAGGAGGCAUUGUGACCUGUGCUAUGUUCACAUGCAAAAAGAACAUGAAAGGAAAAGUCGUGCAACCAGAAAACUUGGAAUACACCAUUGUGAUAACACCUCACUCAGGGGAAGAGCAUGCAGUCGGAAAUGACACAGGAAAACAUGGCAAGGAAAUCAAAAUAACACCACAGAGUUCCAUCACAGAAGCAGAGUUGACAGGCUAUGGCACUGUCACGAUGGAGUGCUCUCCGAGAACGGGCCUCGACUUCAAUGAAAUGGUGUUGCUGCAAAUGGAAAAUAAAGCUUGGCUGGUGCACAGGCAAUGGUUCCUAGACCUGCCGUUGCCAUGGCUGCCCGGAGCGGACACACAAGGAUCAAAUUGGAUACAGAAAGAGACAUUGGUCACUUUCAAAAAUCCCCAUGCGAAGAAACAGGAUGUUGUUGUUUUGGGAUCCCAAGAAGGGGCCAUGCACACAGCACUCACAGGGGCCACAGAAAUCCAGAUGUCAUCAGGAAACUUACUGUUCACAGGACAUCUCAAGUGCAGGCUGAGGAUGGACAAACUACAGCUCAAAGGAAUGUCAUACUCUAUGUGCACAGGAAAGUUUAAAGUUGUGAAGGAAAUAGCAGAAACACAACAUGGAACAAUAGUUAUCAGAGUACAAUAUGAAGGGGACGGUUCUCCAUGUAAGAUCCCUUUUGAGAUAAUGGAUUUGGAAAAAAGACAUGUUUUAGGUCGCCUGAUUACAGUCAACCCAAUCGUAACAGAAAAAGAUAGCCCAGUCAACAUAGAAGCAGAACCUCCAUUCGGAGACAGCUACAUCAUCAUAGGAGUAGAGCCGGGACAAUUGAAGCUCAACUGGUUUAAGAAAGGAAGUUCUAUCGGCCAAAUGUUUGAGACAACAAUGAGGGGAGCGAAGAGAAUGGCCAUUUUAGGUGACACAGCUUGGGAUUUUGGAUCCCUGGGAGGAGUGUUUACAUCUAUAGGAAAGGCUCUCCACCAAGUUUUCGGAGCAAUCUAUGGGGCUGCCUUCAGUGGGGUCUCAUGGACUAUGAAAAUCCUCAUAGGAGUCAUUAUCACAUGGAUAGGAAUGAAUUCACGCAGCACCUCACUGUCUGUGUCACUAGUAUUGGUGGGAGUCGUGACGCUGUAU
>AF204178/Guangxi/1987
UUUGUAGAAGGGGUUUCAGGAGGAAGCUGGGUUGACAUAGUCUUAGAACAUGGAAGCUGUGUGACGACGAUGGCAAAAAACAAACCAACAUUGGAUUUUGAACUGAUAAAAACAGAAGCCAAACAACCUGCCACUCUAAGGAAGUACUGUAUAGAGGCAAAGCUGACCAACACAACAACAGAUUCUCGCUGCCCAACACAAGGAGAACCCAGCCUAAAUGAAGAGCAGGACAAAAGGUUCGUCUGCAAACACUCCAUGGUGGACAGAGGAUGGGGAAAUGGAUGUGGAUUAUUUGGAAAAGGAGGCAUUGUGACCUUUGCUAUGUUCACAUGCAAAAAGAACAUGAAAGGAAAAGUCGUGCAACCAGAAAACUUGGAAUACACCAUUGUGAUAACACCUCACUCAGGGGAAGAGCAUGCAGUCGGAAAUGACACAGGAAAACAUGGCAAGGAAAUCAAAAUAACACCACAGAGUUCCAUCACAGAAGCAGAGUUGACAGGCUAUGGCACUGUCACGAUGAAGUGCUCUCCGAGAACGGGCCUCGACUUCAAUGAGAUGGUGUUGCUGCAAAUGGAAAAUAAAGCUUGGCUGGUGCACAGGCAAUGGUUCCUAGACCUGCCGUUGCCAUGGCUGCCCGGAGCGGACACACAAGGAUCAAAUUGGAUACAGAAAGAGACAUUGGUCACUUUCAAAAAUCCCCAUGCGAAGAAACAGGAUGUUGUUGUUUUGGGAUCCCAAGAAGGGGCCAUGCACACAGCACUCACAGGGGCCACAGAAAUCCAGAUGUCAUCAGGAAACUUACUGUUCACAGGACAUCUCAAGUGCAGGCUGAGGAUGGACAAACUACAGCUCAAAGGAAUGUCAUACUCUAUGUGCACAGGAAAGUUUAAAGUUGUGAAGGAAAUAGCAGAAACACAACAUGGAACAAUAGUUAUCAGAGUACAAUAUGAAGGGGACGGUUCUCCAUGUAAGAUCCCUUUUGAGAUAAUGGAUUUGGAAAAAAGACAUGUUUUAGGUCGCCUGAUUACAGUCAACCCAAUCGUAACAGAAAAAGAUAGCCCAGUCAACAUAGAAGCAGAACCUCCAUUCGGAGACAGCUACAUCAUCAUAGGAGUAGAGCCGGGACAAUUGAAGCUCAACUGGUUUAAGAAAGGAAGUUCUAUCGGCCAAAUGUUUGAGACAACAAUGAGGGGAGCGAAGAGAAUGGCCAUUUUAGGUGACACAGCUUGGGAUUUUGGAUCCCUGGGAGGAGUGUUUACAUCUAUAGGAAAGGCUCUCCACCAAGUUUUCGGAGCAAUCUAUGGGGCUGCCUUCAGUGGGGUCUCAUGGACUAUGAAAAUCCUCAUAGGAGUCAUUAUCACAUGGAUAGGAAUGAAUUCACGCAGCACCUCACUGUCUGUGUCACUAGUAUUGGUGGGAGUCGUGACGCUGUAU
>AF469175/Guangdong/2002
UUUGUGGAAGGGGUUUCAGGAGGAAGCUGGGUUGACAUAGUCUUGGAACAUGGAAGCUGUGUGACGACGAUGGCGAAAAAUAAACCAACAUUGGAUUUUGAACUGAUAAAAACAGAAGCCAAACAUCCCGCCACUCUAAGGAAGUAUUGUAUAGAGGCAAAGCUGACCAACACAACAACAGCAUCUCGCUGCCCAACACAAGGAGAACCUAGCCUAAAUGAAGAACAGGACAAAAGAUUUGUCUGCAAACACUCCAUGGUAGACAGAGGAUGGGGAAAUGGAUGCGGAUUAUUUGGAAAGGGAGGCAUCGUGACCUGUGCAAUGUUCACAUGCAAAAAGAACAUGGAAGGAAAAGUCGUGCAACCAGAAAACUUGGAGUAUACCAUUGUGAUAACACCUCACUCAGGGGAAGAGAAUGCAGUCGGAAAUGACACAGGAAAACACGGCAAGGAAAUUAAAGUAACACCACAGAGUUCCAUCACAGAAGCAGAACUAACAGGCUAUGGCACUGUCACGAUGGAAUGCUCUCCGAGAACGGGCCUCGACUUCAAUGAGAUGGUGUUGCUGCAAAUGGAAAACAAGGCUUGGCUGGUGCACAGGCAAUGGUUCUUAGACCUGCCGUUACCAUGGCUGCCCGGAGCAGACACACAAGGAUCAAAUUGGAUACAGAAGGAGACAUUGGUCACUUUCAAAAAUCCCCAUGCAAAGAAACAGGAUGUUGUUGUUUCAGGAUCCCAAGAAGGGGCUAUGCAUACAGCACUCACAGGGGCCACGGAAAUCCAGAUGUCAUCAGGAAACUUACUGUUCACAGGACAUCUUAAGUGCAGGCUGAGAAUGGACAAACUACAGCUCAAAGGAAUGUCAUAUUCUAUGUGUACAGGAAAGUUUAAAGUUGUGAAGGAAAUAGCAGAAACACAACAUGGAACAAUAGUUAUCAGAGUACAAUAUGAAGGGGACGGUUCUCCGUGCAAGAUCCCUUUUGAAAUAAUGGAUUUGGAAAAAAGACAUGUCUUAGGUCGCUUGAUUACAGUCAACCCAAUUGUUACAGAAAAAGACAGCCCAGUCAACAUAGAAGCAGAACCUCCAUUCGGAGACAGCUACAUCAUUAUAGGAGUAGAACCGGGACAACUGAAGCUCAGCUGGUUUAAGAAAGGAAGUUCUAUUGGCCAAAUGUUUGAGACAACAAUGAGAGGAGCGAAGAGAAUGGCCAUUUCAGGUGACACAGCUUGGGAUUUUGGAUCCCUGGGAGGAGUGUUCACAUCUAUAGGAAAGGCCCUCCACCAAGUCUUUGGAGCAAUCUAUGGGGCUGCCUUCAGUGGGGUUUCAUGGACUAUGAAAAUCCUCAUAGGAGUCGUCAUCACAUGGAUAGGAAUGAAUUCACGCAGCACCUCACUGUCUGUGUCACUAGUAUUAGUGGGGGUCGUGACAUUGUAU
>AY702039/Cuba/1997
UUCGUAGAAGGGGUUUCAGGAGGAAGCUGGGUUGACAUAGUCUUAGAACAUGGAAGUUGUGUGACGACGAUGGCUAAAAACAAACCAACAUUGGAUUUUGAACUGAUAAAAACAGAAGCCAAACAACCUGCCACUCUAAGGAAGUACUGUAUAGAAGCAAAGCUGACCAACACAACAACAGAAUCGCGUUGCCCAACACAAGGGGAACCCAGUCUAAAUGAAGAGCAGGACAAAAGGUUCAUCUGCAAACACUCCAUGGUAGACAGAGGAUGGGGAAAUGGAUGUGGAUUAUUUGGAAAGGGAGGCAUUGUGACCUGUGCUAUGUUUACAUGCAAAAAGAACAUGGAAGGAAAAGUCGUACAGCCAGAAAAUUUGGAAUACACCAUCGUGAUAACACCUCACUCAGGAGAAGAGCACGCUGUAGGUAAUGACACAGGAAAGCAUGGCAAGGAAAUCAAAAUAACACCACAGAGUUCCAUCACAGAAGCAGAACUGACAGGCUAUGGCACUGUCACGAUGGAGUGCUCUCCGAGAACGGGCCUCGACUUCAAUGAGAUGGUGCUGCUGCAGAUGGAAGACAAAGCUUGGCUGGUGCACAGGCAAUGGUUCCUAGACCUGCCGUUACCAUGGCUACCCGGAGCGGACACACAAGGAUCAAAUUGGAUACAGAAAGAGACAUUGGUCACUUUCAAAAAUCCCCACGCUAAGAAACAGGAUGUCGUUGUUUUAGGGUCUCAAGAAGGGGCCAUGCACACGGCACUCACAGGGGCCACAGAAAUCCAGAUGUCAUCAGGAAACUUACUGUUCACAGGACAUCUCAAGUGCAGGCUGAGAAUGGACAAACUACAGCUCAAAGGAAUGUCAUACUCUAUGUGUACAGGAAAGUUUAAAAUCGUGAAAGAAAUAGCAGAAACACAACAUGGAACAAUAGUUAUCAGAGUACAAUAUGAAGGGGACGGUUCUCCAUGUAAGAUCCCUUUUGAGAUAACAGAUUUGGAAAAAAGACACGUCUUAGGACGCCUGAUUACAGUUAACCCAAUCGUAACAGAAAAAGAUAGCCCAGUCAACAUAGAAGCAGAACCUCCAUUCGGAGACAGCUACAUCAUUAUAGGAGUAGAGCCGGGACAACUGAAACUCAAUUGGUUUAAGAAGGGAAGUUCCAUCGGCCAAAUGUUUGAGACAACAAUGAGAGGAGCAAAGAGAAUGGCCAUUUUAGGUGACACAGCCUGGGAUUUUGGAUCCCUGGGAGGAGUGUUUACAUCUAUAGGAAAGGCUCUCCACCAAGUUUUCGGAGCAAUCUAUGGGGCUGCUUUUAGUGGGGUCUCAUGGACUAUGAAAAUCCUCAUAGGAGUCAUCAUCACAUGGAUAGGAAUGAAUUCACGUAGCACCUCACUGUCUGUGUCGCUAGUAUUGGUGGGAGUCGUGACACUGUAC
>AY858035/Indonesia/2004
UUUGUGGAAGGGGUUUCAGGAGGAAGCUGGGUUGACAUAGUCUUGGAACAUGGAAGCUGUGUGACGACGAUGGCGAAAAAUAAACCAACAUUGGAUUUUGAACUGAUAAAAACAGAAGCCAAACACCCCGCCACUCUAAGGAAGUAUUGUAUAGAGGCAAAGCUGACCAACACAACAACAGCAUCUCGCUGCCCAACACAAGGAGAACCUAGCCUAAAUGAAGAACAGGACAAAAGAUUUGUCUGCAAACACUCCAUGGUAGACAGAGGAUGGGGAAAUGGAUGCGGAUUAUUUGGAAAGGGAGGUAUCGUGACCUGUGCAAUGUUCACAUGCAAAAAGAACAUGGAAGGAAAAAUCGUGCAACCAGAAAACUUGGAAUACACCAUUGUGAUAACACCUCACUCAGGGGAAGAGAAUGCAGUCGGAAAUGACACAGGAAAACACGGCAAGGAAAUUAAAGUAACACCACAGAGUUCCAUCACAGAAGCAGAACUAACAGGCUAUGGCACUGUUACGAUGGAAUGCUCUCCGAGAACGGGCCUCGACUUCAAUGAGAUGGUGUUGCUGCAAAUGGAAAACAAGGCUUGGCUGGUGCACAGGCAAUGGUUCUUAGACCUGCCGUUACCAUGGCUGCCCGGAGCAGACACACAAGGAUCAAAUUGGAUACAGAAGGAGACAUUGGUCACUUUCAAAAAUCCCCAUGCAAAGAAACAGGAUGUUGUCGUUUUAGGAUCCCAAGAAGGGGCUAUGCACACAGCACUCACAGGGGCCACGGAAAUCCAGAUGUCAUCAGGAAACUUACUGUUCACAGGACAUCUUAAGUGCAGGCUGAGAAUGGACAAACUACAGCUCAAAGGAAUGUCAUAUUCCAUGUGUACAGGAAAGUUUAAAGUUGUGAAGGAAAUAGCAGAAACACAACAUGGAACAAUAGUUAUCAGAGUACAAUAUGAAGGGGACGGUUCUCCGUGCAAGAUCCCUUUUGAAAUAAUGGAUUUGGAAAAAAGACAUGUCUUAGGUCGCCUGAUUACAGUCAACCCAAUUGUCACAGAAAAAGACAGCCCAGUCAACAUAGAAGCAGAACCUCCAUUCGGGGACAGCUACAUCAUUAUAGGAGUAGAACCAGGACAACUGAAGCUCAGCUGGUUUAAGAAAGGAAGUUCUAUUGGCCAAAUGUUUGAGACAACAAUGAGAGGAGCGAAGAGAAUGGCCAUUUUAGGUGACACAGCUUGGGAUUUUGGAUCCUUGGGAGGGGUGUUCACAUCCAUAGGAAAGGCCCUCCACCAAGUCUUUGGAGCAAUCUAUGGGGCUGCCUUCAGUGGGGUUUCAUGGACUAUGAAAAUCCUCAUAGGAGUCGUCAUCACAUGGAUAGGAAUGAAUUCACGCAGCACCUCACUGUCUGUGUCACUAGUAUUAGUGGGGGUCGUGACAUUGUAU
>DQ518635/Malaysia/2003
UUUGUGGAAGGGGUUUCAGGAGGAAGCUGGGUUGACAUAGUCUUGGAACAUGGAAGCUGUGUGACAACGAUGGCGAAAAAUAAACCAACACUGGAUUUUGAACUGAUAAAGACAGAAGCCAAACAUCCCGCCACUCUAAGGAAGUAUUGCAUAGAGGCAAAGCUGACCAACACAACAACAGCAUCUCGCUGCCCAACACAAGGAGAACCUAGCCUAAAUGAAGAACAGGACAAAAGAUUUGUCUGCAAACACUCCAUGGUAGACAGAGGAUGGGGAAAUGGAUGCGGAUUAUUUGGAAAGGGAGGUAUCGUGACCUGUGCAAUGUUCACAUGCAAAAAGAACAUGGAAGGAAAAAUCGUGCAACCAGAAAACUUGGAGUACACCAUUGUGAUAACACCUCACUCAGGGGAAGAGAAUGCAGUCGGAAAUGACACAGGAAAACACGGCAAGGAAAUUAAAGUAACACCACAGAGUUCCAUCACAGAAGCAGAACUAACAGGCUAUGGCACUGUCACGAUGGAAUGCUCUCCGAGAACGGGCCUCGACUUCAAUGAGAUGGUGUUGCUGCAAAUGGAAAACAAGGCUUGGCUGGUGCACAGGCAAUGGUUCUUAGACCUGCCGUUACCAUGGCUGCCCGGAGCAGACACACAAGGAUCAAAUUGGAUACAGAAGGAGACAUUGGUCACUUUCAAAAAUCCCCAUGCAAAGAAACAGGAUGUUGUUGUUUUAGGAUCCCAAGAAGGGGCUAUGCACACAGCACUCACAGGGGCCACGGAAAUCCAGAUGUCAUCAGGAAACUUACUGUUCACAGGACAUCUUAAAUGCAGGCUGAGAAUGGACAAACUACAGCUCAAAGGAAUGUCAUAUUCCAUGUGUACAGGAAAGUUCAAAGUUGUGAAGGAAAUAGCAGAAACACAACAUGGGACAAUAGUUAUCAGAGUACAAUAUGAAGGGGAAGGUUCUCCGUGCAAGAUCCCUUUUGAAAUAAUGGAUUUGGAAAAAAGACAUGUCUUAGGUCGCUUGAUUACAGUCAACCCAAUUGUCACAGAAAAAGACAGCCCAGUCAACAUAGAAGCAGAACCUCCAUUCGGAGACAGCUACAUCAUUAUAGGAGUAGAACCGGGACAACUGAAGCUCAGCUGGUUUAAGAAAGGAAGUUCUAUUGGCCAAAUGUUUGAGACAACAAUGAGAGGAGCGAAGAGAAUGGCCAUUUUAGGUGACACAGCUUGGGAUUUUGGAUCCCUGGGAGGAGUGUUUACAUCUAUAGGAAAGGCCCUCCACCAAAUCUUUGGAGCAAUCUAUGGGGCUGCCUUCAGUGGGGUUUCAUGGACUAUGAAAAUCCUCAUAGGAGUCGUCAUCACAUGGAUAGGAAUGAAUUCACGCAGCACCUCACUGUCUGUGUCACUAGUAUUAGUGGGAAUCGUGACAUUGUAU
>DQ518636/Malaysia/2004
TTTGTGGAAGGGGTATCAGGAGGAAGCTGGGTTGACATAGTCTTGGAACATGGAAGCTGTGTGACGACGATGGCAAAAAATAAACCAACATTGGATTTTGAACTGATAAAAACAGAAGCCAAACACCCCGCCACTCTAAGGAAGTATTGTATAGAGGCAAAGCTGACCAACACAACAACAGCATCTCGCTGCCCAACACAAGGAGAACCTAGCCTAAATGAAGAACAGGACAAAAGATTTGTCTGCAAACACTCCATGGTAGACAGAGGATGGGGAAATGGATGCGGATTATTTGGAAAGGGAGGTATCGTGACCTGTGCAATGTTCACATGCAAAAAGAACATGGAAGGAAAAATCGTGCAACCAGAAAACTTGGAGTACACCATTGTGATAACACCTCACTCAGGGGAAGAGAATGCAGTCGGAAATGACACAGGAAAACACGGCAAGGAAATTAAAGTAACACCACAGAGTTCCATCACAGAAGCAGAACTAACAGGCTATGGCACTGTTACGATGGAATGCTCTCCGAGAACGGGCCTCGACTTCAATGAGATGGTGTTGCTGCAAATGGAAAACAAGGCTTGGCTGGTGCACAGGCAATGGTTCTTAGACCTGCCATTACCATGGCTGCCCGGAGCAGACACACAAGGATCAAATTGGATACAGAAGGAGACATTGGTCACTTTCAAAAATCCCCATGCAAAGAAACAGGATGTTGTCGTTTTAGGATCCCAAGAAGGGGCCATGCACACAGCACTCACAGGGGCCACGGAAATCCAGATGTCATCAGGAAACTTACTGTTCACAGGACATCTTAAGTGCAGGCTGAGAATGGACAAACTACAGCTCAAAGGAATGTCATATTCCATGTGCACAGGAAAGTTTAAAGTTGTGAAGGAAATAGCAGAAACACAACATGGAACAATAGTTATCAGAGTACAATATGAAGGGGACGGTTCTCCGTGCAAGATCCCTTTTGAAATAATGGATTTGGAAAAAAGACATGTCTTAGGTCGCTTGATTACAGTCAACCCAATTGTCACAGAAAAAGACAGCCCAGTTAACATAGAAGCAGAACCTCCATTCGGGGACAGCTACATCATTATAGGAGTAGAACCAGGACAACTGAAGCTCAGCTGGTTTAAGAAAGGAAGTTCTATTGGCCAAATGTTTGAGACAACAATGAGAGGAGCGAAGAGAATGGCCATTTTAGGTGACACAGCTTGGGATTTTGGATCCTTGGGAGGGGTGTTCACATCCATAGGAAAGGCCCTCCACCAAGTCTTTGGAGCAATCTATGGGGCTGCCTTCAGTGGGGTTTCATGGACCATGAAAATCCTCATAGGAGTCGTCATCACATGGATAGGAATGAATTCACGCAGCACCTCACTGTCTGTGTCACTAGTGTTAGTGGGGGTCGTGACATTGTAT
>EU069572/Singapore/2002
UUUGUGGAAGGGGUUUCAGGAGGAAGCUGGGUUGAUAUAGUCUUGGAACAUGGAAGCUGUGUGACGACGAUGGCGAAAAAUAAACCAACAUUGGAUUUUGAACUGAUAAAGACAGAAGCCAAACAUCCCGCCACUCUAAGGAAGUAUUGUAUUGAGGCAAAGCUGACCAACACAACAACAGCAUCUCGCUGCCCAACACAAGGAGAACCUAGCCUAAAUGAAGAACAAGACAAAAGAUUUGUCUGCAAACACUCCAUGGUAGACAGAGGAUGGGGAAAUGGAUGCGGAUUAUUUGGAAAGGGAGGUAUCGUGACCUGUGCAAUGUUCACAUGCAAAAAGAACAUGGAAGGAAAAAUUGUGCAACCAGAAAACUUGGAGUACACCAUUGUGAUAACACCUCACUCAGGGGAAGAGAAUGCAGUCGGAAAUGACACAGGAAAACACGGCAAGGAAAUUAAAGUAACACCACAGAGUUCCAUUACAGAAGCAGAACUAACAGGCUAUGGCACUGUCACGAUGGAAUGCUCUCCGAGAACGGGCCUCGACUUCAAUGAGAUGGUGUUGCUGCAGAUGGAAAACAAGGCUUGGCUGGUGCACAGGCAAUGGUUCUUAGACCUGCCAUUACCAUGGCUGCCCGGAGCAGACACACAAGGAUCAAAUUGGAUACAGAAGGAGACAUUGGUCACUUUCAAAAAUCCCCAUGCAAAGAAACAGGAUGUUGUUGUUUUAGGAUCCCAAGAAGGGGCUAUGCACACAGCACUCACAGGGGCCACGGAAAUCCAGAUGUCAUCAGGAAACUUACUGUUCACAGGACAUCUUAAAUGCAGGCUGAGAAUGGACAAACUACAGCUCAAAGGAAUGUCAUAUUCCAUGUGUACAGGAAAGUUCAAAGUUGUGAAGGAAAUAGCAGAAACACAACAUGGAACAAUAGUUAUCAGAGUACAAUAUGAAGGGGACGGUUCUCCGUGCAAGAUCCCUUUUGAAAUAAUGGAUUUGGAAAAAAGACAUGUCUUAGGUCGCUUGAUUACAGUCAACCCAAUUGUCACAGAAAAGGACAGCCCAGUCAACAUAGAAGCAGAACCUCCAUUCGGAGACAGCUACAUCAUUAUAGGAGUAGAGCCGGGACAACUGAAGCUUAGCUGGUUUAAGAAAGGAAGUUCUAUUGGCCAAAUGUUUGAGACAACAAUGAGAGGAGCGAAGAGAAUGGCCAUUUUAGGUGACACAGCUUGGGAUUUUGGAUCCCUGGGAGGAGUGUUCACAUCUAUAGGAAAGGCCCUCCACCAAGUCUUUGGAGCAAUCUAUGGGGCUGCUUUCAGUGGAGUUUCAUGGACUAUGAAAAUCCUCAUAGGAGUCGUCAUCACAUGGAUAGGAAUGAAUUCACGCAGCACCUCACUGUCUGUGUCACUAGUAUUAGUGGGAGUCGUGACAUUGUAU
>EU069581/Singapore/2005
UUUGUGGAAGGGGUUUCAGGAGGAAGCUGGGUUGACAUAGUCUUGGAACAUGGAAGCUGUGUGACGACGAUGGCGAAAAAUAAACCAACAUUGGAUUUUGAACUGAUAAAGACAGAAGCCAAACAUCCCGCCACUCUAAGGAAGUAUUGUAUAGAGGCAAAGCUGACCAACACAACAACAGCAUCUCGCUGCCCAACACAAGGAGAACCUAGCCUAAAUGAAGAACAGGACAAAAGAUUUGUCUGCAAACACUCCAUGGUAGACAGAGGAUGGGGAAAUGGAUGCGGAUUAUUUGGAAAGGGAGGUAUCGUGACCUGUGCAAUGUUCACAUGCAAAAAGAACAUGGAAGGAAAAAUCGUGCAACCAGAAAACUUGGAGUACACCAUUGUGAUAACACCUCACUCAGGGGAAGAGAAUGCAGUCGGAAAUGACACAGGAAAACACGGCAAGGAAAUUAAAGUAACACCACAGAGUUCCAUCACAGAAGCAGAACUAACAGGCUAUGGCACUGUCACGAUGGAAUGCUCUCCGAGAACGGGACUCGACUUCAAUGAGAUGGUGUUGCUGCAAAUGGAAAACAAGGCUUGGCUGGUGCACAGGCAAUGGUUCUUAGACCUGCCAUUACCAUGGCUGCCCGGAGCAGACACACAAGGAUCAAAUUGGAUACAGAAGGAGACAUUGGUCACUUUCAAAAAUCCCCAUGCAAAGAAACAGGAUGUUGUUGUUCUAGGAUCCCAAGAAGGGGCUAUGCACACAGCACUCACAGGGGCCACGGAAAUCCAGAUGUCAUCAGGAAACUUACUGUUCACAGGACAUCUUAAAUGUAGGCUGAGAAUGGACAAACUACAGCUCAAAGGAAUGUCAUAUUCCAUGUGUACAGGAAAGUUCAAAGUUGUGAAGGAAAUAGCAGAAACACAACAUGGAACAAUAGUUAUCAGAGUACAAUAUGAAGGGGACGGUUCUCCGUGCAAGAUCCCUUUUGAAAUAAUGGAUUUGGAAAAAACACAUGUCUUAGGUCGCUUGAUUACAGUCAACCCAAUUGUCACAGAAAAAGACAGCCCAGUCAACAUAGAAGCAGAACCUCCAUUCGGAGACAGCUACAUCAUUAUAGGAGUAGAACCGGGACAACUGAAGCUCAGCUGGUUUAAGAAAGGAAGCUCUAUUGGCCAAAUGUUUGAGACAACAAUGAGAGGAGCGAAGAGAAUGGCCAUUUUAGGUGACACAGCUUGGGAUUUUGGAUCCCUGGGAGGAGUGUUCACAUCUAUAGGAAAGGCCCUCCACCAAGUCUUUGGAGCAAUCUAUGGGGCUGCCUUCAGUGGGGUUUCAUGGACUAUGAAAAUCCUCAUAGGAGUCGUCAUCACAUGGAUAGGAAUGAAUUCACGCAGCACCUCACUGUCUGUGUCACUAGUAUUAGUGGGAGUCGUGACAUUGUAU
>EU179858/Brunei/2005
UUUGUGGAAGGGGUUUCAGGAGGAAGCUGGGUUGACAUAGUCUUGGAACAUGGAAGCUGUGUGACGACGAUGGCGAAAAACAAACCAACAUUGGAUUUUGAACUGAUAAAGACAGAAGCCAAACAUCCCGCCACUCUAAGGAAGUAUUGUAUAGAGGCAAAGCUGACCAACACAACAACAGCAUCUCGCUGCCCAACACAAGGAGAACCUAGCCUAAAUGAAGAACAGGACAAAAGAUUUGUCUGCAAACACUCCAUGGUAGACAGAGGAUGGGGAAAUGGAUGCGGAUUAUUUGGAAAGGGAGGUAUCGUGACCUGUGCAAUGUUCACAUGCAAAAAGAACAUGGAGGGAAAAAUCGUGCAACCAGAAAACUUGGAGUACACCAUUGUGAUAACACCUCACUCAGGGGAAGAGAAUGCAGUCGGAAAUGACACAGGAAAACACGGCAAGGAAAUUAAAGUAACACCACAGAGUUCCAUCACAGAUGCAGAACUAACAGGCUAUGGCACUGUCACGAUGGAAUGCUCUCCGAGAACGGGACUCGACUUCAAUGAGAUGGUGUUGCUGCAAAUGGAAAACAAGGCUUGGCUGGUGCACAGGCAAUGGUUCUUAGACCUGCCAUUACCAUGGCUGCCCGGAGCAGACACACAAGGAUCAAAUUGGAUACAGAAGGAGACAUUGGUCACUUUCAAAAAUCCCCAUGCAAAGAAACAGGAUGUUGUUGUUUUAGGAUCCCAAGAAGGGGCUAUGCACACAGCACUCACAGGGGCCACGGAAAUCCAGAUGUCAUCAGGAAACUUACUGUUCACAGGACAUCUUAAAUGUAGGCUGAGAAUGGACAAACUACAGCUCAAAGGAAUGUCAUAUUCCAUGUGUACAGGAAAGUUCAAAGUUGUGAAGGAAAUAGCAGAAACACAACAUGGAACAAUAGUUAUCAGAGUACAAUAUGAAGGGGACGGUUCUCCGUGCAAGAUCCCUUUUGAAAUAAUGGAUUUGGAAAAAAGACAUGUCUUAGGUCGCUUGAUUACAGUCAACCCAAUUGUCACAGAAAAAGACAGCCCAGUCAACAUAGAAGCAGAACCCCCAUUCGGAGACAGCUACAUCAUUAUAGGAGUAGAACCGGGACAACUGAAGCUCAGCUGGUUUAAGAAAGGAAGUUCUAUUGGCCAAAUGUUUGAGACAACAAUGAGAGGAGCGAAGAGAAUGGCCAUUUUAGGUGACACAGCUUGGGAUUUUGGAUCCCUGGGAGGAGUGUUCACAUCUAUAGGAAAGGCCCUCCACCAAGUCUUUGGAGCAAUCUAUGGGGCUGCCUUCAGUGGGGUUUCAUGGACUAUGAAAAUCCUCAUAGGAGUCGUCAUCACAUGGAUAGGAAUGAAUUCACGCAGCACCUCACUGUCUGUGUCACUAGUAUUAGUGGGAGUCGUGACAUUGUAU
>EU179859/Brunei/2006
UUUGUGGAAGGGGUAUCAGGAGGAAGCUGGGUUGACAUAGUCUUGGAACAUGGAAGCUGUGUGACGACGAUGGCAAAAAAUAAACCAACAUUGGAUUUUGAACUGAUAAAAACAGAAGCCAAACACCCCGCCACUCUAAGGAAGUAUUGUAUAGAGGCAAAGCUGACCAACACAACAACAGCAUCUCGCUGCCCAACACAAGGAGAACCUAGCCUAAAUGAAGAACAGGACAAAAGAUUUGUCUGCAAACACUCCAUGGUAGACAGAGGAUGGGGAAAUGGAUGCGGAUUAUUUGGAAAGGGAGGUAUCGUGACCUGUGCAAUGUUCACAUGCAAAAAGAACAUGGAAGGAAAAAUCGUGCAACCAGAAAACUUGGAGUACACCAUUGUGAUAACACCUCACUCAGGGGAAGAGAAUGCAGUCGGAAAUGACACAGGAAAACACGGCAAGGAAAUUAAAGUAACACCACAGAGUUCCAUCACAGAAGCAGAACUAACAGGCUAUGGCACUGUUACGAUGGAAUGCUCUCCGAGAACGGGCCUCGACUUCAAUGAGAUGGUGUUGCUGCAAAUGGAAAACAAGGCUUGGCUGGUGCACAGGCAAUGGUUCUUAGACCUGCCAUUACCAUGGCUGCCCGGAGCAGACACACAAGGAUCAAAUUGGAUACAGAAGAAGACAUUGGUCACUUUCAAAAAUCCCCAUGCAAAGAAACAGGAUGUUGUCGUUUUAGGAUCCCAAGAAGGGGCCAUGCACACAGCACUCACAGGGGCCACGGAAAUCCAGAUGUCAUCAGGAAACUUACUGUUCACAGGACAUCUUAAGUGCAGGCUGAGAAUGGACAAACUACAGCUCAAAGGAAUGUCAUAUUCCAUGUGCACAGGAAAGUUUAAAGUUGUGAAGGAAAUAGCAGAAACACAACAUGGAACAAUAGUUAUCAGAGUACAAUAUGAAGGGGACGGUUCUCCGUGCAAGAUCCCUUUUGAAAUAAUGGAUUUGGAAAAAAGACAUGUCUUAGGUCGCUUGAUUACAGUCAACCCAAUUGUCACAGAAAAAGACAGCCCAGUUAACAUAGAAGCAGAACCUCCAUUCGGGGACAGCUACAUCAUUAUAGGAGUAGAACCAGGACAACUGAAGCUCAGCUGGUUUAAGAAAGGAAGUUCUAUUGGCCAAAUGUUUGAGACAACAAUGAGAGGAGCGAAGAGAAUGGCCAUUUUAGGUGACACAGUUUGGGAUUUUGGAUCCUUGGGAGGGGUGUUCACAUCCAUAGGAAAGGCCCUCCACCAAGUCUUUGGAGCAAUCUAUGGGGCUGCCUUCAGUGGGGUUUCAUGGACCAUGAAAAUCCUCAUAGGAGUCGUCAUCACAUGGAUAGGAAUGAAUUCACGCAGCACCUCACUGUCUGUGUCACUAGUGUUAGUGGGGGUCGUGACAUUGUAU
>EU482672/Vietnam/2006
UUUGUGGAAGGGGUAUCAGGAGGAAGCUGGGUUGACAUAGUCUUGGAACAUGGAAGCUGUGUGACGACGAUGGCAAAAAAUAAACCAACAUUGGAUUUUGAACUGAUAAAAACAGAAGCCAAACACCCUGCCACUCUAAGGAAGUAUUGUAUAGAGGCAAAGCUGACCAACACAACAACAGCAUCUCGCUGCCCAACACAAGGAGAACCUAGCCUAAAUGAAGAACAGGACAAAAGAUUUGUCUGCAAACACUCCAUGGUAGACAGAGGAUGGGGAAAUGGAUGCGGAUUAUUUGGAAAGGGAGGUAUCGUGACCUGUGCAAUGUUCACAUGCAAAAAGAACAUGGAAGGAAAAAUCGUGCAACCAGAAAACCUGGAGUACACCAUUGUGAUAACACCUCACUCAGGGGAAGAGAAUGCAGUCGGAAAUGACACAGGAAAACACGGCAAGGAAAUUAAAGUAACACCACAGAGUUCCAUCACAGAAGCAGAACUAACAGGCUAUGGCACUGUUACGAUGGAAUGCUCUCCGAGAACGGGCCUCGACUUCAAUGAGAUGGUGUUGCUGCAAAUGGAAAACAAGGCUUGGCUGGUGCACAGGCAAUGGUUCUUAGACCUGCCAUUACCAUGGCUGCCCGGAGCAGACACACAAGGAUCAAAUUGGAUACAGAAGGAGACAUUGGUCACUUUCAAAAAUCCCCAUGCAAAGAAACAGGAUGUUGUCGUUUUAGGAUCCCAAGAAGGGGCCAUGCACACAGCACUCACAGGGGCCACGGAAAUCCAGAUGUCAUCAGGAAACUUACUGUUCACAGGACAUCUUAAGUGCAGGCUGAGAAUGGACAAACUACAGCUCAAAGGAAUGUCAUAUUCCAUGUGCACAGGAAAGUUUAAAGUUGUGAAGGAAAUAGCAGAAACACAACAUGGAACAAUAGUUAUCAGAGUACAAUAUGAAGGGGACGGUUCUCCGUGCAAGAUCCCUUUUGAAAUAAUGGAUUUGGAAAAAAGACAUGUCUUAGGUCGCUUGAUUACAGUCAACCCAAUUGUCACAGAAAAAGACAGCCCAGUUAACAUAGAAGCAGAACCUCCAUUCGGGGACAGCUACAUCAUUAUAGGAGUAGAACCAGGACAACUGAAGCUCAGCUGGUUCAAGAAAGGAAGUUCUAUUGGCCAAAUGUUUGAGACAACAAUGAGAGGAGCGAAGAGAAUGGCCAUUUUAGGUGACACAGCUUGGGAUUUUGGAUCCUUGGGAGGGGUGUUCACAUCCAUAGGAAAGGCCCUCCACCAAGUCUUUGGAGCAAUCUAUGGGGCUGCCUUCAGUGGGGUUUCAUGGACCAUGAAAAUCCUCAUAGGAGUCGUCAUCACAUGGAUAGGAAUGAAUUCACGCAGCACCUCACUGUCUGUGUCACUAGUGUUAGUGGGGGUCGUGACAUUGUAU
>EU596488/Puerto_Rico/2007
UUCGUAGAAGGGGUUUCAGGAGGAAGUUGGGUUGACAUAGUCUUAGAACAUGGAAGUUGUGUGACGACGAUGGCAAAAAAUAAACCAACAUUGGAUUUUGAACUGAUAAAAACAGAAGCCAAACAACCUGCCACUCUAAGGAAGUACUGUAUAGAAGCAAAGCUGACCAAUACAACAACAGAAUCUCGUUGCCCAACACAAGGGGAACCCAGUCUAAAUGAAGAGCAGGACAAAAGGUUCAUCUGCAAACACUCCAUGGUAGACAGAGGAUGGGGAAAUGGAUGUGGAUUAUUUGGAAAAGGAGGCAUUGUAACCUGUGCUAUGUUCACAUGCAAAAAGAACAUGGAAGGAAAAGUUGUGCUGCCAGAAAAUCUGGAAUACACCAUCGUGAUAACACCUCACUCAGGAGAAGAGCACGCUGUAGGUAAUGACACAGGAAAACAUGGCAAGGAAAUUAAAAUAACACCACAGAGUUCCAUCACAGAAGCAGAACUGACAGGCUAUGGCACUGUCACGAUGGAGUGCUCUCCGAGAACGGGCCUCGACUUCAAUGAGAUGGUGCUGCUGCAGAUGGAAGACAAAGCCUGGCUGGUGCACAGGCAAUGGUUCCUAGAUCUGCCGUUACCAUGGCUACCCGGAGCGGACACACAAGGAUCAAAUUGGAUACAGAAAGAGACGUUGGUCACUUUCAAAAAUCCCCACGCGAAGAAACAGGACGUCGUUGUUUUAGGAUCUCAAGAAGGGGCCAUGCACACGGCACUUACAGGGGCCACAGAAAUCCAGAUGUCAUCAGGAAACUUACUGUUCACAGGACAUCUCAAGUGUAGGCUGAGAAUGGACAAAUUACAGCUUAAAGGAAUGUCAUACUCUAUGUGUACAGGAAAGUUUAAAAUUGUGAAGGAAAUAGCAGAAACACAACAUGGAACAAUAGUUAUCAGAGUACAAUAUGAAGGGGACGGCUCUCCAUGUAAGAUUCCUUUUGAGAUAAUGGAUUUAGAAAAAAGACACGUCCUAGGUCGCCUGAUUACAGUGAACCCAAUCGUAACAGAAAAAGAUAGCCCAGUCAACAUAGAAGCAGAACCUCCAUUCGGAGACAGCUACAUCAUCAUAGGAGUAGAGCCGGGACAAUUGAAACUCAAUUGGUUCAAGAAGGGAAGUUCCAUUGGCCAAAUGUUUGAGACAACAAUGAGAGGAGCGAAGAGAAUGGCCAUUUUAGGUGACACAGCCUGGGAUUUUGGAUCCCUGGGAGGAGUGUUUACAUCUAUAGGAAAGGCUCUCCACCAAGUUUUCGGAGCAAUCUAUGGGGCUGCUUUUAGUGGGGUCUCAUGGACUAUGAAAAUCCUCAUAGGAGUUAUCAUCACAUGGAUAGGAAUGAAUUCACGUAGCACCUCACUGUCUGUGUCACUAGUAUUGGUGGGAGUCGUGACACUGUAC
>FJ158608/Guangdong/2007
UUUGUGGAAGGGGUUUCAGGAGGAAGCUGGGUUGACAUAGUCUUGGAACAUGGAAGCUGUGUGACGACGAUGGCGAAAAAUAAACCAACAUUGGAUUUUGAACUGAUAAAAACAGAAGCCAAACACCCCGCCACUCUAAGGAAGUAUUGUAUAGAGGCAAAGCUGACCAACACAACAACAGCAUCUCGCUGCCCAACACAAGGAGAACCUAGCCUAAAUGAAGAACAGGACAAAAGAUUUGUCUGCAAACACUCCAUGGUAGACAGAGGAUGGGGAAAUGGAUGCGGAUUAUUUGGAAAGGGAGGUAUCGUGACCUGCGCAAUGUUCACAUGCAAAAAGAACAUGGAAGGAAAAAUCGUGCAACCAGAAAACUUGGAGUACACCAUUGUGAUAACACCUCACUCAGGGGAAGAGAAUGCAGUCGGAAAUGACACAGGAAAACACGGCAAGGAAAUUAAAGUAACACCACAGAGUUCCAUCACGGAAGCAGAACUAACAGGCUAUGGCACUGUUACGAUGGAAUGCUCUCCGAGAACGGGCCUCGACUUCAAUGAGAUGGUGUUGCUGCAAAUGGAAAACAAGGCUUGGCUGGUGCACAGGCAAUGGUUCUUAGACCUGCCUUUACCAUGGCUGCCUGGAGCAGACACACAAGGAUCAAAUUGGAUACAGAAGGAGACAUUGGUCACUUUCAAAAAUCCCCAUGCAAAGAAACAGGAUGUUGUCGUUUUAGGAUCCCAAGAAGGGGCCAUGCACACAGCACUCACAGGGGCCACGGAAAUCCAGAUGUCAUCAGGAAACUUACUGUUCACAGGACAUCUUAAGUGUAGGCUGAGAAUGGACAAACUACAGCUCAAAGGAAUGUCAUAUUCCAUGUGUACAGGAAAGUUUAAAGUUGUGAAGGAAAUAGCAGAAACACAACAUGGAACAAUAGUGGUCAGAGUGCAAUAUGAAGGGGACGGUUCUCCGUGCAAAAUUCCUUUUGAAAUAAUGGAUUUGGAAAAAAGACAUGUCUUAGGUCGCUUGAUUACAGUCAACCCAAUUGUCACAGAAAAAGACAGCCCAGUCAACAUAGAAGCAGAACCUCCAUUCGGGGACAGCUACAUCAUUAUAGGAGUAGAACCAGGACAACUGAAGCUCAGCUGGUUUAAGAAAGGAAGUUCUAUUGGCCAAAUGUUUGAGACAACAAUGAGAGGAGCGAAGAGAAUGGCCAUUUUAGGUGACACAGCUUGGGAUUUUGGAUCCUUGGGAGGGGUGUUCACAUCCAUAGGAAAGGCCCUCCACCAAGUCUUUGGAGCAAUCUAUGGGGCUGCCUUCAGUGGGGUUUCAUGGACUAUGAAAAUCCUCAUAGGAGUCGUCAUCACAUGGAUAGGGAUGAAUUCACGCAGCACCUCACUGUCUGUGUCACUAGUAUUAGUGGGGGUCGUGACAUUGUAU
>FJ196851/Guangdong/2003
UUUGUAGAAGGGGUUUCAGGAGGAAGCUGGGUUGACAUAGUCUUAGAACAUGGAAGCUGUGUGACGACGAUGGCAAAAAACAAACCAACAUUGGAUUUUGAACUGAUAAAAACGGAAGCCAAACAGCCUGCCACCCUAAGGAAGUACUGCAUAGAAGCAAAGCUAACCAACACAACAACAGAAUCUCGUUGUCCAACACAGGGGGAACCCAGCCUAAAAGAAGAGCAGGAUAAGAGGUUCGUCUGCAAACACUCCAUAGUAGACAGAGGGUGGGGAAAUGGAUGUGGAUCAUUUGGAAAGGGAGGCAUUGUGACCUGUGCUAUGUUCACAUGCAAGAAGAACAUGGAAGGGAAAAUCGUGCAACCAGAAAACUUGGAAUACACCAUUGUGGUAACACCUCACUCAGGGGAAGAGCAUGCGAUCGGAAAUGACACAGGAAAACAUGGCAAGGAAAUCAAAGUAACACCACAGAGUUCCGUCACAGAAGCAGAAUUGACAGGUUAUGGCACCGUCACGAUAGAGUGCUCUCCGAGAACAGGCCUCGACUUCAAUGAGAUGGUGUUGCUGCAGAUGGGAAAUAAAGCUUGGCUGGUGCAUAGGCAAUGGUUCCUAGACCUGCCGUUACCAUGGCUGCCCGGAGCGGACACACAAGGGUCAAAUUGGAUACAGAAAGAAACAUUGGUCACUUUCAAAAAUCCCCAUGCGAAGAAACAGGAUGUUGUUGUUUUAGGAUCCCAAGAAGGGGCCAUGCAUACAGCACUCACAGGAGCCACAGAAAUCCAAAUGUCGUCAGGAAACUUACUCUUCACCGGACAUCUCAAGUGCGGGCUGAGAAUGGACAAGCUACAGCUCAAAGGAAUGUCAUACUCCAUGUGCACGGGAAAGUUCAAAGUUGUGAAGGAAAUAGCAGAAACACAACAUGGAACGAUAGUUAUCAGAGUGCAAUAUGAAGGGGACGGCUCUCCAUGUAAAAUCCCUUUUGAGAUAAUGGAUUUGGAAAAGAGAUAUGUCUUAGGCCGCCUGAUCACAGUCAACCCAAUUGUGACAGAAAAAGAUAGCCCAGUCAACAUAGAAGCAGAACCUCCAUUCGGUGACAGCUACAUCAUCAUAGGAGUAGAGCCGGGACAACUGAAGCUCAACUGGUUCAAGAAAGGAAGUUCUAUCGGCCAAAUGUUUGAGACAACAAUGAGGGGGGCGAAGAGAAUGGCCAUUUUGGGUGACACAGCCUGGGAUUUCGGAUCCCUGGGAGGAGUGUUUACAUCUAUAGGAAAAGCUCUCCACCAAGUCUUUGGAGCAAUCUAUGGAGCUGCCUUCAGUGGGGUUUCAUGGACUAUGAAAAUCCUCAUAGGAGUCAUUAUCACAUGGAUAGGAAUGAACUCACGCAGCACCUCACUGUCUGUGUCACUAGUAUUGGUAGGAAUUGUGACACUGUAC
>FJ196853/Guangdong/1998
UUUGUGGAAGGGGUUUCAGGAGGAAGCUGGGUUGACAUAGUCUUGGAACAUGGAAGCUGUGUGACGACGAUGGCGAAAAAUAAACCAACAUUGGAUUUUGAACUGAUAAAAACAGAAGCCAAACAUCCCGCCACUCUAAGGAAGUAUUGUAUAGAGGCAAAGCUGACCAACACAACAACAGCAUCUCGCUGCCCAACACAAGGAGAACCUAGCCUAAAUGAAGAACAGGACAAAAGAUUUGUCUGCAAACACUCCAUGGUAGACAGAGGAUGGGGAAAUGGAUGCGGAUUAUUUGGAAAGGGAGGCAUCGUGACCUGUGCAAUGUUCACAUGCAAAAAGAACAUGGAAGGAAAAGUCGUGCAACCAGAAAACUUGGAGUAUACCAUUGUGAUAACACCUCACUCAGGGGAAGAGAAUGCAGUCGGAAAUGACACAGGAAAACACGGCAAGGAAAUUAAAGUAACACCACAGAGUUCCAUCACAGAAGCAGAACUAACAGGCUAUGGCACUGUCACGAUGGAAUGCUCUCCGAGAACGGGCCUCGACUUACAUGAGAUGGUGUUGCUGCAAAUGGAAAACAAGGCUUGGCUGGUGCACAGGCAAUGGUUCUUAGACCUGCCGUUACCAUGGCUGCCCGGAGCAGACACACAAGGAUCAAAUUGGAUACAGAAGGAGACAUUGGUCACUUUCAAAAAUCCCCAUGCAAAGAAACAGGAUGUUGUUGUUUUAGGAUCCCAAGAAGGGGCUAUGCAUACAGCACUCACAGGGGCCACGGAAAUCCAGAUGUCAUCAGGAAACUUACUGUUCACAGGACAUCUUAAGUGCAGGCUGAGAAUGGACAAACUACAGCUCAAAGGAAUGUCAUAUUCUAUGUGUACAGGAAAGUUUAAAGUUGUGAAGGAAAUAGCAGAAACACAACAUGGAACAAUAGUUAUCAGAGUACAAUAUGAAGGGGACGGUUCUCCGUGCAAGAUCCCUUUUGAAAUAAUGGAUUUGGAAAAAAGACAUGUCUUAGGUCGCUUGAUUACAGUCAACCCAAUUGUUACAGAAAAAGACAGCCCAGUCAACAUAGAAGCAGAACCUCCAUUCGGAGACAGCUACAUCAUUAUAGGAGUAGAACCGGGACAACUGAAGCUCAGCUGGUUUAAGAAAGGAAGUUCCAUUGGCCAAAUGUUUGAGACAACAAUGAGAGGAGCGAAGAGAAUGGCCACUUUAGGUGACACAGCUUGGGAUUUUGGAUCCCUGGGAGGAGUGUUCACAUCUAUAGGAAAGGCCCUCCACCAAGUCUUUGGAGCAAUCUAUGGGGCUGCCUUCAGUGGGGUUUCAUGGACUAUGAAAAUCCUCAUAGGAGUCGUCAUCACAUGGAUAGGAAUGAAUUCACGCAGCACCUCACUGUCUGUGUCACUAGUAUUAGUGGGGGUCGUGACAUUGUAU
>FJ196853/Guangzhou/2003
UUUGUGGAAGGGGUUUCAGGAGGAAGCUGGGUUGACAUAGUCUUGGAACAUGGAAGCUGUGUGACGACGAUGGCGAAAAAUAAACCAACAUUGGAUUUUGAACUGAUAAAAACAGAAGCCAAACAUCCCGCCACUCUAAGGAAGUAUUGUAUAGAGGCAAAGCUGACCAACACAACAACAGCAUCUCGCUGCCCAACACAAGGAGAACCUAGCCUAAAUGAAGAACAGGACAAAAGAUUUGUCUGCAAACACUCCAUGGUAGACAGAGGAUGGGGAAAUGGAUGCGGAUUAUUUGGAAAGGGAGGCAUCGUGACCUGUGCAAUGUUCACAUGCAAAAAGAACAUGGAAGGAAAAGUCGUGCAACCAGAAAACUUGGAGUAUACCAUUGUGAUAACACCUCACUCAGGGGAAGAGAAUGCAGUCGGAAAUGACACAGGAAAACACGGCAAGGAAAUUAAAGUAACACCACAGAGUUCCAUCACAGAAGCAGAACUAACAGGCUAUGGCACUGUCACGAUGGAAUGCUCUCCGAGAACGGGCCUCGACUUACAUGAGAUGGUGUUGCUGCAAAUGGAAAACAAGGCUUGGCUGGUGCACAGGCAAUGGUUCUUAGACCUGCCGUUACCAUGGCUGCCCGGAGCAGACACACAAGGAUCAAAUUGGAUACAGAAGGAGACAUUGGUCACUUUCAAAAAUCCCCAUGCAAAGAAACAGGAUGUUGUUGUUUUAGGAUCCCAAGAAGGGGCUAUGCAUACAGCACUCACAGGGGCCACGGAAAUCCAGAUGUCAUCAGGAAACUUACUGUUCACAGGACAUCUUAAGUGCAGGCUGAGAAUGGACAAACUACAGCUCAAAGGAAUGUCAUAUUCUAUGUGUACAGGAAAGUUUAAAGUUGUGAAGGAAAUAGCAGAAACACAACAUGGAACAAUAGUUAUCAGAGUACAAUAUGAAGGGGACGGUUCUCCGUGCAAGAUCCCUUUUGAAAUAAUGGAUUUGGAAAAAAGACAUGUCUUAGGUCGCUUGAUUACAGUCAACCCAAUUGUUACAGAAAAAGACAGCCCAGUCAACAUAGAAGCAGAACCUCCAUUCGGAGACAGCUACAUCAUUAUAGGAGUAGAACCGGGACAACUGAAGCUCAGCUGGUUUAAGAAAGGAAGUUCCAUUGGCCAAAUGUUUGAGACAACAAUGAGAGGAGCGAAGAGAAUGGCCACUUUAGGUGACACAGCUUGGGAUUUUGGAUCCCUGGGAGGAGUGUUCACAUCUAUAGGAAAGGCCCUCCACCAAGUCUUUGGAGCAAUCUAUGGGGCUGCCUUCAGUGGGGUUUCAUGGACUAUGAAAAUCCUCAUAGGAGUCGUCAUCACAUGGAUAGGAAUGAAUUCACGCAGCACCUCACUGUCUGUGUCACUAGUAUUAGUGGGGGUCGUGACAUUGUAU
>FJ196854/Guangzhou/1993
UUUGUGGAAGGGGUUUCAGGAGGAAGCUGGGUUGACGUAGUCUUAGAACAUGGAAGCUGUGUGACGACGAUGGCGAAAAAUAAACCAACAUUGGAUUUUGAACUGACAAAAACGGAAGCCAAACAUCCCGCCACUUUAAGGAAAUAUUGUAUAGAGGCAAAGCUGACCAACACAACAACAGCAUCUCGCUGCCCAACACAAGGAGAACCUAGCCUAAAUGAAGAACAGGACAAAAGAUUUGUCUGCAAACACUCCAUGGUAGACAGAGGAUGGGGAAAUGGAUGCGGAUUAUUUGGAAAGGGAGGCAUCGUGACCUGUGCAAUGUUCACAUGCAAAAAGAACAUGGAAGGAAAAGUCGUGCAACCAGAAAACUUGGAGUACACCAUUGUGAUAACACCUCACUCAGGGGAAGAGAAUGCAGUCGGAAAUGACACAGGAAAACACGGCAAGGAAAUUAAAGUAACACCACAGAGUUCCGUCACAGAAGCAGAACUAACAGGCUAUGGCACUGUCACGAUGGAAUGCUCUCCGAGAACGGGCCUCGACUUCAAUGAGAUGGUGUUGCUGCAAAUGAAAAACAAGGCUUGGCUGGUGCACAGGCAAUGGUUCUUAGACCUGCCGUUACCAUGGCUGCCCGGAGCAGACACACAAGGAUCAAAUUGGAUACAGAAGGAGACAUUGGUCACUUUCAAAAAUCCCCAUGCAAAGAAACAGGAUGUUGUUGUUUUAGGAUCCCAAGAAGGGGCUAUGCAUACAGCACUCACAGGGGCCACGGAAAUCCAGAUGUCAUCAGGAAACUUACUGUUCACAGGACAUCUUAAGUGCAGGCUGAGAACGGACAAACUACAGCUCAAAGGAAUGUCAUAUUCUAUGUGUACAGGAAAGUUUAAAGUUGUGAAGGAAAUAGCAGAAACACAACAUGGAACAAUAGUUAUCAGAGUACAAUAUGAAGGGGACGGUUCUCCGUGCAAGAUCCCUUUUGAAAUAAUGGAUUUGGAAAAAAGACAUGUCUUAGGUCGCUUGAUUACAGUCAACCCAAUUGUUACAGAAAAAGACAGCCCAGUCAACAUAGAAGCAGAACCUCCAUUCGGAGACAGCUACAUCAUUAUAGGAGUAGAACCGGGACAACUGAAGCUCAGCUGGUUUAAGAAAGAAAGUUCUAUUGGCCAAAUGUUUGAGACAACAAUGAGAGGAGCGAAGAGAAUGGCCAUUUUAGGUGACACAGCUUGGGAUUUUGGAUCCCUGGGAGGAGUGUUCACAUCUAUAGGAAAGGCCCUCCACCAAGUCUUUGGAGCAAUCUAUGGGGCUGCCUUCAGUGGGGUUUCAUGGACUAUGAAAAUCCUCAUAGGAGUCGUCAUCACAUGGAUAGGAAUGAAUUCACGCAGUACCUCACUGUCUGUGUCACUAGUAUUAGUGGGGGUCGUGACAUUGUAU
>FJ410233/Vietnam/2008
UUUGUAGAAGGGGUUUCAGGAGGAAGUUGGGUUGACAUAGUCUUGGAACAUGGAAGCUGUGUGACGACGAUGGCAAAAAACAAACCAACGUUGGAUUUUGAACUGAUAAAAACGGAAGCCAAACAGCCUGCCACCCUAAGGAAGUACUGCAUAGAAGCAAAACUAACCAACACAACAACAGAAUCCCGUUGCCCAACACAAGGGGAACCCAGCCUAAAAGAAGAGCAGGAUAAGAGGUUCGUCUGCAAACACUCCAUGGUAGACAGAGGAUGGGGAAAUGGAUGUGGAUUAUUUGGAAAGGGAGGCAUUGUGACCUGUGCUAUGUUCACAUGCAAAAAGAACAUGGAAGGGAAAAUCGUGCAACCAGAAAACUUGGAAUACACCAUUGUGGUAACACCUCACUCAGGGGAAGAGCAUGCGGUCGGAAAUGACACAGGAAAACACGGCCAGGAAAUCAAAGUAACACCACAGAGUUCCAUCACAGAAGCAGAAUUGACCGGUUAUGGCACCGUCACGAUGGAGUGCUCCCCGAGAACAGGCCUCGACUUCAAUGAGAUGGUGUUGCUGCAGAUGGAAAAUAAAGCUUGGCUGGUGCAUAGGCAAUGGUUUCUAGACCUGCCAUUACCAUGGCUGCCCGGAGCGGAUAAACAAGAGUCAAAUUGGAUACAGAAAGAAACAUUGGUCACUUUCAAAAAUCCCCAUGCGAAGAAACAGGAUGUUGUUGUUUUAGGAUCCCAAGAAGGGGCCAUGCAUACAGCACUCACAGGAGCCACAGAAAUCCAAAUGUCGUCAGGAAACUUGCUCUUCACUGGACAUCUCAAGUGCAGGCUGAGAAUGGACAAGCUACAGCUUAAAGGAAUGUCAUACUCCAUGUGCACAGGAAAGUUUAAAGUUGUGAAGGAAAUAGCAGAAACACAACAUGGAACGAUAGUCAUCAGAGUGCAAUAUGAAGGGGACGGCUCUCCAUGUAAAAUCCCUUUUGAGAUAAUGGAUUUGGAAAAAAGAUACGUCUUAGGCCGCCUGAUCACAGUCAACCCAAUUGUAACAGAAAAAGACAGCCCAGUCAACAUAGAAGCAGAACCUCCAUUCGGAGACAGCUACAUCAUCAUAGGAGUAGAGCCGGGACAACUGAAGCUCAACUGGUUCAAGAAAGGAAGUUCUAUCGGCCAAAUGUUUGAGACAACGAUGAGAGGGGCGAAGAGAAUGGCCAUUUUGGGUGACACAGCCUGGGACUUUGGAUCCCUAGGAGGAGUGUUUACAUCUAUAGGAAAAGCUCUCCACCAAGUCUUUGGAGCAAUCUAUGGAGCUGCCUUCAGUGGGGUUUCAUGGACCAUGAAAAUCCUCAUAGGAGUCAUUAUCACAUGGAUAGGAAUGAACUCACGCAGCACCUCACUGUCUGUGUCAUUAGUACUGGUGGGAAUUGUGACACUGUAU
>FJ850106/Venezuela/2008
UUCGUGGAAGGGGUUUCAGGAGGGAGCUGGGUUGACAUAGUCUUAGAACAUGGAAGUUGUGUGACGACGAUGGCGAAAAACAAACCAACAUUGGAUUUUGAACUGAUAAAAACAGAAGCCAAACAACCUGCCACUCUAAGGAAGUACUGUAUAGAAGCAAAGCUGACCAACACAACGACAGAAUCGCGUUGCCCAACACAAGGGGAACCCAGUCUAAACGAAGAGCAGGACAAAAGGUUCAUCUGCAAACACUCCAUGGUAGACAGAGGAUGGGGAAAUGGAUGUGGAUUAUUUGGAAAGGGAGGCAUUGUGACCUGUGCUAUGUUUACAUGCAAAAAGAAUAUGGAAGGAAAAGUCGUGCAGCCAGAAAAUUUGGAAUACACCAUCGUGAUAACACCUCACUCAGGAGAAGAGCACGCUGUGGGCAAUGACACAGGAAAACACGGCAAGGAAAUCAAAAUAACACCACAGAGUUCCAUCACAGAAGCAGAACUGACAGGCUAUGGCACUGUUACGAUGGAGUGCUCUCCGAGAACGGGCCUCGACUUCAAUGAGAUGGUGCUGCUGCAGAUGGAAGACAAAGCUUGGCUGGUGCACAGGCAAUGGUUCCUAGACCUGCCAUUACCAUGGCUACCUGGAGCGGACACACAAGGAUCAAAUUGGAUACAGAAAGAGACAUUGGUCACUUUCAAAAAUCCCCACGCGAAGAAACAGGAUGUCGUUGUCUUAGGGUCUCAAGAAGGGGCCAUGCACACGGCACUCACAGGGGCCACAGAAAUCCAGAUGUCAUCAGGAAACUUACUGUUCACAGGACAUCUCAAGUGCAGACUGAGAAUGGACAAACUACAGCUCAAAGGAAUGUCAUACUCUAUGUGUACAGGAAAGUUUAAAAUUGUGAAAGAAAUAGCAGAAACACAACAUGGAACAAUAGUUAUCAGAAUACAAUAUGAAGGGGACGGUUCUCCAUGUAAGAUCCCUUUUGAGAUAACAGACUUGGAAAAAAGACACGUCUUAGGUCGCCUGAUUACAGUUAACCCAAUCGUAAUAGAAAAAGAUAGCCCAGUCAACAUAGAAGCAGAACCUCCAUUCGGAGACAGCUACAUCAUCAUAGGAGUAGAGCCGGGACAAUUGAAACUCAAUUGGUUUAAGAAGGGAAGUUCCAUUGGCCAAAUGUUCGAGACAACAAUGAGAGGAGCAAAGAGAAUGGCCAUUUUAGGUGACACAGCCUGGGACUUUGGAUCCCUGGGAGGAGUGUUCACAUCUAUAGGAAAGGCUCUCCACCAAGUUUUCGGAGCAAUCUAUGGGGCUGCUUUUAGUGGGGUCUCAUGGACCAUGAAAAUCCUCAUAGGAGUCGUCAUCACAUGGAUAGGAAUGAAUUCACGUAGCACCUCACUGUCUGUGUCGCUAGUAUUGGUGGGAGUCGUGACACUGUAC
>FJ906959/Papua_New_Guinea/2008
UUUGUAGAAGGGGUUUCAGGAGGAAGCUGGGUUGACAUAGUCUUAGAACAUGGAAGCUGUGUGACGACGAUGGCAAAAAACAAACCAACAUUGGAUUUUGAACUGAUAAAAACAGAAGCCAAACAACCUGCCACUCUAAGGAAGUACUGUAUAGAGGCAAAGCUGACCAACACAACAACAGAUUCUCGCUGCCCAACACAAGGAGAACCCAGCCUAAAUGAAGAGCAGGACAAAAGGUUCGUCUGCAAACACUCCAUGGUGGACAGAGGAUGGGGAAAUGGAUGUGGACUAUUUGGAAAAGGAGGCAUUGUGACCUGUGCUAUGUUCACAUGCAAAAAGAACAUGAAAGGAAAAGUCGUGCAACCAGAAAACUUGGAAUACACCAUUGUGAUAACACCUCACUCAGGGGAAGAGCAUGCAGUCGGAAAUGACACAGGAAAACAUGGCAAGGAAAUCAAAAUAACACCACAGAGUUCCAUCACAGAAGCAGAGUUGACAGGCUAUGGCACUGUCACGAUGGAGUGCUCUCCGAGAACGGGCCUCGACUUCAAUGAGAUGGUGUUGCUGCAAAUGGAAAAUAAAGCUUGGCUGGUGCACAGGCAAUGGUUCCUAGACCUGCCGUUGCCAUGGCUGCCCGGAGCGGACACACAAGGAUCAAAUUGGAUACAGAAAGAGACAUUGGUCACUUUCAAAAAUCCCCAUGCGAAGAAACAGGAUGUUGUUGUUUUGGGAUCCCAAGAAGGGGCCAUGCACACAGCACUCACAGGGGCCACAGAAAUCCAGAUGUCAUCAGGAAACUUACUGUUCACAGGACAUCUCAAGUGCAGGCUGAGGAUGGACAAACUACAGCUCAAAGGAAUGUCAUACUCUAUGUGCACAGGAAAGUUUAAAGUUGUGAAGGAAAUAGCAGAAACACAACAUGGAACAAUAGUUAUCAGAGUACAAUAUGAAGGGGACGGUUCUCCAUGUAAGAUCCCUUUUGAGAUAAUGGAUUUGGAAAAAAGACAUGUUUUAGGUCGCCUGAUUACAGUCAACCCAAUCGUAACAGAAAAAGAUAGCCCAGUCAACAUAGAAGCAGAACCUCCAUUCGGAGACAGCUACAUCAUCAUAGGAGUAGAGCCGGGACAAUUGAAGCUCAACUGGUUUAAGAAAGGAAGUUCUAUCGGCCAAAUGAUUGAGACAACAAUGAGGGGAGCGAAGAGAAUGGCCAUUUUAGGUGACACAGCUUGGGAUUUUGGAUCCCUGGGAGGAGUGUUUACAUCUAUAGGAAAGGCUCUCCACCAAGUUUUCGGAGCAAUCUAUGGGGCUGCCUUCAGUGGGGUCUCAUGGAUUAUGAAAAUCCUCAUAGGAGUCAUUAUCACAUGGAUAGGAAUGAAUUCACGCAGCACCUCACUGUCUGUGUCACUAGUAUUGGUGGGAGUCGUGACGCUGUAU
>FM986656/Malaysia/1999
UUUGUGGAAGGGGUUUCAGGAGGAAGCUGGGUUGACAUAGUCUUGGAACAUGGAAGCUGUGUGACGACGAUGGCGAAAAAUAAACCAACAUUGGAUUUUGAACUGAUAAAGACAGAAGCAAAACAUCCCGCCACUCUAAGGAAGUAUUGUAUAGAGGCAAAGCUGACCAACACAACAACAGCAUCUCGCUGCCCAACACAAGGAGAACCUAGCCUAAAUGAAGAACAGGACAAAAAAUUUGUCUGCAAACACUCCAUGGUAGACAGAGGAUGGGGAAAUGGAUGCGGAUUGUUUGGAAAGGGAGGUAUCGUGACCUGUGCAAUGUUCACAUGCAAAAAGAACAUGGAAGGGAAAAUCGUGCAACCAGAAAACUUGGAGUACACCAUUGUGAUAACACCUCACUCAGGGGAAGAGAAUGCAGUCGGAAAUGACACAGGAAAACACGGCAAGGAAAUUAAAGUAACACCACAAAGUUCCAUCACAGAAGCAGAACUAACAGGCUAUGGCACUGUCACGAUGGAAUGCUCUCCGAGAACGGGCCUCGACUUCAAUGAGAUGGUGUUGCUGCAAAUGGAAAACAAGGCUUGGCUGGUGCACAGGCAAUGGUUCUUAGACCUGCCAUUACCAUGGCUGCCCGGAGCAGACACACAAGGAUCAAAUUGGAUACAGAAAGAGACAUUGGUCACUUUCAAAAAUCCCCAUGCAAAGAAACAGGAUGUUGUUGUUUUAGGAUCCCAAGAAGGGGCUAUGCACACAGCACUCACAGGGGCCACGGAAAUCCAGAUGUCAUCAGGAAACUUACUGUUCACAGGACAUCUUAAAUGCAGGCUGAGAAUGGACAAACUACAGCUCAAAGGAAUGUCAUAUUCCAUGUGUACAGGAAAGUUCAAAGUUGUGAAGGAAAUAGCAGAAACACAACAUGGAACAAUAGUUAUCAGAGUACAAUAUGAAGGGGACGGUUCUCCGUGCAAGAUCCCUUUUGAAAUAAUGGAUUUGGAAAAAAGACAUGUCUUAGGCCGCUUGAUUACAGUCAACCCAAUUGUCACAGAAAAAGACAGCCCAGUCAACAUAGAAGCAGAACCUCCAUUCGGAGACAGCUACAUCAUUAUAGGAGUAGAACCGGGACAACUGAAGCUCAGCUGGUUUAAGAAAGGAAGUUCUAUUGGCCAAAUGUUUGAGACAACAAUGAGAGGAGCGAAGAGAAUGGCCAUUUUAGGUGACACAGCUUGGGAUUUUGGAUCCCUGGGAGGAGUGUUCACAUCUAUAGGAAAGGCCCUCCACCAAGUCUUUGGAGCAAUCUAUGGGGCUGCCUUCAGUGGGGUUUCAUGGACUAUGAAAAUCCUCAUAGGAGUCGUCAUCACAUGGAUAGGAAUGAAUUCACGCAGCACCUCACUGUCUGUGUCACUAGUAUUAGUGGGAGUCGUGACAUUGUAU
>FM986661/Malaysia/2002
UUUGUGGAAGGGGUUUCAGGAGGAAGCUGGGUUGACAUAGUCUUGGAACAUGGAAGCUGUGUGACGACGAUGGCGAAAAAUAAACCAACAUUGGAUUUUGAACUGAUAAAGACAGAAGCCAAACAUCCCGCCACUCUAAGGAAGUAUUGUAUAGAGGCAAAGCUGACCAACACAACAACAGCAUCUCGCUGCCCAACACAAGGAGAACCUAGCCUAAAUGAAGAACAGGACAAAAGAUUUGUCUGCAAACACUCCAUGGUAGACAGAGGAUGGGGAAAUGGAUGCGGAUUAUUUGGAAAGGGAGGUAUCGUGACCUGUGCAAUGUUCACAUGCAAAAAGAACAUGGAAGGAAAAAUCGUGCAACCAGAAAACUUGGAGUACACCAUUGUGAUAACACCUCACUCAGGGGAAGAGAAUGCAGUCGGAAAUGACACAGGAAAACACGGCAAGGAAAUUAAAGUAACACCACAGAGUUCCAUCACAGAAGCAGAACUAACAGGCUAUGGCACUGUCACGAUGGAAUGCUCUCCGAGAACGGGCCUCGACUUCAAUGAGAUGGUGUUGCUGCAAAUGGAAAACAAGGCUUGGCUGGUGCACAGGCAAUGGUUCUUAGACCUGCCAUUACCAUGGCUGCCCGGAGCAGACACACAAGGAUCAAAUUGGAUACAGAAGGAGACAUUGGUCACGUUCAAAAAUCCCCAUGCAAAGAAACAGGAUGUUGUUGUUUUAGGAUCCCAAGAAGGGGCUAUGCACACAGCACUCACAGGGGCCACGGAAAUCCAGAUGUCAUCAGGAAACUUACUGUUCACAGGACAUCUCAAAUGUAGGCUGAGAAUGGACAAACUACAGCUCAAAGGAAUGUCAUAUUCCAUGUGUACAGGAAAGUUCAAAGUUGUGAAGGAAAUAGCAGAAACACAACAUGGAACAAUAGUUAUCAGAGUACAAUAUGAAGGGGACGGUUCUCCGUGCAAGAUCCCUUUUGAAAUAAUGGAUUUGGAAAAAAGACAUGUCUUAGGUCGCUUGAUUACAGUCAACCCAAUUGUCACAGAAAAAGACAGCCCAGUCAACAUAGAAGCAGAACCUCCAUUCGGAGACAGCUACAUCAUUAUAGGAGUAGAACCGGGACAACUGAAGCUCAGCUGGUUUAAGAAAGGAAGUUCUAUUGGCCAAAUGUUUGAGACAACAAUGAGAGGAGCGAAGAGAAUGGCCAUUUUAGGUGACACAGCUUGGGAUUUUGGAUCCCUGGGAGGAGUGUUCACAUCCAUAGGAAAGGCCCUCCACCAAGUCUUUGGAGCAAUCUAUGGGGCUGCCUUCAGUGGGGUUUCAUGGACUAUGAAAAUCCUCAUAGGAGUCGUCAUCACAUGGAUAGGAAUGAAUUCACGCAGCACCUCACUGUCUGUGUCACUAGUAUUAGUGGGAGUCGUGACAUUGUAU
>GQ252677/Sri_Lanka/2004
UUUGUGGAAGGGGUUUCAGGAGGAAGCUGGGUUGACAUAGUCCUAGAACAUGGAAGCUGUGUGACAACGAUGGCAAAAAACAAACCAACAUUGGACUUUGAACUGAUAAAAACAGAAGCCAAGCAACCUGCCACUCUAAGGAAGUACUGUAUAGAGGCAAAGCUGACCAACACAACAACAGCAUCUCGAUGCCCAACACAAGGGGAACCCAGCCUAAAUGAAGAACAGGACAAAAGGUUUGUCUGCAAACAUUCCAUGGUAGACAGAGGAUGGGGAAAUGGAUGUGGAUUAUUUGGAAAGGGAGGCAUUGUGACCUGUGCUAUGUUCACAUGCAAAAAAAACAUGGAAGGGAAAAUUGUGCAACCAGAAAACCUGGAAUACACCAUUGUGGUAACACCUCAUUCAGGGGAAGAGAAUGCAGUUGGAAAUGACACAGGAAAACAUGGCAAGGAAAUCAAAGUAACACCACAGAGUUCCAUUACAGAAGCAGAACUGACAGGCUACGGCACUGUCACGAUGGAGUGCUCUCCAAGAACGGGCCUCGACUUCAAUGAGAUGGUGUUGCUGCAAAUGGAAAAUAAGGCUUGGCUGGUGCACAGGCAAUGGUUCUUAGACCUGCCGUUACCAUGGUUGCCCGGAGCGGACAUACAAGGAUCAAAUUGGAUACAGAAGGAGACGUUGGUCACCUUCAAAAAUCCCCAUGCGAAGAAACAGGAUGUUGUUGUUUUAGGAUCCCAAGAAGGGGCUAUGCAUACAGCACUUACAGGGGCCACGGAAAUCCAGAUGUCAUCAGGAAACCUACUGUUCACAGGACAUCUCAAGUGCAGGCUGAGAAUGGAUAAAUUACAGCUCAAAGGAAUGUCAUACUCUAUGUGUACAGGAAAGUUUAAAGUUGUAAAGGAAAUAGCAGAAACACAACAUGGAACAAUAGUUGUUAGAGUACAAUAUGAAGGGGAUGGCUCUCCAUGUAAAAUCCCUUUUGAGAUAAUGGAUUUGGAAAAAAGACAUGUCUUAGGUCGCCUGAUUACAGUCAACCCAAUCGUCACAGAAAAAGACAGUCCAGUCAACAUAGAAGCAGAACCCCCAUUCGGAGACAGCUACAUCAUUAUAGGAGUAGAACCGGGACAACUGAAGCUCAGCUGGUUUAAGAAAGGAAGCUCAAUCGGCCAAAUGUUCGAGACAACAAUGAGAGGAGCGAAGAGAAUGGCCAUUUUAGGUGAUACAGCCUGGGAUUUUGGAUCCCUGGGAGGAGUGUUCACAUCUAUAGGAAAGGCCCUCCACCAAGUUUUUGGAGCAAUCUAUGGGGCUGCCUUCAGUGGGGUUUCAUGGACUAUGAAAAUCCUCAUAGGAGUUGUCAUCACAUGGAUAGGAAUGAAUUCACGUAGCACCUCACUGUCUGUGUCACUAGUAUUAGUGGGAGUCGUGACAUUGUAU
>GQ330472/Brazil/2009
UUUGUAGAAGGGGUUUCAGGAGGAAGCUGGGUUGACAUCGUUUUAGAACAUGGAAGUUGUGUGACGACGAUGGCAAAAAACAAACCAACAUUGGAUUUUGAACUGAUAAAAACAGAAGCCAAACAACCUGCCACUCUAAGGAAGUACUGUAUAGAAGCAAAGCUGACCAACACAACAACAGAAUCGCGUUGCCCAACACAAGGGGAACCCAGUCUAAAUGAAGAGCAGGACAAAAGGUUCAUCUGCAAACACUCCAUGGUAGACAGAGGAUGGGGAAAUGGAUGUGGAUUAUUUGGAAAGGGAGGCAUUGUGACCUGUGCUAUGUUUACAUGCAAAAAGAACAUGGAAGGAAAAAUCGUACAGCCAGAAAAUUUGGAAUACACCAUCGUGAUAACACCUCACUCAGGAGAAGAGCACGCUGUAGGUAAUGACACAGGAAAGCAUGGCAAGGAAAUCAAAAUAACACCACCGAGUUCCACCACAGAAGCAGAACUGACAGGCUAUGGCACUGUCCCGAUGGAGUGCUCUCCGAGAACGGGCCUCGACUUCAAUGAGAUGGUGCUGCUGCAGAUGGAAGACAAAGCUUGGCUGGUGCACAGGCAAUGGUUCCUAGACCUGCCGUUGCCAUGGCUACCCGGAGCGGAUACACAAGGAUCAAAUUGGAUACAGAAAGAGACAUUGGUCACUUUCAAAAAUCCCCACGCCAAGAAACAGGAUGUCGUUGUCUUAGGGUCUCAAGAAGGGGCCAUGCACACGGCACUCACAGGGGCUACAGAAAUCCAGAUGUCAUCAGGAAACUUACUGUUCACGGGACAUCUCAAGUGCAGGCUGAGAAUGGACAAACUACAGCUCAAAGGAAUGUCAUACUCUAUGUGUACAGGAAAGUUUAAAAUCGUGAAGGAAAUAGCAGAAACACAACAUGGAACAAUAGUUAUCAGAGUACAAUAUGAAGGGGACGGUUCUCCAUGUAAGAUCCCUUUUGAGAUAACAGAUUUGGAAAAAAGACACGUCUUAGGACGCCUGAUUACAGUUAACCCAAUCGUAACAGAAAAAGACAACCCAGUCAACAUAGAAGCAGAACCCCCAUUCGGAGACAGCUACAUCAUCGUAGGAGUAGAGCCGGGACAACUGAAACUCAAUUGGUUUAAGAAGGGAAGUUCCAUCGGCCAAAUGUUUGAGACAACAAUGAGAGGAGCAAAGAGAAUGGCCAUUUUAGGUGACACAGCCUGGGAUUUUGGAUCCCUGGGAGGAGUGUUUACAUCUAUAGGAAAGGCUCUCCAUCAAGUUUUCGGAGCAAUCUAUGGGGCUGCUUUUAGUGGGGUCUCAUGGACUAUGAAAAUCCUCAUAGGAGUCAUCAUCACAUGGAUAGGAAUGAAUUCACGUAGCACCUCACUGUCUGUGUCGCUAGUAUUGGUGGGAGUCGUGACACUGUAC
>GQ357775/Singapore/2004
UUUGUGGAAGGGGUUUCAGGAGGAAGCUGGGUUGAUAUAGUCUUGGAACAUGGAAGCUGUGUGACGACGAUGGCGAAAAAUAAACCAACAUUGGAUUUUGAACUGAUAAAGACAGAAGCCAAACAUCCCGCCACUCUAAGGAAGUAUUGUAUUGAGGCAAAGCUGACCAACACAACAACAGCAUCUCGCUGCCCAACACAAGGAGAACCUAGCCUAAAUGAAGAACAGGACAAAAGAUUUGUCUGCAAACACUCCAUGGUAGACAGAGGAUGGGGAAAUGGAUGCGGAUUAUUUGGAAAGGGAGGUAUCGUGACCUGUGCAAUGUUCACAUGCAAAAAGAACAUGGAAGGAAAAAUCGUGCAACCAGAAAACUUGGAGUACACCAUUGUGAUAACACCUCACUCAGGGGAAGAGAAUGCAGUCGGAAAUGACACAGGAAAACACGGCAAGGAAAUUAAAGUAACACCACAGAGUUCCAUUACAGAAGCAGAACUAACAGGCUAUGGCACUGUCACGAUGGAAUGCUCUCCGAGAACGGGCCUCGACUUCAAUGAGAUGGUGUUGCUGCAGAUGGAAAACAAGGCUUGGCUGGUGCACAGGCAAUGGUUCUUAGACCUGCCAUUACCAUGGCUGCCCGGAGCAGACACACAAGGAUCAAAUUGGAUACAGAAGGAGACAUUGGUCACUUUCAAAAAUCCCCAUGCAAAGAAACAGGAUGUUGUUGUUUUAGGAUCCCAAGAAGGGGCUAUGCACACAGCACUCACAGGGGCCACGGAAAUCCAGAUGUCAUCAGGAAACUUACUGUUCACAGGACAUCUUAAAUGCAGGCUGAGAAUGGACAAACUACAGCUCAAAGGAAUGUCAUAUUCCAUGUGUACAGGAAAGUUCAAAGUUGUGAAGGAAAUAGCAGAAACACAACAUGGAACAAUAGUUAUCAGAGUACAAUAUGAAGGGGACGGUUCUCCGUGCAAGAUCCCUUUUGAAAUAAUGGAUUUGGAAAAAAGACAUGUCUUAGGUCGCUUGAUUACAGUCAACCCAAUUGUCACAGAAAAGGACAGCCCAGUCAACAUAGAAGCAGAACCUCCAUUCGGAGACAGCUACAUCAUUAUAGGAGUAGAGCCAGGACAACUGAAGCUUAGCUGGUUUAAGAAAGGAAGUUCUAUUGGCCAAAUGUUUGAGACAACAAUGAGAGGAGCGAAGAGAAUGGCCAUUUUAGGUGACACAGCUUGGGAUUUUGGAUCCCUGGGAGGAGUGUUCACAUCUAUAGGAAAGGCCCUCCACCAAGUCUUUGGAGCAAUCUAUGGGGCUGCUUUCAGUGGAGUUUCAUGGACUAUGAAAAUCCUCAUAGGAGUCGUCAUCACAUGGAUAGGAAUGAAUUCACGCAGCACCUCACUGUCUGUGUCACUAGUAUUAGUGGGAGUCGUGACAUUGUAU
>GQ357776/Singapore/2001
UUUGUGGAAGGGGUUUCAGGAGGAAGCUGGGUUGACAUAGUCUUGGAACAUGGAAGCUGUGUGACGACGAUGGCGAAAAAUAAACCAACAUUGGAUUUUGAACUGAUAAAGACAGAAGCCAAACAUCCCGCUACUCUAAGGAAGUAUUGUAUAGAGGCAAAGCUGACCAACACAACAACAGCAUCUCGCUGCCCAACACAAGGAGAACCUAGCCUAAAUGAAGAACAGGACAAAAGAUUUGUCUGCAAACACUCCAUGGUAGACAGAGGAUGGGGAAAUGGAUGCGGAUUAUUUGGAAAGGGAGGUAUCGUGACCUGUGCAAUGUUCACAUGCAAAAAGAACAUGGAAGGAAAAAUCGUGCAACCAGAGAACUUGGAGUACACCAUUGUGAUAACACCUCACUCAGGGGAAGAGAAUGCAGUCGGAAAUGACACAGGAAAACACGGCAAGGAAAUUAAAGUAACACCACAGAGUUCCAUCACAGAAGCAGAACUAACAGGCUAUGGCACUGUCACGAUGGAAUGCUCUCCGAGAACGGGUCUCGACUUCAAUGAGAUGGUGUUGCUGCAAAUGGAAAACAAGGCUUGGCUGGUGCACAGGCAAUGGUUCUUAGACCUGCCAUUACCAUGGCUGCCCGGAGCAGACACACAAGGAUCAAAUUGGAUACAGAAGGAGACAUUGGUCACUUUCAAAAAUCCCCAUGCAAAGAAACAGGAUGUUGUUGUUUUAGGAUCCCAAGAAGGGGCUAUGCACACAGCACUCACAGGGGCCACGGAAAUCCAGAUGUCAUCAGGAAACUUACUGUUCACAGGACACCUUAAAUGUAGGCUGAGAAUGGACAAACUACAGCUCAAAGGAAUGUCAUAUUCCAUGUGUACAGGAAAGUUCAAAGUUGUAAAGGAAAUAGCAGAAACACAACAUGGAACAAUAGUUAUCAGAGUACAAUAUGAAGGGGACGGUUCUCCGUGCAAGAUCCCUUUUGAAAUAAUGGAUUUGGAAAAAAGACAUGUCUUAGGUCGCUUGAUUACAGUCAACCCAAUUGUCACAGAAAAAGACAACCCAGUCAACAUAGAAGCAGAACCUCCAUUCGGAGACAGCUACAUCAUUAUAGGAGUAGAACCGGGACAACUGAAGCUCAGCUGGUUUAAGAAAGGAAGUUCUAUUGGCCAAAUGUUUGAGACAACAAUGAGAGGAGCGAAGAGAAUGGCCAUUUUAGGUGACACAGCUUGGGAUUUUGGAUCCCUGGGAGGAGUGUUCACAUCUAUAGGAAAGGCCCUCCACCAAGUCUUUGGAGCAAUCUAUGGGGCUGCCUUCAGUGGGGUUUCAUGGACUAUGAAAAUCCUCAUAGGAGUCGUCAUCACAUGGAUAGGAAUGAAUUCACGCAGCACCUCACUGUCUGUGUCACUAGUAUUAGUGGGAGUCGUGACAUUGUAU
>GQ357788/Singapore/2000
UUUGUGGAAGGGGUUUCAGGAGGAAGCUGGGUUGACAUAGUCUUGGAACAUGGAAGCUGUGUGACGACGAUGGCGAAAAAUAAACCAACAUUGGAUUUUGAACUGAUAAAGACAGAAGCCAAACAUCCCGCCACUCUAAGGAAGUAUUGUAUAGAGGCAAAGCUGACCAACACAACAACAGCAUCUCGCUGCCCAACACAAGGAGAACCUAGCCUAAAUGAAGAACAGGACAAAAGAUUUGUCUGCAAACACUCCAUGGUAGACAGAGGAUGGGGAAAUGGAUGCGGAUUAUUUGGAAAGGGAGGUAUCGUGACCUGUGCAAUGUUCACAUGCAAAAAGAACAUGGAAGGAAAAAUCGUGCAACCAGAGAACUUGGAGUACACCAUUGUGAUAACACCUCACUCAGGGGAAGAGAAUGCAGUCGGAAAUGACACAGGAAAACACGGCAAGGAAAUUAAAGUAACACCACAGAGUUCCAUCACAGAAGCAGAACUAACAGGCUAUGGCACUGUCACGAUGGAAUGCUCUCCGAGAACGGGUCUCGACUUCAAUGAGAUGGUGUUGCUGCAAAUGGAAAACAAGGCUUGGCUGGUGCACAGGCAAUGGUUCUUAGACCUGCCAUUACCAUGGCUGCCCGGAGCAGACCCACAAGGAUCAAAUUGGAUACAGAAGGAGACAUUGGUCACUUUCAAAAAUCCCCAUGCAAAGAAACAGGAUGUUGUUGUUUUAGGAUCCCAAGAAGGGGCUAUGCACACAGCACUCACAGGGGCCACUGAAAUCCAGAUGUCAUCAGGAAACUUACUGUUCACAGGACACCUUAAAUGUAGGCUGAGAAUGGACAAACUACAGCUCAAAGGAAUGUCAUAUUCCAUGUGUACAGGAAAGUUCAAAGUUGUAAAGGAAAUAGCAGAAACACAACAUGGAACAAUAGUUAUCAGAGUACAAUAUGAAGGGGACGGUUCUCCGUGCAAGAUCCCUUUUGAAAUAAUGGAUUUGGAAAAAAGACAUGUCUUAGGUCGCUUGAUUACAGUCAACCCAAUUGUCACAGAAAAAGACAACCCAGUCAACAUAGAAGCAGAACCUCCAUUCGGAGACAGCUACAUCAUUAUAGGAGUAGAACCGGGACAACUGAAGCUCAGCUGGUUUAAGAAAGGAAGUUCUAUUGGCCAAAUGUUUGAGACAACAAUGAGAGGAGCGAAGAGAAUGGCCAUUUUAGGUGACACAGCUUGGGAUUUUGGAUCCCUGGGAGGAGUGUUCACAUCUAUAGGAAAGGCCCUCCACCAAGUCUUUGGAGCAAUCUAUGGGGCUGCCUUCAGUGGGGUUUCAUGGACUAUGAAAAUCCUCAUAGGAGUCGUCAUCACAUGGAUAGGAAUGAAUUCACGCAGCACCUCACUGUCUGUGUCACUAGUAUUAGUGGGAGUCGUGACAUUGUAU
>GQ357790/Singapore/2007
UUUGUGGAAGGGGUAUCAGGAGGAAGCUGGGUUGACAUAGUCUUGGAACAUGGAAGCUGUGUGACGACGAUGGCAAAAAAUAAACCAACAUUGGAUUUUGAACUGAUAAAAACAGAAGCCAAACACCCCGCCACUCUAAGGAAGUAUUGUAUAGAGGCAAAGCUGACCAACACAACAACAGCAUCUCGCUGCCCAACACAAGGAGAACCUAGCCUAAAUGAAGAACAGGACAAAAGAUUUGUCUGCAAACACUCCAUGGUAGACAGAGGAUGGGGAAAUGGAUGCGGAUUGUUUGGAAAGGGAGGUAUCGUGACCUGUGCAAUGUUCACAUGCAAAAAGAACAUGGAAGGAAAAAUCGUGCAACCAGAAAACUUGGAGUACACCAUUGUGAUAACACCUCACUCAGGGGAAGAGAAUGCAGUCGGAAAUGACACAGGAAAACACGGCAAGGAAAUUAAAGUAACACCACAGAGUUCCAUCACAGAAGCAGAACUAACAGGCUAUGGCACUGUUACGAUGGAAUGCUCUCCGAGAACGGGCCUUGACUUCAAUGAGAUGGUGUUGCUGCAAAUGGAAAACAAGGCUUGGCUGGUGCACAGGCAAUGGUUCUUAGACCUGCCGUUACCAUGGCUGCCCGGAGCAGACACACAAGGAUCAAAUUGGAUACAGAAGGAGACAUUGGUCACUUUCAAAAAUCCCCAUGCAAAGAAACAGGAUGUUGUCGUUUUAGGAUCCCAAGAAGGGGCCAUGCACACAGCACUCACAGGGGCCACGGAAAUCCAGAUGUCAUCAGGAAACUUGCUGUUCACAGGACAUCUUAAGUGCAGGCUGAGAAUGGACAAACUACAGCUCAAAGGAAUGUCAUAUUCCAUGUGUACAGGAAAGUUUAAAGUUGUGAAAGAAAUAGCAGAAACACAACAUGGAACAAUAGUUAUCAGAGUGCAAUAUGAAGGGGACGGUUCUCCGUGCAAGAUCCCUUUUGAAAUAAUGGAUUUGGAAAAAAGACAGGUCUUAGGUCGCUUGAUUACAGUCAACCCAAUUGUCACAGAAAAAGACAGCCCAGUCAACAUAGAAGCAGAACCUCCAUUCGGGGAUAGCUACAUCAUUAUAGGAGUAGAACCAGGACAACUGAAGCUCAGCUGGUUUAAGAAAGGAAGUUCUAUUGGCCAAAUGUUUGAGACAACAAUGAGAGGAGCAAAGAGAAUGGCCAUUUUGGGUGACACAGCUUGGGAUUUUGGAUCCUUGGGAGGGGUGUUCACAUCCAUAGGAAAGGCCCUCCACCAAGUCUUUGGAGCAAUCUAUGGGGCUGCCUUCAGUGGGGUUUCAUGGACUAUGAAAAUCCUCAUAGGAGUCGUCAUCACAUGGAUAGGAAUGAAUUCACGCAGCACCUCACUGUCUGUGUCACUAGUAUUAGUGGGGGUCGUGACAUUGUAU
>GQ357791/Singapore/2007
UUUGUGGAAGGGGUUUCAGGAGGAAGCUGGGUUGACAUAGUCUUGGAACAUGGAAGCUGUGUGACGACGAUGGCGAAAAAUAAACCAACAUUGGAUUUUGAACUGAUAAAGACAGAAGCCAAACAUCCCGCCACUCUAAGGAAGUAUUGUAUAGAGGCAAAGCUGACCAACACAACAACAGCAUCUCGCUGCCCAACACAAGGAGAACCUAGCCUAAAUGAAGAACAGGACAAAAGAUUUGUCUGCAAACACUCCAUGGUAGACAGAGGAUGGGGAAAUGGAUGCGGAUUGUUUGGAAAGGGAGGUAUCGUGACCUGUGCAAUGUUCACAUGCAAAAAGAACAUGGAAGGAAAGAUCGUGCAACCAGAAAACUUGGAGUACACCAUUGUGAUAACACCUCACUCAGGGGAAGAGAAUGCAGUCGGAAAUGACACAGGAAAAUACGGCAAGGAAAUUAAAGUAACACCACAGAGCUCCAUCACAGAAGCAGAACUAACAGGCUAUGGCACUGUCACGAUGGAAUGCUCUCCGAGAACGGGACUCGACUUCAAUGAGAUGGUGUUGCUGCAAAUGGAAAACAAGGCUUGGCUGGUGCACAGGCAAUGGUUCUUAGACCUGCCAUUACCAUGGCUGCCCGGAGCAGACACACAAGGAUCAAAUUGGAUACAGAAGGAGACAUUGGUCACUUUCAAAAAUCCCCAUGCAAAGAAACAGGAUGUUGUUGUUCUAGGAUCCCAAGAAGGGGCUAUGCACACAGCACUCACAGGGGCCACGGAAAUCCAGAUGUCAUCAGGAAACUUACUGUUCACAGGACAUCUUAAAUGUAGGCUGAGAAUGGACAAAUUACAGCUCAAAGGAAUGUCAUAUUCCAUGUGUACAGGAAAGUUCAAAGUUGUGAAGGAAAUAGCAGAAACACAACAUGGAACAAUAGUUAUCAGAGUACAAUAUGAAGGGGACGGUUCUCCGUGCAAGAUCCCUUUUGAAAUAAUGGAUUUGGAAAAAAGACAUGUCUUAGGUCGCUUGAUUACAGUCAACCCAAUCGUCACAGAAAAAGACAGCCCAGUCAACAUAGAAGCAGAACCUCCAUUCGGAGACAGCUACAUCAUUAUAGGAGUAGAACCGGGACAACUGAAGCUCAGCUGGUUUAAGAAAGGAAGCUCUAUUGGCCAAAUGUUUGAGACAACAAUGAGAGGAGCGAAGAGAAUGGCCAUUUUAGGUGACACAGCUUGGGAUUUUGGAUCCCUGGGAGGAGUGUUCACAUCUAUAGGAAAGGCCCUCCACCAAGUCUUUGGAGCAAUCUAUGGGGCUGCCUUCAGUGGGGUUUCAUGGACUAUGAAAAUCCUCAUAGGAGUCGUCAUCACAUGGAUAGGAAUGAAUUCACGCAGCACCUCACUGUCUGUGUCACUAGUAUUAGUGGGAAUCGUGACAUUGUAU
>GQ357793/Singapore/2008
UUUGUGGAAGGGGUUUCAGGAGGAAGCUGGGUUGACAUAGUCUUGGAACAUGGAAGCUGUGUGACGACGAUGGCGAAAAAUAAACCAACAUUGGAUUUUGAACUGAUAAAGACAGAAGCCAAACAUCCCGCCACUCUAAGGAAGUAUUGUAUAGAGGCAAAGCUGACCAACACAACAACAGCAUCUCGCUGCCCAACACAAGGAGAACCUAGCCUAAAUGAAGAACAGGACAAAAGAUUUGUCUGCAAACACUCCAUGGUAGACAGAGGAUGGGGGAAUGGAUGCGGAUUAUUUGGAAAGGGAGGUAUCGUGACCUGUGCAAUGUUCACAUGCAAAAAGAACAUGGAAGGAAAAAUCGUGCAACCAGAAAACUUGGAGUACACCAUUGUGAUAACACCUCACUCAGGGGAAGAGAAUGCAGUCGGAAAUGACACAGGAAAACACGGCAAGGAAAUUAAAGUAACACCACAGAGUUCCAUCACAGAAGCAGAACUAACAGGCUAUGGCACUGUCACGAUGGAAUGCUCUCCGAGAACGGGACUCGACUUCAAUGAGAUGGUGUUGCUGCAAAUGGAAAACAAGGCUUGGCUGGUGCACAGGCAAUGGUUCUUAGACCUGCCAUUACCAUGGCUGCCCGGAGCAGACACACAAGGAUCAAAUUGGAUACAGAAGGAGACAUUGGUCACUUUCAAAAAUCCCCAUGCAAAGAAACAGGAUGUUGUUGUUUUAGGAUCCCAAGAAGGGGCUAUGCACACAGCACUCACAGGGGCCACGGAAAUCCAGAUGUCAUCAGGAAACUUACUAUUCACAGGACAUCUUAAAUGUAGGCUGAGAAUGGACAAACUACAGCUCAAAGGAAUGUCAUAUUCCAUGUGUACAGGAAAGUUCAAAGUUGUGAAGGAAAUAGCAGAAACACAACAUGGAACAAUAGUUAUCAGAGUACAAUAUGAAGGGGACGGUUCUCCGUGCAAGAUCCCUUUUGAAAUAAUGGAUUUGGAAAAAAGACAUGUCUUAGGUCGCUUGAUUACAGUCAACCCAAUUGUCACAGAAAAAGACAGCCCAGUCAACAUAGAAGCAGAACCUCCAUUCGGAGACAGCUACAUCAUUAUAGGAGUAGAACCGGGACAACUGAAGCUCAGCUGGUUUAAGAAAGGAAGUUCUAUUGGCCAAAUGUUUGAGACAACAAUGAGAGGAGCGAAGAGAAUGGCCAUUUUAGGUGACACAGCUUGGGAUUUUGGAUCCCUGGGAGGAGUGUUCACAUCUAUAGGAAAGGCCCUCCACCAAGUCUUUGGAGCAAUCUAUGGGGCUGCCUUCAGUGGGGUUUCAUGGACUAUGAAAAUUCUCAUAGGAGUCGUCAUCACAUGGAUAGGAAUGAAUUCACGCAGCACCUCACUGUCUGUGUCACUAGUAUUAGUGGGAGUCGUGACAUUGUAU
>GQ868631/Cambodia/2008
UUUGUAGAAGGGGUUUCAGGAGGAAGUUGGGUUGACAUAGUCCUAGAACAUGGAAGCUGUGUGACGACGAUGGCAAAAAACAAACCAACAUUGGAUUUCGAACUGAUAAAAACGGAAGCCAAACAGCCUGCCACCCUAAGGAAGUACUGCAUAGAAGCAAAACUAACCAACACAACAACAGAAUCCCGUUGCCCAACACAAGGGGAACCCAGCCUAAAAGAAGAGCAGGAUAAGAGGUUCGUCUGCAAACACUCCAUGGUAGACAGAGGAUGGGGAAAUGGAUGUGGAUUGUUUGGAAAGGGAGGCAUUGUGACCUGUGCUAUGUUCACAUGCAAAAAGAACAUGGAAGGGAAAAUCGUGCAACCAGAAAACUUGGAAUACACCAUUGUGGUGACACCUCACUCAGGGGAAGAGCAUGCGGUCGGAAAUGACACAGGAAAACACGGCAUGGAAAUCAAAGUAACACCACAGAGCUCCAUCACAGAAGCAGAAUUGACAGGUUAUGGCACCGUCACGAUGGAGUGCUCCCCGAGAACAGGCCUCGACUUCAAUGAGAUGGUGUUACUGCAGAUGGAAAAUAAAGCUUGGCUGGUGCACAGGCAAUGGUUUCUAGACCUGCCAUUACCAUGGCUGCCCGGAGCGGAUAAACAAGAGUCAAAUUGGAUACAGAAAGAAACAUUGGUCACUUUCAAAAAUCCCCAUGCGAAGAAACAGGAUGUUGUUGUUUUAGGAUCCCAAGAAGGGGCCAUGCAUACAGCACUCACAGGAGCCACAGAAAUCCAAAUGUCGUCAGGAAACUUACUCUUCACUGGACAUCUCAAGUGCAGGCUGAGAAUGGACAAGCUACAGCUUAAAGGAAUGUCAUACUCUAUGUGCACAGGAAAGUUUAAAGUUGUGAAGGAAAUAGCAGAAACACAACAUGGAACGAUAGUUAUCAGAGUGCAAUAUGAAGGGGACGGCUCUCCAUGCAAAAUCCCUUUUGAGAUAAUGGAUUUGGAAAAAAGAUAUGUCUUAGGCCGCCUGAUCACAGUCAACCCAAUUGUAACAGAAAAAGAUAGCCCAGUCAACAUAGAAGCAGAACCUCCAUUCGGAGACAGCUACAUCAUCAUAGGAGUAGAGCCGGGACAACUGAAGCUCAACUGGUUCAAGAAAGGAAGUUCUAUCGGCCAAAUGUUUGAGACAACGAUGAGAGGGGCGAAGAGAAUGGCCAUUUUGGGUGACACAGCCUGGGACUUCGGAUCCCUGGGAGGAGUGUUUACAUCCAUAGGAAAAGCUCUCCACCAAGUCUUUGGAGCAAUCUAUGGAGUUGCCUUCAGUGGGGUUUCAUGGACCAUGAAAAUCCUCAUAGGAGUCAUUAUCACAUGGAUAGGAAUGAACUCACGCAGCACCUCACUGUCUGUGUCACUAGUACUGGUGGGAAUUGUGACACUGUAU
>GU908496/Vietnam/2009
UUUGUGGAAGGGGUAUCAGGAGGAAGCUGGGUUGACAUAGUCUUGGAACAUGGAAGCUGUGUGACGACGAUGGCAAAAAAUAAACCAACAUUGGAUUUUGAACUGAUAAAAACAGAAGCCAAACACCCUGCCACUCUAAGGAAGUAUUGUAUAGAGGCAAAGCUGACCAACACAACAACAGCAUCUCGCUGCCCAACACAAGGAGAACCUAGCCUAAAUGAAGAACAGGACAAAAGAUUUGUCUGCAAACACUCCAUGGUAGAUAGAGGAUGGGGAAAUGGAUGCGGAUUAUUUGGAAAGGGAGGUAUCGUGACCUGUGCAAUGUUCACAUGCAAAAAGAACAUGGAAGGAAAAAUCGUGCAACCAGAAAACUUGGAGUACACCAUUGUGAUAACACCUCACUCAGGGGAAGAGAAUGCAGUCGGAAAUGACACAGGAAAACACGGCAAGGAAGUUAAAGUAACACCACAGAGUUCCAUCACAGAAGCAGAACUAACAGGCUAUGGCACUGUUACGAUGGAAUGCUCUCCGAGAACGGGCCUCGACUUCAAUGAGAUGGUGUUGCUGCAAAUGGAAAACAAGGCUUGGCUGGUGCACAGGCAAUGGUUCUUAGACCUGCCAUUACCAUGGCUGCCCGGAGCAGACACACAAGGAUCAAAUUGGAUACAGAAGGAGACAUUGGUCACCUUCAAAAAUCCCCAUGCAAAGAAACAGGAUGUUGUCGUUUUAGGAUCCCAAGAAGGGGCCAUGCACACAGCACUCACAGGGGCCACGGAAAUCCAGAUGUCAUCAGGAAACUUACUGUUCACAGGACAUCUUAAGUGCAGGCUGAGAAUGGACAAACUACAGCUCAAAGGAAUGUCAUAUUCCAUGUGCACAGGAAAGUUUAAAGUUGUGAAGGAAAUAGCAGAAACACAACAUGGAACAAUAGUUAUCAGAGUACAAUAUGAAGGGGACGGUUCUCCGUGCAAGAUCCCUUUUGAAAUAAUGGAUUUGGAAAAAAGACAUGUCUUAGGUCGCUUAAUCACAGUCAACCCAAUUGUCACAGAAAAAGACAGCCCAGUUAACAUAGAAGCAGAACCUCCAUUCGGGGACAGCUACAUCAUUAUAGGAGUAGAACCAGGACAACUGAAGCUCAGCUGGUUUAAGAAAGGAAGUUCUAUUGGCCAAAUGUUUGAGACAACAAUGAGAGGAGCGAAGAGAAUGGCCAUUUUAGGUGACACAGCUUGGGAUUUUGGAUCCCUGGGAGGGGUGUUCACAUCCAUAGGAAAGGCCCUCCACCAAGUCUUUGGAGCAAUCUAUGGGGCUGCCUUCAGUGGGGUUUCAUGGACCAUGAAAAUCCUCAUAGGAGUCGUCAUCACAUGGAUAGGAAUGAAUUCACGCAGUACCUCACUGUCUGUGUCACUAGUGUUAGUGGGGGUCGUGACAUUGUAU
>Guangzhou/2014/1
TTTGTGGAAGGGGTATCAGGAGGAAGCTGGGTTGACATAGTTTTGGAACATGGAAGCTGTGTGACGACGATGGCGAAAAATAAACCAACATTGGATTTTGAACTGATAAAAACAGAAGCCAAACACCCCGCCACTCTAAGGAAGTACTGTATAGAGGCAAAGCTGACCAACACAACAACAGCATCTCGCTGCCCAACACAAGGAGAACCTAGCCTAAATGAAGAACAGGACAAAAGATTTGTTTGCAAACACTCCATGGTAGACAGAGGATGGGGAAATGGATGCGGATTATTTGGAAAGGGAGGTATCGTGACCTGTGCAATGTTCACATGCAAAAAGAACATGGAAGGAAAAATCGTGCAACCAGAAAACTTGGAGTACACTATCGTGATAACACCTCACTCAGGGGAAGAGAATGCAGTCGGAAATGACACAGGAAAACACGGCAAGGAAATTAAAGTAACACCACAGAGTTCCATCACAGAAGCAGAACTAACAGGCTATGGCACTGTTACGATGGAATGCTCTCCGAGAACGGGCCTCGACTTCAATGAGATGGTGTTGCTGCAAATGGAAAACAAGGCTTGGCTGGTGCACAGGCAATGGTTTTTAGACCTGCCGTTACCATGGCTGCCCGGAGCAGACACACAAGGATCAAATTGGATACAGAAGGAGACATTGGTCACTTTCAAAAATCCCCATGCAAAGAAACAGGATGTCGTCGTATTAGGATCCCAAGAAGGGGCCATGCACACAGCACTCACAGGGGCCACGGAAATCCAAATGTCATCAGGAAACTTACTGTTCACAGGACATCTTAAGTGCAGGCTGAGAATGGACAAACTACAGCTCAAAGGAATGTCATATTCCATGTGTACAGGAAAGTTTAAAGTTGTGAAGGAAATAGCAGAAACACAACATGGAACAATAGTTATCAGAGTACAATATGAAGGGGACGGTTCTCCATGCAAGATCCCTTTTGAAATAATGGATCTGGAAAAGAGACATGTCTTAGGTCGCTTGATTACAGTCAACCCAATTGTCACGGAAAAAGACAGCCCAGTCAACATAGAAGCAGAACCTCCTTTCGGGGACAGCTACATCATTATAGGAGTAGAACCAGGACAACTGAAACTCAGCTGGTTTAAGAAAGGAAGTTCTATTGGCCAAATGTTTGAGACAACAATGAGAGGAGCGAAGAGAATGGCCATTTTAGGTGACACAGCTTGGGATTTTGGATCCCTGGGAGGGGTGTTCACGTCCATAGGAAAGGCCCTCCACCAAGTCTTTGGAGCAATCTATGGGGCTGCCTTCAGTGGGGTTTCATGGACTATGAAAATCCTCATAGGAGTCGTCATCACATGGATAGGAATGAATTCACGCAGCACCTCACTGTCTGTGTCACTAGTATTAGTGGGGGTCGTGACATTGTAT
>Guangzhou/2014/2
TTTGTGGAAGGGGTATCAGGAGGAAGCTGGGTTGACATAGTTTTGGAACATGGAAGCTGTGTGACGACGATGGCGAAAAATAAACCAACATTGGATTTTGAACTGATAAAAACAGAAGCCAAACACCCCGCCACTCTAAGGAAGTACTGTATAGAGGCAAAGCTGACCAACACAACAACAGCATCTCGCTGCCCAACACAAGGAGAACCTAGCCTAAATGAAGAACAGGACAAAAGATTTGTTTGCAAACACTCCATGGTAGACAGAGGATGGGGAAATGGATGCGGATTATTTGGAAAGGGAGGTATCGTGACCTGTGCAATGTTCACATGCAAAAAGAACATGGAAGGAAAAATCGTGCAACCAGAAAACTTGGAGTACACTATCGTGATAACACCTCACTCAGGGGAAGAGAATGCAGTCGGAAATGACACAGGAAAACACGGCAAGGAAATTAAAGTAACACCACAGAGTTCCATCACAGAAGCAGAACTAACAGGCTATGGCACTGTTACGATGGAATGCTCTCCGAGAACGGGCCTCGACTTCAATGAGATGGTGTTGCTGCAAATGGAAAACAAGGCTTGGCTGGTGCACAGGCAATGGTTTTTAGACCTGCCGTTACCATGGCTGCCCGGAGCAGACACACAAGGATCAAATTGGATACAGAAGGAGACATTGGTCACTTTCAAAAATCCCCATGCAAAGAAACAGGATGTCGTCGTATTAGGATCCCAAGAAGGGGCCATGCACACAGCACTCACAGGGGCCACGGAAATCCAAATGTCATCAGGAAACTTACTGTTCACAGGACATCTTAAGTGCAGGCTGAGAATGGACAAACTACAGCTCAAAGGAATGTCATATTCCATGTGTACAGGAAAGTTTAAAGTTGTGAAGGAAATAGCAGAAACACAACATGGAACAATAGTTATCAGAGTACAATATGAAGGGGACGGTTCTCCATGCAAGATCCCTTTTGAAATAATGGATCTGGAAAAGAGACATGTCTTAGGTCGCTTGATTACAGTCAACCCAATTGTCACGGAAAAAGACAGCCCAGTCAACATAGAAGCAGAACCTCCTTTCGGGGACAGCTACATCATTATAGGAGTAGAACCAGGACAACTGAAACTCAGCTGGTTTAAGAAAGGAAGTTCTATTGGCCAAATGTTTGAGACAACAATGAGAGGAGCGAAGAGAATGGCCATTTTAGGTGACACAGCTTGGGATTTTGGATCCCTGGGAGGGGTGTTCACGTCCATAGGAAAGGCCCTCCACCAAGTCTTTGGAGCAATCTATGGGGCTGCCTTCAGTGGGGTTTCATGGACTATGAAAATCCTCATAGGAGTCGTCATCACATGGATAGGAATGAATTCACGCAGCACCTCACTGTCTGTGTCATTAGTATTAGTGGGGGTCGTGACATTGTAT
>Guangzhou/2014/3
TTTGTGGAAGGGGTATCAGGAGGAAGCTGGGTTGACATAGTTTTGGAACATGGAAGCTGTGTGACGACGATGGCGAAAAATAAACCAACATTGGATTTTGAACTGATAAAAACAGAAGCCAAACACCCCGCCACTCTAAGGAAGTACTGTATAGAGGCAAAGCTGACCAACACAACAACAGCATCTCGCTGCCCAACACAAGGAGAACCTAGCCTAAATGAAGAACAGGACAAAAGATTTGTTTGCAAACACTCCATGGTAGACAGAGGATGGGGAAATGGATGCGGATTATTTGGAAAGGGAGGTATCGTGACCTGTGCAATGTTCACATGCAAAAAGAACATGGAAGGAAAAATCGTGCAACCAGAAAACTTGGAGTACACTATTGTGATAACACCTCACTCAGGGGAAGAGAATGCAGTCGGAAATGACACAGGAAAACACGGCAAGGAAATTAAAGTAACACCACAGAGTTCCATCACAGAAGCAGAACTAACAGGCTATGGCACTGTTACGATGGAATGCTCTCCGAGAACGGGCCTCGACTTCAATGAGATGGTGTTGCTGCAAATGGAAAACAAGGCTTGGCTGGTGCACAGGCAATGGTTTTTAGACCTGCCGTTACCATGGCTGCCCGGAGCAGACACACAAGGATCAAATTGGATACAGAAGGAGACATTGGTCACTTTCAAAAATCCCCATGCAAAGAAACAGGATGTCGTCGTATTAGGATCCCAAGAAGGGGCCATGCACACAGCACTCACAGGGGCCACGGAAATCCAAATGTCATCAGGAAACTTACTGTTCACAGGACATCTTAAGTGCAGGCTGAGAATGGACAAACTACAGCTCAAAGGAATGTCATATTCCATGTGTACAGGAAAGTTTAAAGTTGTGAAGGAAATAGCAGAAACACAACATGGAACAATAGTTATCAGAGTACAATATGAAGGGGACGGTTCTCCATGCAAGATCCCTTTTGAAATAATGGATCTGGAAAAGAGACATGTCTTAGGTCGCTTGATTACAGTCAACCCAATTGTCACGGAAAAAGACAGCCCAGTCAACATAGAAGCAGAACCTCCTTTCGGGGACAGCTACATCATTATAGGAGTAGAACCAGGACAACTGAAACTCAGCTGGTTTAAGAAAGGAAGTTCTATTGGCCAAATGTTTGAGACAACAATGAGAGGAGCGAAGAGAATGGCCATTTTAGGTGACACAGCTTGGGATTTTGGATCCCTGGGAGGGGTGTTCACATCCATAGGAAAGGCCCTCCACCAAGTCTTTGGAGCAATCTATGGGGCTGCCTTCAGTGGGGTTTCATGGACTATGAAAATCCTCATAGGAGTCGTCATCACATGGATAGGAATGAATTCACGCAGCACCTCACTGTCTGTGTCACTAGTATTAGTGGGGGTCGTGACATTGTAT
>Guangzhou/2014/4
TTTGTGGAAGGGGTATCAGGAGGAAGCTGGGTTGACATAGTTTTGGAACATGGAAGCTGTGTGACGACGATGGCGAAAAATAAACCAACATTGGATTTTGAACTGATAAAAACAGAAGCCAAACACCCCGCCACTCTAAGGAAGTACTGTATAGAGGCAAAGCTGACCAACACAACAACAGCATCTCGCTGCCCAACACAAGGAGAACCTAGCCTAAATGAAGAACAGGACAAAAGATTTGTTTGCAAACACTCCATGGTAGACAGAGGATGGGGAAATGGATGCGGATTATTTGGAAAGGGAGGTATCGTGACCTGTGCAATGTTCACATGCAAAAAGAACATGGAAGGAAAAATCGTGCAACCAGAAAACTTGGAGTACACTATTGTGATAACACCTCACTCAGGGGAAGAGAATGCAGTCGGAAATGACACAGGAAAACACGGCAAGGAAATTAAAGTAACACCACAGAGTTCCATCACAGAAGCAGAACTAACAGGCTATGGCACTGTTACGATGGAATGCTCTCCGAGAACGGGCCTCGACTTCAATGAGATGGTGTTGCTGCAAATGGAAAACAAGGCTTGGCTGGTGCACAGGCAATGGTTTTTAGACCTGCCGTTACCATGGCTGCCCGGAGCAGACACACAAGGATCACATTGGATACAGAAGGAGACATTGGTCACTTTCAAAAATCCCCATGCAAAGAAACAGGATGTCGTCGTATTAGGATCCCAAGAAGGGGCCATGCACACAGCACTCACAGGGGCCACGGAAATCCAAATATCATCAGGAAACTTACTGTTCACAGGACATCTTAAGTGCAGGCTGAGAATGGACAAACTACAGCTCAAAGGAATGTCATATTCCATGTGTACAGGAAAGTTTAAAGTTGTGAAGGAAATAGCAGAAACACAACATGGAACAATAGTTATCAGAGTACAATATGAAGGGGACGGTTCTCCATGCAAGATCCCTTTTGAAATAATGGATCTGGAAAAGAGACATGTCTTAGGTCGCTTGATTACAGTCAACCCAATTGTCACGGAAAAAGACAGCCCAGTCAACATAGAAGCAGAACCTCCTTTCGGGGACAGCTACATCATTATAGGAGTAGAACCAGGACAACTGAAACTCAGCTGGTTTAAGAAAGGAAGTTCTATTGGCCAAATGTTTGAGACAACAATGAGAGGAGCGAAGAGAATGGCCATTTTAGGTGACACAGCTTGGGATTTTGGATCCCTGGGAGGGGTGTTCACATCCATAGGAAAGGCCCTCCACCAAGTCTTTGGAGCAATCTATGGGGCTGCCTTCAGTGGGGTTTCATGGACTATGAAAATCCTCATAGGAGTCGTCATCACATGGATAGGAATGAATTCACGCAGCACCTCACTGTCTGTGTCACTAGTATTAGTGGGGGTCGTGACATTGTAT
>Guangzhou/2014/5
TTTGTGGAAGGGGTATCAGGAGGAAGCTGGGTTGACATAGTTTTGGAACATGGAAGCTGTGTGACGACGATGGCGAAAAATAAACCAACATTGGATTTTGAACTGATAAAAACAGAAGCCAAACACCCCGCCACTCTAAGGAAGTACTGTATAGAGGCAAAGCTGACCAACACAACAACAGCATCTCGCTGCCCAACACAAGGAGAACCTAGCCTAAATGAAGAACAGGACAAAAGATTTGTTTGCAAACACTCCATGGTAGACAGAGGATGGGGAAATGGATGCGGATTATTTGGAAAGGGAGGTATCGTGACCTGTGCAATGTTCACATGCAAAAAGAACATGGAAGGAAAAATCGTGCAACCAGAAAACTTGGAGTACACTATTGTGATAACACCTCACTCAGGGGAAGAGAATGCAGTCGGAAATGACACAGGAAAACACGGCAAGGAAATTAAAGTAACACCACAGAGTTCCATCACAGAAGCAGAACTAACAGGCTATGGCACTGTTACGATGGAATGCTCTCCGAGAACGGGCCTCGACTTCAATGAGATGGTGTTGCTGCAAATGGAAAACAAGGCTTGGCTGGTGCACAGGCAATGGTTTTTAGACCTGCCGTTACCATGGCTGCCCGGAGCAGACACACAAGGATCAAATTGGATACAGAAGGAGACATTGGTCACTTTCAAAAATCCCCATGCAAAGAAACAGGATGTCGTCGTATTAGGATCCCAAGAAGGGGCCATGCACACAGCACTCACAGGGGCCACGGAAATCCAAATGTCATCAGGAAACTTACTGTTCACAGGACATCTTAAGTGCAGGCTGAGAATGGACAAACTACAGCTCAAAGGAATGTCATATTCCATGTGTACAGGAAAGTTTAAAGTTGTGAAGGAAATAGCAGAAACACAACATGGAACAATAGTTATCAGAGTACAATATGAAGGGGACGGTTCTCCATGCAAGATCCCTTTTGAAATAATGGATCTGGAAAAGAGACATGTCTTAGGTCGCTTGATTACAGTCAACCCAATTGTCACGGAAAAAGACAGCCCAGTCAACATAGAAGCAGAACCTCCTTTCGGGGACAGCTACATCATTATAGGAGTAGAACCAGGACAACTGAAACTCAGCTGGTTTAAGAAAGGAAGTTCTATTGGCCAAATGTTTGAGACAACAATGAGAGGAGCGAAGAGAATGGCCATTTTAGGTGACACAGCTTGGGATTTTGGATCCCTGGGAGGGGTGTTCACATCCATAGGAAAGGCCCTCCACCAAGTCTTTGGAGCAATCTATGGGGCTGCCTTCAGTGGGGTTTCATGGACTATGAAAATCCTCATAGGAGTCGTCATCACATGGATAGGAATGAATTCACGCAGCACCTCACTGTCTGTGTCACTAGTATTAGTGGGGGTCGTGACATTGTAT
>HM488257/Guam/2001
UUUGUGGAAGGGGUUUCAGGAGGAAGCUGGGUUGAUAUAGUCUUGGAACAUGGAAGCUGUGUGACGACGAUGGCGAAAAAUAAACCAACAUUGGAUUUUGAACUGAUAAAAACAGAAGCCAAACAUCCCGCCACUCUAAGGAAGUAUUGUAUAGAGGCAAAGCUGACCAACACAACAACAGCAUCUCGCUGCCCAACACAAGGAGAACCUAGCCUAAAUGAAGAACAGGACAAAAGAUUUGUCUGCAAACACUCCAUGGUAGAUAGAGGAUGGGGAAAUGGAUGCGGAUUAUUUGGAAAGGGAGGUAUCGUGACCUGUGCAAUGUUCACAUGCAAAAAGAACAUGGAAGGAAAAAUCGUGCAACCAGAAAACUUGGAGUACACCAUUGUGAUAACACCUCACUCAGGGGAAGAGAAUGCAGUCGGAAAUGACACAGGAAAACACGGCAAGGAAAUUAAAGUAACACCACAGAGUUCCAUCACAGAAGCAGAACUAACAGGCUAUGGCACUGUCACGAUGGAAUGCUCUCCGAGAACGGGCCUCGACUUCAAUGAGAUGGUGUUGCUGCAAAUGGAAAACAAGGCUUGGCUGGUGCACAGGCAAUGGUUCUUAGACCUGCCAUUACCAUGGCUGCCCGGAGCAGACACACAAGGAUCAAAUUGGAUACAGAAGGAGACAUUGGUCACUUUCAAAAAUCCCCAUGCAAAGAAACAGGAUGUUGUUGUUUUAGGAUCCCAAGAAGGGGCUAUGCACACAGCACUCACAGGGGCCACGGAAAUCCAGAUGUCAUCAGGAAACUUACUGUUCACAGGACAUCUUAAAUGCAGGCUGAGAAUGGACAAACUACAGCUCAAAGGAAUGUCAUAUUCCAUGUGUACAGGAAAGUUCAAAGUUGUGAAGGAAAUAGCAGAAACACAACAUGGAACAAUAGUUAUCAGAGUACAAUAUGAAGGAGACGGUUCUCCGUGCAAGAUCCCUUUUGAAAUAAUGGAUUUGGAAAAAAGACAUGUCUUAGGUCGCUUGAUUACAGUCAACCCAAUUGUCACAGAAAAAGACAGCCCAGUCAACAUAGAAGCAGAACCUCCAUUCGGAGACAGCUACAUCAUUGUAGGAGUAGAACCGGGACAACUGAAGCUCAGCUGGUUUAAGAAAGGAAGUUCUAUUGGCCAAAUGUUUGAGACAACAAUGAGAGGAGCGAAGAGAAUGGCCAUUUUAGGUGAUACAGCUUGGGAUUUUGGAUCCCUGGGAGGAGUGUUCACAUCUAUAGGAAAGGCCCUCCACCAAGUCUUUGGAGCAAUCUAUGGGGCUGCCUUCAGUGGGGUUUCAUGGACUAUGAAAAUCCUCAUAGGAGUCGUCAUCACAUGGAUAGGAAUGAAUUCACGCAGCACCUCACUGUCUGUGUCACUAGUAUUAGUGGGAGUCGUGACAUUGUAU
>HQ705624/Nicaragua/2009
UUCGUAGAAGGGGUUUCAGGAGGAAGCUGGGUUGACAUAGUCUUAGAACAUGGAAGUUGUGUGACGACGAUGGCAAAAAACAAACCAACAUUGGAUUUUGAACUGAUAAAAACAGAAGCCAAACAACCUGCCACUCUAAGGAAGUACUGUAUAGAAGCAAAGCUGACCAACACAACAACAGAAUCGCGUUGCCCAACACAAGGGGAACCCAGUCUAAAUGAGGAGCAGGACAAAAGGUUCAUCUGCAAACACUCCAUGGUAGACAGAGGAUGGGGAAAUGGAUGUGGAUUAUUUGGAAAAGGAGGCAUUGUGACCUGUGCUAAGUUUACAUGCAAAAAGAACAUGGAAGGAAAAGUCGUGCAGCCAGAAAAUUUGGAAUACACCAUCGUGAUAACACCUCACUCAGGAGAAGAGCACGCUGUAGGUAAUGACACAGGAAAGCAUGGCAAGGAAAUCAAAAUAACACCACAGAGCUCCAUCACAGAAGCAGAACUGACAGGCUAUGGCACUGUCACGAUGGAGUGCUCUCCGAGAACGGGCCUCGACUUCAAUGAGAUGGUACUGCUGCAGAUGGAAGACAAAGCUUGGCUGGUGCACAGGCAAUGGUUCCUAGACCUGCCGUUACCAUGGCUACCCGGAGCGGACACACAAGGAUCAAAUUGGAUACAGAAAGAGACAUUGGUCACUUUCAAAAAUCCCCACGCGAAGAAACAGGAUGUCGUUGUCUUAGGGUCUCAAGAAGGGGCCAUGCACACGGCACUCACAGGGGCCACAGAAAUCCAGAUGUCAUCAGGAAACUUACUGUUCACAGGACAUCUCAAGUGCAGGCUAAGAAUGGACAAACUACAGCUCAAAGGAAUGUCAUACUCUAUGUGUACAGGAAAGUUUAAAAUUGUGAAGGAAAUAGCAGAAACACAACAUGGAACAAUAGUUAUCAGAGUACAAUAUGAAGGGGACGGUUCUCCAUGCAAGGUCCCUUUUGAGAUAACAGAUUUGGAAAAAAGACACGUCUUAGGUCGCUUGAUUACAGUUAACCCAAUCGUAACAGAAAAAGAUAGCCCAGUCAACAUAGAAGCAGAACCUCCAUUCGGAGACAGCUACAUCAUUAUAGGAGUAGAGCCGGGACAAUUGAAACUCAAUUGGUUUAAGAAGGGAAGUUCCAUCGGCCAAAUGUUUGAGACAACAAUGAGAGGAGCAAAGAGAAUGGCCAUUUUAGGUGACACAGCCUGGGACUUUGGAUCCCUGGGAGGAGUGUUUACAUCUAUAGGAAAGGCUCUCCACCAAGUUUUCGGAGCAAUCUAUGGGGCUGCUUUUAGUGGGGUCUCAUGGACUAUGAAAAUCCUCAUAGGAGUCAUCAUCACAUGGAUAGGAAUGAAUUCACGUAGCACCUCACUGUCUGUGUCGCUAGUAUUGGUGGGCGUUGUGACACUGUAC
>HQ891023/Taiwan/2008
UUUGUAGAAGGGGUUUCAGGAGGAAGCUGGGUUGACAUAGUCUUAGAACAUGGAAGCUGUGUGACGACGAUGGCAAAAAACAAACCAACAUUGGAUUUUGAACUGAUAAAAACAGAAGCCAAACAAUCUGCCACUCUAAGGAAGUACUGUAUAGAGGCAAAGCUGACCAACACAACAACAGAAUCUCGCUGCCCAACACAAGGAGAACCCAGCCUAAAUGAAGAGCAGGACAAAAGGUUCGUCUGCAAACACUCCAUGGUGGACAGAGGAUGGGGAAAUGGAUGUGGAUUAUUUGGAAAAGGAGGCAUUGUGACCUGUGCUAUGUUCACAUGCAAAAAGAACAUGAAAGGAAAAGUCGUGCAACCAGAAAACUUGGAAUACACCAUUGUGAUAACACCUCACUCAGGGGAAGAGCAUGCAGUCGGAAAUGACACAGGAAAACAUGGCAAGGAAAUCAAAAUAACACCACAGAGUUCCAUCACAGAAGCAGAGUUGACAGGCUAUGGCACUGUCACGAUGGAGUGCUCUCCGAGAACGGGCCUCGACUUCAAUGAGAUGGUGUUGCUGCAAAUGGAAAAUAAAGCUUGGCUGGUGCACAGGCAAUGGUUCCUAGACCUGCCGUUGCCAUGGCUGCCCGGAGCGGACACACAAGGAUCAAAUUGGAUACAGAAAGAGACAUUGGUCACUUUCAAAAAUCCCCAUGCGAAGAAACAGGAUGUUGUUGUUUUGGGAUCCCAAGAAGGGGCCAUGCACACAGCACUCACAGGGGCCACAGAAAUCCAGAUGUCAUCAGGAAACUUACUGUUCACAGGACAUCUCAAGUGCAGGCUGAGGAUGGACAAACUACAGCUCAAAGGAAUGUCAUACUCUAUGUGCACAGGAAAGUUUAAAGUUGUGAAGGAAAUAGCAGAAACACAACAUGGAACAAUAGUUAUCAGAGUACAAUAUGAAGGGGACGGUUCUCCAUGUAAGAUCCCUUUUGAGAUAAUGGAUUUGGAAAAAAGACAUGUUUUAGGUCGCCUGAUUACAGUCAACCCAAUCGUAACAGAAAAAGAUAGCCCAGUCAACAUAGAAGCAGAACCUCCAUUCGGAGACAGCUACAUCAUCAUAGGAGUAGAGCCGGGACAAUUGAAGCUCAACUGGUUUAAGAAAGGAAGUUCUAUCGGCCAAAUGCUUGAGACAACAAUGAGGGGAGCGAAGAGAAUGGCCAUUUUAGGUGACACAGCUUGGGAUUUUGGAUCCCUGGGAGGAGUGUUUACAUCUAUAGGAAAGGCUCUCCACCAAGUCUUCGGAGCAAUCUAUGGGGCUGCCUUCAGUGGGGUCUCAUGGACUAUGAAAAUCCUCAUAGGAGUCAUUAUCACAUGGAUAGGAAUGAAUUCACGCAGCACCUCACUGUCUGUGUCACUAGUAUUGGUGGGAGUCGUGACGCUGUAU
>JF327392/Singapore/2009
UUUGUGGAAGGGGUUUCAGGAGGAAGCUGGGUUGACAUAGUCUUGGAACAUGGAAGCUGUGUGACGACGAUGGCGAAAAAUAAACCAACAUUGGAUUUUGAACUGAUAAAGACAGAAGCCAAACAUCCCGCCACUCUAAGGAAGUAUUGUAUAGAGGCAAAGCUGACCAACACAACAACAGCAUCUCGCUGCCCAACACAAGGAGAACCUAGCCUAAAUGAAGAACAGGACAAAAGAUUUGUCUGCAAACACUCCAUGGUAGACAGAGGAUGGGGAAAUGGAUGCGGAUUAUUUGGAAAGGGAGGUAUCGUGACCUGUGCAAUGUUCACAUGCAAAAAGAACAUGGAAGGAAAAAUCGUGCAACCAGAAAACUUGGAGUACACCAUUGUGAUAACACCUCACUCAGGGGAAGAGAAUGCAGUCGGAAAUGACACAGGAAAACACGGCAAGGAAAUUAAAGUAACACCACAGAGUUCCAUCACAGAAGCAGAACUAACAGGCUAUGGCACUGUCACGAUGGAAUGCUCUCCGAGAACGGGACUCGACUUCAAUGAGAUGGUGUUGCUGCAAAUGGAAAACAAGGCUUGGCUGGUGCACAGGCAAUGGUUCUUAGACCUGCCAUUACCAUGGCUGCCCGGAGCAGACACACAAGGAUCAAAUUGGAUACAGAAGGAGACAUUGGUCACUUUCAAAAAUCCCCAUGCAAAGAAACAGGAUGUUGUUGUUUUAGGAUCCCAAGAAGGGGCUAUGCACACAGCACUCACAGGGGCCACGGAAAUCCAGAUGUCAUCAGGAAACUUACUAUUCACAGGACAUCUUAAAUGUAGGCUGAGAAUGGACAAACUACAGCUCAAAGGAAUGUCAUAUUCCAUGUGUACAGGAAAGUUCAAAGUUGUGAAGGAAAUAGCAGAAACACAACAUGGAACAAUAGUUAUCAGAGUACAAUAUGAAGGGGACGGUUCUCCGUGCAAGAUCCCUUUUGAAAUAAUGGAUUUGGAAAAAAGACAUGUCUUAGGUCGCUUGAUUACAGUCAACCCAAUUGUCACAGAAAAAGACAGCCCAGUCAACAUAGAAGCAGAACCUCCAUUCGGAGACAGCUACAUCAUUAUAGGAGUAGAACCGGGACAACUGAAGCUCAGCUGGUUUAAGAAAGGAAGUUCUAUUGGCCAAAUGUUUGAGACAACAAUGAGAGGAGCGAAGAGAAUGGCCAUUUUAGGUGACACAGCUUGGGAUUUUGGAUCCCUGGGAGGAGUGUUCACAUCUAUAGGAAAGGCCCUCCACCAAGUCUUUGGAGCAAUCUAUGGGGCUGCCUUCAGUGGGGUUUCAUGGACUAUGAAAAUCCUCAUAGGAGUCGUCAUCACAUGGAUAGGAAUGAAUUCACGCAGCACCUCACUGUCUGUGUCACUAGUACUAGUGGGAGUCGUGACAUUGUAU
>JF967954/Indonesia/2008
UUUGUGGAAGGGGUAUCAGGAGGAAGCUGGGUUGACAUAGUCUUGGAACAUGGAAGCUGUGUGACGACGAUGGCGAAAAAUAAACCAACAUUGGAUUUUGAACUGAUAAAAACAGAAGCCAAACACCCCGCCACUCUAAGGAAGUACUGUAUAGAGGCAAAGCUGACCAACACAACAACAGCAUCUCGCUGCCCAACACAAGGAGAACCUAGCCUAAAUGAAGAACAGGACAAAAGAUUUGUCUGCAAACACUCCAUGGUAGACAGAGGAUGGGGAAAUGGAUGCGGAUUAUUUGGAAAGGGGGGUAUCGUGACCUGUGCAAUGUUCACAUGCAAAAAGAACAUGGAAGGAAAAAUCGUGCAACCAGAAAACUUGGAGUACACCAUUGUGAUAACACCUCACUCAGGGGAAGAGAAUGCAGUCGGAAAUGACACAGGAAAACACGGCAAGGAAAUUAAAGUAACACCACAGAGUUCCAUCACAGAAGCAGAACUAACAGGCUAUGGCACUGUUACGAUGGAAUGUUCUCCGAGAACGGGCCUCGACUUCAAUGAGAUGGUGUUGCUGCAAAUGGAAAACAAGGCCUGGCUGGUGCACAGGCAAUGGUUUUUAGACCUGCCGUUACCAUGGCUGCCCGGAGCAGACACACAAGGAUCAAAUUGGAUACAGAAGGAGACAUUGGUCACUUUCAAAAAUCCCCAUGCAAAGAAACAGGAUGUUGUCGUAUUAGGAUCCCAAGAAGGGGCCAUGCACACAGCACUCACAGGGGCCACGGAAAUCCAAAUGUCAUCAGGAAACUUACUGUUCACAGGACAUCUUAAGUGCAGGCUGAGAAUGGACAAACUACAGCUCAAAGGAAUGUCAUAUUCCAUGUGUACAGGAAAGUUCAAAGUUGUGAAGGAAAUAGCAGAAACACAACAUGGAACAAUAGUUAUCAGAGUACAAUAUGAAGGGGACGGUUCUCCAUGCAAGAUCCCUUUUGAAAUAAUGGAUCUGGAAAAGAGACAUGUCUUAGGUCGCUUGAUUACAGUCAACCCAAUUGUCACGGAAAAAGACAGCCCAGUCAACAUAGAAGCAGAACCUCCAUUCGGGGACAGCUACAUCAUUAUAGGAGUGGAACCAGGACAACUGAAGCUCAGCUGGUUUAAGAAAGGAAGUUCUAUUGGCCAAAUGUUUGAGACAACAAUGAGAGGAGCGAAGAGAAUGGCCAUUUUAGGUGACACAGCUUGGGAUUUUGGAUCCUUGGGAGGGGUGUUCACAUCCAUAGGAAAGGCCCUCCACCAAGUCUUUGGAGCAAUCUAUGGGGCUGCCUUCAGUGGGGUUUCAUGGACUAUGAAAAUCCUCAUAGGAGUCGUCAUCACAUGGAUAGGAAUGAAUUCACGCAGUACCUCACUGUCUGUGUCACUAGUAUUAGUGGGGGUCGUGACAUUGUAU
>JF967962/Malaysia/2008
UUUGUGGAAGGGGUUUCAGGAGGAAGCUGGGUUGACAUAGUCUUGGAACAUGGAAGCUGUGUGACGACGAUGGCGAAAAAUAAACCAACAUUGGAUUUUGAAUUGAUAAAAACAGAAGCCAAACACCCCGCCACUCUAAGGAAGUAUUGUAUAGAGGCAAAGCUGACCAACACAACAACAGCAUCUCGCUGCCCAACACAAGGAGAACCUAGCCUAAAUGAAGAGCAGGACAAAAGAUUUGUCUGCAAACACUCCAUGGUAGACAGAGGAUGGGGAAAUGGAUGCGGAUUAUUUGGAAAGGGAGGUAUCGUGACCUGCGCAAUGUUCACAUGCAAAAAGAACAUGGAAGGAAAAAUCGUGCAACCAGAAAACUUGGAGUACACCAUUGUGAUAACACCUCACUCAGGGGAAGAGAAUGCAGUCGGAAAUGACACAGGAAAACACGGCAAGGAAAUUAAAGUAACACCACAGAGUUCCAUCACGGAAGCAGAACUAACAGGCUAUGGCACUGUUACGAUGGAAUGCUCUCCGAGAACGGGCCUCGACUUCAAUGAGAUGGUGUUGCUGCAAAUGGAAAACAAGGCUUGGCUGGUGCACAGGCAAUGGUUCUUAGACCUGCCUUUACCAUGGCUGCCUGGAGCAGACACACAAGGAUCAAAUUGGAUACAGAAGGAGACAUUGGUCACUUUCAAAAAUCCCCAUGCAAAGAAACAGGAUGUUGUCGUUUUAGGAUCCCAAGAAGGGGCCAUGCACACAGCACUCACAGGAGCCACGGAAAUCCAGAUGUCAUCAGGAAACUUACUGUUCACAGGACAUCUUAAGUGUAGGCUGAGAAUGGACAAACUACAGCUCAAAGGAAUGUCAUAUUCCAUGUGUACAGGAAAGUUUAAAGUUGUGAAGGAAAUAGCAGAAACACAACAUGGAACAAUAGUUAUCAGAGUGCAAUAUGAAGGGGACGGUUCUCCGUGCAAGAUUCCUUUUGAAAUAAUGGAUUUGGAAAAAAGACACGUCUUAGGUCGCUUGAUUACAGUCAACCCAAUUGUCACAGAAAAAGACAGCCCAGUCAACAUAGAAGCAGAACCUCCAUUCGGGGACAGCUACAUCAUUAUAGGAGUAGAACCAGGACAACUGAAGCUCAGCUGGUUUAAGAAAGGAAGUUCUAUUGGCCAAAUGUUUGAGACAACAAUGAGAGGAGCGAAGAGAAUGGCCAUUUUAGGUGACACAGCUUGGGAUUUUGGAUCCUUGGGAGGGGUGUUCACAUCCAUAGGAAAGGCCCUCCACCAAGUCUUUGGAGCAAUCUAUGGGGCUGCCUUCAGUGGGGUUUCAUGGACUAUGAAAAUCCUCAUAGGAGUCGUCAUCACAUGGAUAGGGAUGAAUUCACGCAGCACCUCACUGUCUGUGUCACUAGUAUUAGUGGGGGUCGUGACAUUGUAU
>JF967967/indonesia/2008
UUUGUGGAAGGGGUUUCUGGAGGAAGCUGGGUUGACAUAGUCUUGGAACAUGGAAGCUGUGUGACGACGAUGGCGAAAAAUAAACCAACAUUGGAUUUUGAACUGAUAAAGACAGAAGCCAAACAUCCCGCCACUCUAAGGAAGUAUUGUAUAGAGGCAAAGCUGACCAACACAACAACAGCAUCUCGCUGCCCAACACAAGGAGAACCCAGCCUAAAUGAAGAACAGGACAAAAGAUUUGUCUGCAAACACUCCAUGGUAGACAGAGGAUGGGGAAAUGGAUGCGGAUUAUUUGGAAAGGGAGGUAUCGUAACCUGUGCAAUGUUCACAUGCAAAAAGAACAUGGAAGGAAAAAUCGUGCAACCAGAAAACUUGGAGUACACCAUUGUGAUAACACCUCACUCAGGGGAAGAGAAUGCAGUCGGAAAUGACACAGGAAAACACGGCAAGGAAAUUAAAGUAACACCACAGAGUUCCAUCACAGAAGCAGAACUAACAGGCUAUGGCACUGUCACGAUGGAAUGCUCUCCGAGAACGGGACUCGACUUCAAUGAGAUGGUGUUGCUGCAAAUGGAAAACAAGGCUUGGCUGGUGCACAGGCAAUGGUUCUUAGACCUGCCAUUACCAUGGCUGCCCGGAGCAGACACACAAGGAUCAAAUUGGAUACAGAAGGAGACAUUGGUCACUUUCAAAAAUCCCCAUGCAAAGAAACAGGAUGUUGUUGUUUUAGGAUCCCAAGAAGGGGCUAUGCACACAGCACUCACAGGGGCCACGGAAAUCCAGAUGUCAUCAGGAAACUUACUGUUCACAGGACAUCUUAAAUGUAGGCUGAGAAUGGACAAACUACAGCUCAAAGGAAUGUCAUAUUCCAUGUGUACAGGAAAGUUCAAAGUUGUGAAGGAAAUAGCAGAAACACAACAUGGAACAAUAGUUAUCAGAGUACAAUAUGAAGGGGACGGUUCUCCGUGCAAGAUCCCUUUUGAAAUAAUGGAUUUGGAAAAAAGACAUGUCUUAGGUCGCUUGAUUACAGUCAACCCAAUUGUCACAGAAAAAGACAGCCCAGUCAACAUAGAAGCAGAACCUCCAUUCGGAGACAGCUACAUCAUUAUAGGAGUAGAACCGGGACAACUGAAGCUCAGCUGGUUUAAGAAAGGAAGCUCUAUUGGCCAAAUGUUUGAGACAACAAUGAGAGGAGCGAAGAGAAUGGCCAUUUUAGGUGACACAGCUUGGGAUUUUGGAUCCCUGGGAGGAGUGUUCACAUCUAUAGGAAAGGCCCUCCACCAAGUCUUUGGAGCAAUCUAUGGGGCUGCCUUCAGUGGGGUUUCAUGGACUAUGAAAAUCCUCAUAGGAGUCGUCAUCACAUGGAUAGGAAUGAAUUCACGCAGCACCUCACUGUCUGUGUCACUAGUAUUAGUGGGAGUCGUGACAUUGUAU
>JF968000/Indonesia/2009
TTTGTGGAAGGGGTATCAGGAGGAAGCTGGGTTGACATAGTCTTGGAACATGGAAGCTGTGTGACGACGATGGCGAAAAATAAACCAACATTGGATTTTGAACTGATAAAAACAGAAGCCAAACACCCCGCCACTCTAAGGAAGTACTGTATAGAGGCAAAGCTGACTAACACAACAACAGCATCTCGCTGCCCAACACAAGGAGAACCTAGCCTAAATGAAGAACAGGACAAAAGATTTGTTTGCAAACACTCCATGGTAGACAGAGGATGGGGAAATGGATGCGGATTATTTGGAAAGGGAGGTATCGTGACCTGTGCAATGTTCACATGCAAAAAGAACATGGAAGGAAAAATCGTGCAACCAGAAAACTTGGAGTACACCATTGTGATAACACCCCACTCAGGGGAAGAGAATGCAGTCGGAAATGACACAGGAAAACACGGCAAGGAAATTAAAGTAACACCACAGAGTTCCATCACAGAAGCAGAACTAACAGGCTATGGCACCGTTACGATGGAATGTTCTCCGAGAACGGGCCTCGACTTCAATGAGATGGTGTTGCTGCAAATGGAAAACAAGGCTTGGCTGGTGCACAGGCAATGGTTTTTAGACCTGCCGTTACCATGGCTGCCCGGAGCAGACACACAAGGATCAAATTGGATACAGAAGGAGACATTGGTCACTTTCAAAAATCCCCATGCAAAGAAACAGGATGTTGTCGTATTAGGATCCCAAGAAGGGGCCATGCACACAGCACTCACAGGGGCCACGGAAATCCAAATGTCATCAGGAAACTTACTGTTCACAGGACATCTTAAGTGCAGGCTGAGAATGGACAAACTACAGCTCAAAGGAATGTCATATTCCATGTGTACAGGAAAGTTTAAAGTTGTGAAGGAAATAGCAGAAACACAACATGGAACAATAGTTATCAGAGTACAATATGAAGGGGACGGTTCTCCATGCAAGATCCCTTTTGAAATAATGGATCTGGAAAAGAGACATGTCTTAGGTCGCTTGATTACAGTCAACCCAATTGTCACGGAAAAAGACAGCCCAGTCAACATAGAAGCAGAACCTCCATTCGGGGACAGCTACATCATTATAGGAGTAGAACCAGGACAACTGAAGCTCAGCTGGTTTAAGAAAGGAAGTTCTATTGGCCAAATGTTTGAGACAACAATGAGAGGAGCGAAGAGAATGGCCATTTTAGGTGACACAGCTTGGGATTTTGGATCCTTGGGAGGGGTGTTCACATCCATAGGAAAGGCCCTCCACCAAGTCTTTGGAGCAATCTATGGGGCTGCCTTCAGTGGGGTTTCATGGACTATGAAAATCCTCATAGGAGTCGTCATCACATGGATAGGAATGAATTCACGCAGCACCTCACTGTCTGTGTCACTAGTATTAGTGGGGGTCGTGACATTGTAT
>JF968002/Indonesia/2009
UUUGUGGAAGGGGUAUCAGGAGGAAGCUGGGUUGACAUAGUCUUGGAACAUGGAAGCUGUGUGACGACGAUGGCGAAAAAUAAACCAACAUUGGAUUUUGAACUGAUAAAAACAGAAGCCAAACACCCCGCCACUCUAAGGAAGUAUUGUAUAGAGGCAAAGCUGACCAACACAACAACAGCAUCUCGCUGCCCAACACAAGGAGAACCUAGCCUAAAUGAAGAACAGGACAAAAGAUUCGUCUGCAAACACUCCAUGGUAGACAGAGGAUGGGGAAAUGGAUGCGGAUUAUUUGGAAAGGGAGGUAUCGUGACCUGUGCAAUGUUCACAUGCAAAAAGAACAUGGAAGGAAAAAUCGUGCAACCAGAAAACUUGGAGUACACCAUUGUGAUAACACCUCACUCAGGGGAAGAGAAUGCAGUCGGAAAUGACACAGGAAAACACGGCAAGGAAAUUAAAGUAACACCACAGAGUUCCAUCACAGAAGCAGAACUAACAGGCUAUGGCACUGUUACGAUGGAAUGCUCUCCGAGAACGGGCCUCGACUUCAAUGAGAUGGUGUUACUGCAAAUGGAAAACAAGGCUUGGCUGGUGCACAGGCAAUGGUUCUUGGACCUGCCGUUACCAUGGCUGCCCGGAGCAGACACACAAGGAUCAAAUUGGAUACAGAAGGAGACAUUGGUCACUUUCAAAAAUCCCCAUGCAAAGAAACAGGAUGUUGUCGUUUUAGGAUCUCAAGAAGGGGCCAUGCACACAGCACUCACAGGGGCCACGGAAAUCCAGAUGUCAUCAGGAAACUUGCUGUUCACAGGACAUCUUAAGUGCAGGCUGAGAAUGGACAAACUACAGCUCAAAGGAAUGUCAUAUUCCAUGUGUACAGGAAAGUUUAAAGUUGUGAAGGAAAUAGCAGAAACACAACAUGGAACAGUAGUUAUCAGAGUACAAUAUGAAGGGGACGGUUCUCCGUGCAAGAUCCCUUUUGAAAUAAUGGAUUUGGAAAAAAGACAUGUCUUAGGUCGCUUGAUUACAGUCAACCCAAUUGUCACAGAAAAAGACAGCCCAGUCAACAUAGAAGCAGAACCUCCAUUCGGGGACAGCUACAUCAUUAUAGGAGUAGAACCAGGACAACUGAAGCUCAGCUGGUUUAAGAAAGGAAGUUCUAUUGGCCAAAUGUUUGAGACAACAAUGAGAGGAGCGAAGAGAAUGGCCAUUUUAGGUGACACAGCUUGGGAUUUUGGAUCCUUGGGAGGGGUGUUUACAUCCAUAGGAAAGGCCCUCCACCAAGUCUUUGGAGCAAUCUAUGGGGCUGCCUUCAGUGGGGUUUCAUGGACUAUGAAAAUCUUCAUAGGAGUCGUCAUCACAUGGAUAGGAAUGAAUUCACGCAGCACCUCACUGUCUGUGUCACUAGUAUUAGUGGGGGUCGUGACAUUGUAU
>JF968014/Indonesia/2010
UUUGUGGAAGGGGUAUCAGGAGGAAGCUGGGUUGACAUAGUCUUGGAACAUGGAAGCUGUGUGACGACGAUGGCGAAAAAUAAACCAACAUUGGAUUUUGAACUGAUAAAAACAGAAGCCAAACACCCCGCCACUCUAAGGAAGUAUUGUAUAGAGGCAAAGCUGACCAACACAACAACAGCAUCUCGCUGCCCAACACAAGGAGAACCUAGCCUAAAUGAAGAACAGGACAAAAGAUUCGUCUGCAAACACUCCAUGGUAGACAGAGGAUGGGGAAAUGGAUGCGGAUUAUUUGGAAAGGGAGGUAUCGUGACCUGUGCAAUGUUCACAUGCAAAAAGAACAUGGAAGGAAAAAUCGUGCAACCAGAAAACUUGGAGUACACCAUUGUGAUAACACCUCACUCAGGGGAAGAGAAUGCAGUCGGAAAUGACACAGGAAAACACGGCAAGGAAAUUAAAGUAACACCACAGAGUUCCAUCACAGAAGCAGAACUAACAGGCUAUGGCACUGUUACGAUGGAAUGCUCUCCGAGAACGGGCCUCGACUUCAAUGAGAUGGUGUUACUGCAAAUGGAAAACAAGGCUUGGCUGGUGCACAGGCAAUGGUUCUUGGACCUGCCGUUACCAUGGCUGCCCGGAGCAGACACACAAGGAUCAAAUUGGAUACAGAAGGAGACAUUGGUCACUUUCAAAAAUCCCCAUGCAAAGAAACAGGAUGUUGUCGUUUUAGGAUCUCAAGAAGGGGCCAUGCACACAGCACUCACAGGGGCCACGGAAAUCCAGAUGUCAUCAGGAAACUUGCUGUUCACAGGACAUCUUAAGUGCAGGCUGAGAAUGGACAAACUACAGCUCAAAGGAAUGUCAUAUUCCAUGUGCACAGGAAAGUUUAAAGUUGUGAAGGAAAUAGCAGAAACACAACAUGGAACAGUAGUUAUCAGAGUACAAUAUGAAGGGGACGGUUCUCCGUGCAAGAUCCCUUUUGAAAUAAUGGAUUUGGAAAAAAGACAUGUCUUAGGUCGCUUGAUUACAGUCAACCCAAUUGUCACAGAAAAAGACAGCCCAGUCAACAUAGAAGCAGAACCUCCAUUCGGGGACAGCUACAUCAUUAUAGGAGUAGAACCAGGACAACUGAAGCUCAGCUGGUUUAAGAAAGGAAGUUCUAUUGGCCAAAUGUUUGAGACAACAAUGAGAGGAGCGAAGAGAAUGGCCAUUUUAGGUGACACAGCUUGGGAUUUUGGAUCCUUGGGAGGGGUGUUUACAUCCAUAGGAAAGGCCCUCCACCAAGUCUUUGGAGCAAUCUAUGGGGCUGCCUUCAGUGGGGUUUCAUGGACUAUGAAAAUCCUCAUAGGAGUCGUCAUCACAUGGAUAGGAAUGAAUUCACGCAGCACUUCACUGUCUGUGUCACUAGUAUUAGUGGGGGUCGUGACAUUGUAU
>JF968028/Malaysia/2010
UUUGUGGAAGGGGUUUCAGGAGGAAGCUGGGUUGACAUAGUCUUGGAACAUGGAAGCUGUGUGACGACGAUGGCGAAAAAUAAACCAACAUUGGAUUUUGAACUGAUAAAGACAGAAGCCAAACAUCCCGCCACUCUAAGGAAGUAUUGUAUAGAGGCAAAGCUGACCAACACAACAACAGCAUCUCGCUGUCCAACACAAGGAGAACCUAGCCUAAAUGAAGAACAGGACAAAAGAUUUGUCUGCAAACACUCCAUGGUAGACAGAGGAUGGGGAAAUGGAUGCGGAUUAUUUGGAAAGGGAGGUAUCGUGACCUGUGCAAUGUUCACAUGCAAAAAGAACAUGGAAGGAAAAAUCGUGCAACCAGAAAACUUGGAGUACACUAUUGUGAUAACACCUCACUCAGGGGAAGAGAAUGCAGUCGGGAAUGACACAGGAAAACACGGCAAGGAAAUUAAAGUAACACCACAGAGUUCCAUCACAGAAGCAGAACUAACAGGCUAUGGCACUGUCACGAUGGAAUGCUCUCCGAGAACGGGACUCGACUUCAAUGAGAUGGUGUUGCUGCAAAUGGAAAACAAGGCUUGGCUGGUGCACAGGCAAUGGUUCUUAGACCUGCCGUUACCAUGGCUGCCCGGAGCAGACACACAAGGAUCAAAUUGGAUACAGAAGGAGACAUUGGUCACUUUCAAAAAUCCCCAUGCAAAGAAACAGGAUGUUGUUGUUCUAGGAUCCCAAGAAGGGGCUAUGCACACAGCACUCACAGGGGCCACGGAAAUCCAGAUGUCAUCAGGAAACUUACUGUUCACAGGACAUCUUAAAUGUAGGCUGAGAAUGGACAAACUACAGCUCAAAGGAAUGUCAUAUUCCAUGUGUACAGGAAAGUUCAAAGUUGUGAAGGAAAUAGCAGAAACACAACAUGGAACAAUAGUUAUCAGAGUACAAUAUGAAGGGGACGGUUCUCCGUGCAAGAUCCCUUUUGAAAUAAUGGAUUUGGAAAAAAGACAUGUCUUAGGUCGCUUGAUUACAGUCAACCCAAUUGUCACAGAAAAAGACAGCCCAGUUAACAUAGAAGCAGAACCUCCAUUCGGAGACAGCUACAUCAUUAUAGGAGUAGAACCGGGACAACUGAAGCUCAGCUGGUUUAAGAAAGGAAGCUCUAUUGGCCAAAUGUUUGAGACAACAAUGAGAGGAGCGAAGAGAAUGGCCAUUUUAGGUGACACAGCUUGGGAUUUUGGAUCCCUGGGAGGAGUGUUCACAUCUAUAGGAAAGGCCCUCCACCAAGUCUUUGGAGCAAUCUAUGGGGCUGCCUUCAGUGGGGUUUCAUGGACUAUGAAAAUCCUCAUAGGAAUCGUCAUCACAUGGAUAGGAAUGAAUUCACGCAGCACCUCACUGUCUGUGUCACUAGUAUUAGUGGGAGUCGUGACAUUGUAU
>JF968031/Indonesia/2010
UUUGUGGAAGGGGUAUCGGGAGGAAGCUGGGUUGACAUAGUCUUGGAACAUGGAAGCUGUGUGACGACGAUGGCGAAAAAUAAACCAACAUUGGAUUUUGAACUGAUAAAAACAGAAGCCAAACACCCCGCCACUCUAAGGAAGUACUGUAUAGAGGCAAAGCUGACCAACACAACAACAGCAUCUCGCUGCCCAACACAAGGAGAACCUAGCCUAAAUGAAGAACAGGACAAAAGAUUUGUUUGCAAACACUCCAUGGUAGACAGAGGAUGGGGAAAUGGAUGCGGAUUAUUUGGAAAGGGAGGUAUCGUGACCUGUGCAAUGUUCACAUGCAAAAAGAACAUGGAAGGAAAAAUUGUGCAACCAGAAAACUUGGAGUACACCAUUGUGGUAACACCUCACUCAGGGGAAGAGAAUGCAGUCGGAAAUGACACAGGAAAACAUGGCAAGGAAAUUAAAGUAACACCACAGAGCUCCAUCACAGAAGCAGAACUAACAGGCUAUGGCACCGUUACGAUGGAAUGUUCUCCGAGAACGGGCCUCGACUUCAAUGAGAUGGUGUUGCUGCAAAUGGAAAACAAGGCUUGGCUGGUGCACAGGCAAUGGUUUUUAGACCUGCCGUUACCAUGGCUGCCCGGAGCAGACACACAAGGAUCAAAUUGGAUACAGAAGGAGACAUUGGUCACUUUCAAAAUUCCCCAUGCAAAGAAACAGGAUGUUGUCGUGUUAGGAUCCCAAGAAGGGGCCAUGCACACAGCACUCACAGGGGCCACAGAAAUCCAAAUGUCAUCAGGAAACUUACUGUUCACAGGACAUCUUAAGUGCAGGUUGAGAAUGGACAAACUACAGCUCAAAGGAAUGUCAUAUUCCAUGUGUACAGGAAAGUUUAAAGUUGUGAAGGAAAUAGCAGAAACACAACAUGGAACAAUAGUUAUCAGAGUACAAUAUGAAGGGGACGGUUCUCCAUGCAAGAUCCCUUUUGAAAUAAUGGAUCUGGAAAAGAGACAUGUCUUAGGUCGCUUGAUUACAGUCAACCCAAUUGUCACGGAAAAAGACAGCCCAGUCAACAUAGAAGCAGAACCUCCAUUCGGGGACAGCUACAUCAUUAUAGGAGUAGAACCAGGACAACUGAAGCUCAGCUGGUUUAAGAAAGGAAGUUCUAUUGGCCAAAUGUUUGAGACAACAAUGAGAGGAGCGAAGAGAAUGGCCAUUUUAGGUGACACAGCUUGGGAUUUUGGAUCCUUGGGAGGGGUGCUCACAUCCAUAGGAAAGGCCCUCCACCAAGUCUUUGGAGCAAUCUAUGGGGCUGCCUUCAGUGGGGUUUCAUGGACUAUGAAAAUCCUCAUAGGAGUCGUCAUCACAUGGAUAGGAAUGAAUUCACGCAGCACCUCACUGUCUGUGUCACUAGUAUUAGUGGGGGUCGUGACAUUGUAU
>JF968035/Malaysia/2010
UUUGUGGAAGGGGUAUCAGGAGGAAGCUGGGUUGACAUAGUCUUGGAACAUGGAAGCUGUGUGACGACGAUGGCAAAAAAUAAACCAACAUUGGAUUUUGAACUGAUAAAAACAGAAGCCAAACACCCCGCCACUCUAAGGAAGUAUUGUAUAGAGGCAAAGCUGACCAACACAACAACAGCAUCUCGCUGCCCAACACAAGGAGAACCUAGCCUAAAUGAAGAACAGGACAAAAGAUUUGUCUGCAAACACUCUAUGGUAGACAGAGGAUGGGGAAAUGGAUGCGGAUUGUUUGGAAAGGGAGGUAUCGUGACCUGUGCAAUGUUCACAUGCAAAAAGAACAUGGAAGGAAAAAUCGUGCAACCAGAAAACUUGGAGUACACCAUUGUGAUAACACCUCACUCAGGGGAAGAGAAUGCAGUCGGAAAUGACACAGGAAAACACGGCAAGGAAAUCAAAGUAACACCACAGAGUUCCAUCACAGAAGCAGAACUAACAGGCUAUGGCACUGUUACGAUGGAAUGCUCUCCGAGAACGGGCCUUGACUUCAAUGAGAUGGUGUUGCUGCAAAUGGAAAACAAGGCUUGGCUGGUGCACAGGCAAUGGUUCUUAGACCUGCCGUUACCAUGGCUGCCCGGAGCAGACACACAAGGAUCAAAUUGGAUACAGAAGGAGACAUUGGUUACUUUCAAAAAUCCCCAUGCAAAGAAACAGGAUGUUGUCGUUUUAGGAUCCCAAGAAGGGGCCAUGCACACAGCACUCACAGGGGCCACGGAAAUCCAGAUGUCAUCAGGAAACUUGCUGUUCACAGGACAUCUUAAGUGCAGGCUGAGAAUGGACAAACUACAGCUCAAAGGAAUGUCAUAUUCCAUGUGUACAGGAAAGUUUAAAGUUGUGAAAGAAAUAGCAGAAACACAACAUGGAACAAUAGUUAUCAGAGUGCAAUAUGAAGGGGACGGUUCUCCGUGCAAGAUCCCUUUUGAAAUAAUGGAUUUGGAAAAAAGACAGGUCUUAGGUCGCUUGAUUACAGUCAACCCAAUUGUCACAGAAAAAGACAGCCCAGUCAACAUAGAAGCAGAACCUCCAUUCGGGGAUAGCUACAUCAUUAUAGGAGUAGAACCAGGACAACUGAAGCUCAGCUGGUUUAAGAAAGGAAGUUCUAUUGGCCAAAUGUUUGAGACAACAAUGAGAGGAGCGAAGAGAAUGGCCAUUUUGGGUGACACAGCUUGGGAUUUUGGAUCCUUGGGAGGGGUGUUCACAUCCAUAGGAAAGGCCCUCCACCAAGUCUUUGGAGCAAUCUAUGGGGCUGCCUUCAGUGGGGUUUCAUGGACUAUGAAAAUCCUCAUAGGAGUCGUCAUCACAUGGAUAGGAAUGAAUUCACGCAGCACCUCACUGUCUGUGUCACUAGUAUUAGUGGGGGUCGUGACAUUGUAU
>JN009091/Guangzhou/2010
UUUGUGGAAGGGGUAUCAGGAGGAAGCUGGGUUGACAUAGUCUUGGAACAUGGAAGCUGUGUGACGACGAUGGCGAAAAAUAAACCAACAUUGGAUUUUGAACUGAUAAAAACAGAAGCCAAACACCCCGCCACUCUAAGGAAGUAUUGUAUAGAGGCAAAGCUGACCAACACAACAACAGCAUCUCGCUGCCCAACACAAGGAGAACCUAGCCUAAAUGAAGAACAGGACAAAAGAUUCGUCUGCAAACACUCCAUGGUAGACAGAGGAUGGGGAAAUGGAUGCGGAUUAUUUGGAAAGGGAGGUAUCGUGACCUGUGCAAUGUUCACAUGCAAAAAGAACAUGGAAGGAAAAAUCGUGCAACCAGAAAACUUGGAGUACACCAUCGUGAUAACACCUCACUCAGGGGAAGAGAAUGCAGUCGGAAAUGACACAGGAAAACACGGCAAGGAAAUUAAAGUAACACCACAGAGUUCCAUCACAGAAGCAGAACUAACAGGCUAUGGCACUGUUACGAUGGAAUGCUCUCCGAGAACGGGCCUCGACUUCAAUGAGAUGGUGUUGCUGCAAAUGGAAAACAAGGCUUGGCUGGUGCACAGGCAAUGGUUCUUAGACCUGCCGUUACCAUGGCUGCCCGGAGCAGACACACAAGGAUCAAAUUGGAUACAGAAGGAGACAUUGGUCACUUUCAAAAAUCCCCAUGCAAAGAAACAGGAUGUUGUCGUUUUAGGAUCCCAAGAAGGGGCCAUGCACACAGCACUCACAGGGGCCACGGAAAUCCAGAUGUCAUCAGGAAACUUGCUGUUCACAGGACAUCUUAAGUGUAGGCUGAGAAUGGACAAAUUACAACUCAAAGGAAUGUCAUAUUCCAUGUGUACAGGAAAGUUUAAAGUUGUGAAGGAAAUAGCAGAAACACAACAUGGAACAAUAGUUAUCAGAGUACAAUAUGAAGGGGACGGUUCUCCGUGCAAGAUCCCUUUUGAAAUAAUGGAUUUGGAAAAAAGACAUGUCUUAGGUCGCUUGAUUACAGUCAACCCAAUCGUCACAGAGAAAGACAGCCCAGUCAACAUAGAAGCAGAACCUCCAUUCGGGGACAGCUACAUCAUUAUAGGAGUAGAACCAGGACAACUGAAGCUCAGCUGGUUUAAGAAAGGAAGUUCUAUUGGCCAAAUGUUUGAGACAACAAUGAGAGGAGCGAAGAGAAUGGCCAUUUUAGGUGACACAGCUUGGGAUUUUGGAUCCUUAGGAGGGGUGUUCACAUCCAUAGGAAAGGCCCUCCACCAAGUCUUUGGAGCAAUUUAUGGGGCUGCCUUCAGUGGGGUUUCAUGGACUAUGAAAAUCCUCAUAGGAGUCGUCAUCACAUGGAUAGGAAUGAAUUCACGCAGCACCUCACUGUCUGUGUCACUAGUAUUAGUGGGGGUCGUGACAUUGUAU
>JN009092/Guangzhou/2010
UUUGUGGAAGGGGUAUCAGGAGGAAGCUGGGUUGACAUAGUCUUGGAACAUGGAAGCUGUGUGACGACGAUGGCGAAAAAUAAACCAACAUUGGAUUUUGAACUGAUAAAAACAGAAGCCAAACACCCCGCCACUCUAAGGAAGUAUUGUAUAGAGGCAAAGCUGACCAACACAACAACAGCAUCUCGCUGCCCAACACAAGGAGAACCUAGCCUAAAUGAAGAACAGGACAAAAGAUUCGUCUGCAAACACUCCAUGGUAGACAGAGGAUGGGGAAAUGGAUGCGGAUUAUUUGGAAAGGGAGGUAUCGUGACCUGUGCAAUGUUCACAUGCAAAAAGAACAUGGAAGGAAAAAUCGUGCAACCAGAAAACUUGGAGUACACCAUCGUGAUAACACCUCACUCAGGGGAAGAGAAUGCAGUCGGAAAUGACACAGGAAAACACGGCAAGGAAAUUAAAGUAACACCACAGAGUUCCAUCACAGAAGCAGAACUAACAGGCUAUGGCACUGUUACGAUGGAAUGCUCUCCGAGAACGGGCCUCGACUUCAAUGAGAUGGUGUUGCUGCAAAUGGAAAACAAGGCUUGGCUGGUGCACAGGCAAUGGUUCUUAGACCUGCCGUUACCAUGGCUGCCCGGAGCAGACACACAAGGAUCAAAUUGGAUACAGAAGGAGACAUUGGUCACUUUCAAAAAUCCCCAUGCAAAGAAACAGGAUGUUGUCGUUUUAGGAUCCCAAGAAGGGGCCAUGCACACAGCACUCACAGGGGCCACGGAAAUCCAGAUGUCAUCAGGAAACUUGCUGUUCACAGGACAUCUUAAGUGUAGGCUGAGAAUGGACAAAUUACAACUCAAAGGAAUGUCAUAUUCCAUGUGUACAGGAAAGUUUAAAGUUGUGAAGGAAAUAGCAGAAACACAACAUGGAACAAUAGUUAUCAGAGUACAAUAUGAAGGGGACGGUUCUCCGUGCAAGAUCCCUUUUGAAAUAUUGGAUUUGGAAAAAAGACAUGUCUUAGGUCGCUUGAUUACAGUCAACCCAAUCGUCACAGAGAAAGACAGCCCAGUCAACAUAGAAGCAGAACCUCCAUUCGGGGACAGCUACAUCAUUAUAGGAGUAGAACCAGGACAACUGAAGCUCAGCUGGUUUAAGAAAGGAAGUUCUAUUGGCCAAAUGUUUGAGACAACAAUGAGAGGAGCGAAGAGAAUGGCCAUUUUAGGUGACACAGCUUGGGAUUUUGGAUCCUUAGGAGGGGUGUUCACAUCCAUAGGAAAGGCCCUCCACCAAGUCUUUGGAGCAAUUUAUGGGGCUGCCUUCAGUGGGGUUUCAUGGACUAUGAAAAUCCUCAUAGGAGUCGUCAUCACAUGGAUAGGAAUGAAUUCACGCAGCACCUCACUGUCUGUGUCACUAGUAUUAGUGGGGGUCGUGACAUUGUAU
>JN030325/Singapore/2010
UUUGUGGAAGGGGUUUCAGGAGGAAGCUGGGUUGACAUAGUCUUGGAACAUGGAAGCUGUGUGACGACGAUGGCGAAAAAUAAACCAACAUUGGAUUUUGAACUGAUAAAGACAGAAGCCAAACAUCCCGCCACUCUAAGGAAGUAUUGUAUAGAGGCAAAGCUGACCAACACAACAACAGCAUCUCGCUGCCCAACACAAGGAGAACCUAGCCUAAAUGAAGAACAGGACAAAAGAUUUGUCUGCAAACACUCCAUGGUAGACAGAGGAUGGGGGAAUGGAUGCGGAUUAUUUGGAAAGGGAGGUAUCGUGACCUGUGCAAUGUUCACAUGCAAAAAGAACAUGGAAGGAAAAAUCGUGCAACCAGAAAACUUAGAGUACACCAUUGUGAUAACACCUCACUCAGGGGAAGAGAAUGCAGUCGGAAAUGACACAGGAAAACACGGCAAGGAAAUUAAAGUAACACCACAGAGUUCCAUCACAGAAGCAGAACUAACAGGCUAUGGCACUGUCACGAUGGAAUGCUCUCCGAGAACGGGACUCGACUUCAAUGAGAUGGUGUUGCUGCAAAUGGAAAACAAGGCUUGGCUGGUGCACAGGCAAUGGUUCUUAGACCUGCCAUUACCAUGGCUGCCCGGAGCAGACACACAAGGAUCAAAUUGGAUACAGAAGGAGACAUUGGUCACUUUCAAAAAUCCCCAUGCAAAGAAACAGGAUGUUGUUGUUUUAGGAUCCCAAGAAGGGGCUAUGCACACAGCACUCACAGGGGCCACGGAAAUCCAGAUGUCAUCAGGAAACUUACUAUUCACAGGACAUCUUAAAUGUAGGCUGAGAAUGGACAAACUACAGCUCAAAGGAAUGUCAUAUUCCAUGUGCACAGGAAAGUUCAAAGUUGUGAAGGAAAUAGCAGAAACACAACAUGGAACAAUAGUUAUCAGAGUACAAUAUGAAGGGGACGGUUCUCCAUGCAAGAUCCCUUUUGAAAUAAUGGAUUUGGAAAAAAGACAUGUCUUAGGUCGCUUGAUUACAGUCAACCCAAUUGUCACAGAAAAAGACAGCCCAGUCAACAUAGAAGCAGAACCUCCAUUCGGAGACAGCUACAUCAUUAUAGGAGUAGAACCGGGACAACUGAAGCUCAGCUGGUUUAAGAAAGGAAGUUCUAUUGGCCAAAUGUUUGAGACAACAAUGAGAGGAGCGAAGAGAAUGGCCAUUUUAGGUGACACAGCUUGGGAUUUUGGAUCCCUGGGAGGAGUGUUCACAUCCAUAGGAAAGGCCCUCCACCAAGUCUUUGGAGCAAUCUAUGGGGCUGCCUUCAGUGGGGUUUCAUGGACUAUGAAAAUUCUCAUAGGAGUCGUCAUCACAUGGAUAGGAAUGAAUUCACGCAGCACCUCACUGUCUGUGUCACUAGUAUUAGUGGGAGUCGUGACAUUGUAU
>JN196611/Singapore/2009
UUUGUGGAAGGGGUUUCAGGAGGAAGCUGGGUUGACAUAGUCUUGGAACAUGGAAGCUGUGUGACGACGAUGGCGAAAAAUAAACCAACAUUGGAUUUUGAACUGAUAAAAACAGAAGCCAAACACCCCGCCACUCUAAGGAAGUAUUGUAUAGAGGCAAAGCUGACCAACACAACAACAGCAUCUCGCUGCCCAACACAAGGAGAACCUAGCCUAAAUGAAGAACAGGACAAAAGAUUUGUCUGCAAACACUCCAUGGUAGACAGAGGAUGGGGAAAUGGAUGCGGAUUAUUUGGAAAGGGAGGUAUCGUGACCUGUGCAAUGUUCACAUGCAAAAAGAACAUGGAAGGGAAAAUCGUGCAACCAGAAAACUUGGAGUACACCAUUGUGAUAACACCUCACUCAGGGGAAGAGAAUGCAGUCGGAAAUGACACAGGAAAACACGGCAAGGAGAUUAAAGUAACACCACAGAGUUCCAUCACAGAAGCAGAACUAACAGGCUAUGGUACUGUUACGAUGGAAUGCUCUCCGAGAACGGGCCUCGACUUCAAUGAGAUGGUGUUGCUGCAAAUGGAAAACAAGGCUUGGCUGGUGCACAGGCAAUGGUUCUUAGACCUGCCGUUACCAUGGCUGCCCGGAGCAGACACACAAGGAUCAAAUUGGAUACAGAAGGAGACAUUGGUCACUUUCAAAAAUCCCCAUGCAAAGAAACAGGAUGUUGUCGUUUUAGGAUCCCAAGAAGGGGCUAUGCACACAGCACUCACAGGGGCCACGGAAAUCCAGAUGUCAUCAGGAAACUUACUGUUCACUGGACAUCUUAAGUGCAGGCUGAGAAUGGACAAACUACAGCUCAAAGGAAUGUCAUAUUCUAUGUGUACAGGAAAGUUUAAAGUUGUGAAGGAAAUAGCAGAAACACAACAUGGAACAAUAGUUAUCAGAGUACAAUAUGAAGGGGACGGUUCUCCAUGUAAGAUCCCUUUUGAAAUAAUGGAUUUGGAAAAAAGACAUGUCCUAGGUCGUUUGAUUACAGUCAACCCAAUUGUCACAGAAAAAGACAGCCCAGUCAACAUAGAAGCAGAACCUCCAUUCGGGGACAGCUACAUCAUUAUAGGAGUAGAACCAGGACAACUGAAGCUCAGCUGGUUUAAGAAAGGAAGUUCUAUUGGCCAAAUGUUUGAGACAACAAUGAGAGGAGCGAAGAGAAUGGCCAUUUUAGGUGACACAGCUUGGGAUUUUGGAUCCUUGGGAGGGGUGUUCACAUCCAUAGGAAAGGCCCUCCACCAAGUCUUUGGAGCAAUCUAUGGGGCUGCCUUCAGUGGGGUUUCAUGGACUAUGAAAAUCCUCAUAGGAGUCGUCAUCACAUGGAUAGGAAUGAAUUCACGCAGCACUUCACUGUCUGUGUCACUAGUAUUAGUGGGGGUCGUGACAUUGUAU
>JN544348/Singapore/2011
UUUGUGGAAGGGGUUUCAGGAGGAAGCUGGGUUGAUAUAGUCUUGGAACAUGGAAGCUGUGUGACGACGAUGGCGAAAAAUAAACCAACGUUGGAUUUUGAACUGAUAAAAACAGAAGCCAAACAUCUCGCCACUCUAAGGAAGUAUUGUGUAGAGGCAAAGCUGACCAACACAACAACAGCAUCUCGCUGCCCAACACAAGGAGAACCUAGCCUAAACGAAGAACAGGACAAAAGAUUCGUCUGCAAACACUCCAUGGUAGACAGAGGAUGGGGAAAUGGAUGCGGAUUAUUUGGAAAGGGAGGCAUCGUGACCUGUGCAAUGUUCACAUGCAAAAAGAACAUGGAAGGAAAAGUCGUGCAACCAGAAAACUUGGAGUACACCAUCGUGAUAACACCUCACUCAGGGGAAGAGAAUGCAGUCGGAAAUGACACAGGAAAACAUGGCAAGGAAAUUAAAGUAACACCACAGAGUUCCAUCACAGAAGCAGAACUAACAGGCUACGGCACUGUCACGAUGGAAUGCUCUCCGAGAACGGGCCUCGACUUCAAUGAGAUGGUGUUGCUGCAAAUGGAAAACAAGGCUUGGCUGGUGCACAGGCAAUGGUUCUUAGACCUGCCGUUACCAUGGCUGCCCGGAGCAGACACACAAGGAUCAAAUUGGAUACAGAAGGAGACACUGGUCACUUUCAAAAAUCCCCAUGCAAAGAAACAGGAUGUUGUUGUUUUAGGUUCCCAAGAAGGGGCCAUGCACACGGCACUCACAGGGGCCACGGAAAUCCAGAUGUCAUCAGGAAACUUACUGUUCACAGGACAUCUUAAGUGCAGGCUGAGAAUGGACAAACUACAGCUCAAAGGAAUGUCAUAUUCCAUGUGUACAGGAAAGUUCAAAGUUGUGAAGGAAAUAGCAGAAACACAACAUGGAACAAUAGUUAUUAGAGUACAAUAUGAAGGGGACGGUUCCCCGUGCAAGAUCCCUUUUGAAAUAAUGGACUUGGAAAAAAGGCAUGUCUUAGGUCGCUUGAUUACCGUCAACCCAAUUGUCACAGAAAAAGACAGCCCAGUCAACAUAGAAGCAGAACCUCCAUUUGGAGACAGUUACAUCAUUAUAGGAGUAGAACCAGGACAACUGAAGCUCAGCUGGUUUAAGAAAGGAAGUUCUAUUGGCCAAAUGUUUGAGACAACAAUGAGAGGAGCGAAGAGAAUGGCCAUUCUAGGUGACACAGCUUGGGAUUUUGGAUCCCUGGGAGGAGUGUUCACAUCUAUAGGAAAGGCCCUCCACCAAGUCUUUGGAGCUAUCUAUGGGGCUGCCUUCAGUGGGGUUUCAUGGACUAUGAAAAUCCUCAUAGGAGUCGUCAUCACAUGGAUAGGAAUGAAUUCACGCAGCACCUCACUGUCUGUGUCACUAGUAUUAGUGGGGGUCGUGACAUUGUAU
>JN544382/Singapore/2011
UUUGUGGAAGGGGUUUCAGGAGGAAGCUGGGUUGACAUAGUCUUGGAACAUGGAAGCUGUGUGACGACGAUGGCGAAAAAUAAACCAACAUUGGAUUUUGAACUGAUAAAGACAGAAGCCAAACAUCCCGCCACUCUAAGGAAGUAUUGUAUAGAGGCAAAGCUGACCAACACAACAACAGCAUCUCGCUGCCCAACACAAGGAGAACCUAGCCUAAAUGAAGAACAGGACAAAAGAUUUGUCUGCAAACACUCCAUGGUAGACAGAGGAUGGGGGAAUGGAUGCGGAUUAUUUGGAAAGGGAGGUAUCGUGACCUGUGCAAUGUUCACAUGCAAAAAGAACAUGGAAGGAAAAAUCGUGCAACCAGAAAACUUGGAGUACACCAUUGUGAUAACACCUCACUCAGGGGAAGAGAAUGCAGUCGGAAAUGACACAGGAAAACACGGCAAGGAAAUUAAAGUAACACCACAGAGUUCCAUCACAGAAGCAGAACUAACAGGCUAUGGCACUGUCACGAUGGAAUGCUCUCCGAGAACGGGACUCGACUUCAAUGAGAUGGUGUUGCUGCAAAUGGAAAACAAGGCUUGGUUGGUGCACAGGCAAUGGUUCUUAGACCUGCCAUUACCAUGGCUGCCCGGAGCAGACACACAAGGAUCAAAUUGGAUACAGAAGGAGACAUUGGUCACUUUCAAAAAUCCCCAUGCAAAGAAACAGGAUGUUGUUGUUUUAGGAUCCCAAGAAGGGGCUAUGCACACAGCACUCACAGGGGCCACGGAAAUCCAGAUGUCAUCAGGAAACUUACUAUUCACAGGACAUCUUAAAUGUAGGCUGAGAAUGGACAAACUACAGCUCAAAGGAAUGUCAUAUUCCAUGUGUACAGGAAAGUUCAAAGUUGUGAAGGAAAUAGCAGAAACACAACAUGGAACAAUAGUUAUCAGAGUACAAUAUGAAGGGGACGGUUCUCCGUGCAAGAUCCCUUUUGAAAUAAUGGAUUUGGAAAAAAGACAUGUCUUAGGUCGCUUGAUUACAGUCAACCCAAUUGUCACAGAAAAAGACAGCCCAGUCAACAUAGAAGCAGAACCUCCAUUCGGAGACAGCUACAUCAUUAUAGGAGUAGAACCGGGACAACUGAAGCUCAGCUGGUUUAAGAAAGGAAGUUCUAUUGGCCAAAUGUUUGAGACAACAAUGAGAGGAGCGAAGAGAAUGGCCAUUUUAGGUGACACAGCUUGGGAUUUUGGAUCCCUGGGAGGAGUGUUCACAUCUAUAGGAAAGGCCCUCCAUCAAGUCUUUGGAGCAAUCUAUGGGGCUGCCUUCAGUGGGGUUUCAUGGACUAUGAAAAUUCUCAUAGGAGUCGUCAUCACAUGGAUAGGAAUGAAUUCACGCAGCACCUCACUGUCUGUGUCACUAGUAUUAGUGGGAGUCGUGACAUUGUAU
>JN568253/Australia/2010
UUUGUGGAAGGGGUUUCAGGAGGAAGCUGGGUUGACAUAGUCUUGGAACAUGGAAGCUGUGUGACGACGAUGGCGAAAAAUAAACCAACAUUGGAUUUUGAACUGAUAAAGACAGAAGCCAAACAUCCCGCCACUCUAAGGAAGUAUUGUAUAGAGGCAAAGCUGACCAACACAACAACAGCAUCUCGCUGCCCAACACAAGGAGAACCUAGCCUAAAUGAAGAACAGGACAAAAGAUUUGUCUGCAAACACUCCAUGGUAGACAGAGGAUGGGGAAAUGGAUGCGGAUUAUUUGGAAAAGGAGGUAUCGUGACCUGUGCAAUGUUCACAUGCAAAAAGAACAUGGAAGGGAAAAUCGUGCAACCAGAAAACUUGGAGUACACCAUUGUGAUAACACCUCACUCAGGGGAAGAGAAUGCAGUCGGAAAUGACACAGGAAAACACGGCAAGGAAAUUAAAGUAACACCACAGAGUUCCAUCACAGAAGCAGAACUAACAGGCUAUGGCACUGUCACGAUGGAAUGCUCUCCGAGAACGGGACUCGACUUCAAUGAGAUGGUGUUGCUGCAAAUGGAAAACAAGGCUUGGCUGGUGCACAGGCAAUGGUUCUUAGACCUGCCAUUACCAUGGCUGCCCGGAGCAGACACACAAGGAACAAAUUGGAUACAGAAGGAGACAUUGGUCACUUUCAAAAAUCCCCAUGCAAAGAAACAGGAUGUUGUUGUUCUAGGAUCCCAAGAAGGGGCUAUGCACACAGCACUCACAGGGGCAACGGAAAUCCAGAUGUCAUCAGGAAACUUACUGUUCACAGGACAUCUUAAAUGUAGGCUGAGAAUGGACAAACUACAGCUCAAAGGAAUGUCAUAUUCCAUGUGUACAGGAAAGUUCAAAGUUGUGAAGGAAAUAGCAGAAACACAACAUGGAACAAUAGUUAUCAGAGUACAAUAUGAAGGGGACGGUUCUCCGUGCAAGAUCCCUUUUGAAAUAAUGGAUUUGGAAAAAAGACAUGUCUUAGGUCGCUUGAUUACAGUCAACCCAAUUGUCACAGAAAAAGACAGCCCAGUCAACAUAGAAGCAGAACCUCCAUUCGGAGACAGCUACAUCAUUAUAGGAGUAGAACCGGGACAACUGAAGCUCAGCUGGUUUAAGAAAGGAAGCUCUAUUGGCCAAAUGUUUGAGACAACAAUGAGAGGAGCGAAGAGAAUGGCCAUUUUAGGUGACACAGCUUGGGAUUUUGGAUCCCUGGGAGGAGUGUUCACAUCUAUAGGAAAGGCCCUCCACCAAGUCUUUGGAGCAAUCUAUGGGGCUGCCUUCAGUGGAGUUUCAUGGACUAUGAAAAUCCUCAUAGGAGUCGUCAUCACAUGGAUAGGAAUGAAUUCACGCAGCACCUCACUGUCUGUGUCACUGGUAUUAGUGGGAGUCGUGACAUUGUAU
>JN568257/East_Timor/2010
UUUGUGGAAGGGGUUUCAGGAGGAAGCUGGGUUGACAUAGUCUUGGAACAUGGAAGCUGUGUGACGACGAUGGCGAAAAAUAAACCAACAUUGGAUUUUGAACUGAUAAAAACAGAAGCCAAACACCCCGCCACUCUAAGGAAGUAUUGCAUAGAGGCAAAGCUGACCAACACAACAACAGCAUCUCGCUGCCCAACACAAGGAGAACCUAGCCUAAAUGAAGAACAGGACAAAAGAUUUGUCUGCAAACACUCCAUGGUAGACAGAGGAUGGGGAAAUGGAUGCGGAUUAUUUGGAAAGGGAGGUAUCGUGACCUGUGCAAUGUUCACAUGCAAAAAGAACAUGGAAGGGAAAAUCGUGCAACCAGAAAACUUGGAGUACACCAUUGUGAUAACACCUCACUCAGGGGAAGAGAAUGCAGUCGGAAAUGACACAGGAAAACACGGCAUGGAAAUUAAAGUAACACCACAGAGUUCCAUCACAGAAGCAGAACUAACAGGCUAUGGUACUGUUACGAUGGAAUGCUCUCCGAGAACGGGCCUCGACUUCAAUGAGAUGGUGUUGCUGCAAAUGGAAAACAAGGCUUGGCUGGUGCACAGGCAAUGGUUCUUAGACCUGCCGUUACCAUGGCUGCCCGGAGCAGACACACAAGGAUCAAAUUGGAUACAGAAGGAGACAUUGGUCACUUUCAAAAAUCCCCAUGCAAAGAAACAGGAUGUUGUCGUUUUAGGAUCCCAAGAAGGGGCUAUGCACACAGCACUCACAGGGGCCACGGAAAUCCAGAUGUCAUCAGGAAACUUACUGUUCACUGGACAUCUUAAGUGCAGGCUGAGAAUGGACAAACUACAGCUCAAAGGAAUGUCAUAUUCCAUGUGUACAGGAAAGUUUAAAGUUGUGAAGGAAAUAGCAGAAACACAACAUGGAACAAUAGUUAUCAGAGUACAAUAUGAAGGGGACGGUUCUCCAUGUAAGAUCCCUUUUGAAAUAAUGGAUUUGGAAAAAAGACAUGUCCUAGGUCGCUUGAUUACAGUCAACCCAAUUGUCACAGAAAAAGACAGCCCAGUCAACAUAGAAGCAGAACCUCCAUUCGGGGACAGCUACAUCAUUAUAGGAGUAGAACCAGGACAACUGAAGCUCAGCUGGUUUAAGAAAGGAAGUUCUAUUGGCCAAAUGUUUGAGACAACAAUGAGAGGAGCGAAGAGAAUGGCCAUUUUAGGUGACACAGCUUGGGACUUUGGAUCCUUGGGAGGGGUGUUCACAUCCAUAGGAAAGGCCCUCCACCAAGUCUUUGGAGCAAUCUAUGGGGCUGCCUUCAGUGGGGUUUCAUGGACUAUGAAAAUCCUCAUAGGAGUCGUCAUCACAUGGAUAGGAAUGAAUUCACGCAGCACUUCACUGUCUGUGUCACUAGUAUUAGUGGGGGUCGUGACAUUGUAU
>JN568271/Indonesia/2009
UUUGUGGAAGGGGUUUCAGGAGGAAGCUGGGUUGACAUAGUCUUGGAACAUGGAAGCUGUGUGACGACGAUGGCGAAAAAUAAACCAACAUUGGAUUUUGAACUGAUAAAGACAGAAGCCAAACAUCCCGCCACUCUAAGGAAGUAUUGUAUAGAGGCAAAGCUGACCAACACAACAACAGCAUCUCGCUGCCCAACACAAGGAGAACCUAGCCUAAAUGAAGAACAGGACAAAAGAUUUGUCUGCAAACACUCCAUGGUAGACAGAGGAUGGGGGAAUGGAUGCGGAUUAUUUGGAAAGGGAGGUAUCGUGACCUGUGCAAUGUUCACAUGCAAAAAGAACAUGGAAGGAAAAAUUGUGCAACCAGAAAACUUGGAGUACACCAUUGUGAUAACACCUCACUCAGGGGAAGAAAAUGCAGUCGGAAAUGACACAGGAAAACACGGCAAGGAAAUUAAAGUAACACCACAGAGUUCCAUCACAGAAGCAGAACUAACAGGCUAUGGCACUGUCACGAUGGAAUGCUCUCCGAGAACGGGACUCGACUUCAAUGAGAUGGUGUUGCUGCAAAUGGAAAACAAGGCUUGGCUGGUGCACAGGCAAUGGUUCUUAGACCUGCCAUUACCAUGGCUGCCCGGAGCAGACACACAAGGAUCAAAUUGGAUACAGAAGGAGACAUUGGUCACUUUCAAAAAUCCCCAUGCAAAGAAACAGGAUGUUGUUGUUUUAGGAUCCCAAGAAGGGGCUAUGCACACAGCACUCACAGGGGCCACGGAAAUCCAGAUGUCAUCAGGAAACUUACUAUUCACAGGACAUCUUAAAUGUAGGCUGAGAAUGGACAAACUACAGCUCAAAGGAAUGUCAUAUUCCAUGUGUACAGGAAAGUUCAAAGUUGUGAAGGAAAUAGCAGAAACACAACAUGGAACAAUAGUUAUCAGGGUACAAUAUGAAGGGGACGGUUCUCCGUGCAAGAUCCCUUUUGAAAUAAUGGAUUUGGAAAAAAGACAUGUCUUAGGUCGCUUGAUUACAGUCAACCCAAUUGUCACAGAAAAAGACAGCCCAGUCAACAUAGAAGCAGAACCUCCAUUCGGAGACAGCUACAUCAUUAUAGGAGUAGAACCGGGACAACUGAAGCUCAGCUGGUUUAAGAAAGGAAGUUCUAUUGGCCAAAUGUUUGAGACAACAAUGAGAGGAGCGAAGAGAAUGGCCAUUUUAGGUGACACAGCUUGGGAUUUUGGAUCCCUGGGAGGAGUGUUCACAUCUAUAGGAAAGGCCCUCCACCAAGUCUUUGGAGCAAUCUAUGGGGCUGCCUUCAGUGGGGUUUCAUGGACUAUGAAAAUUCUCAUAGGAGUCGUCAUCACAUGGAUAGGAAUGAAUUCACGCAGCACCUCACUGUCUGUGUCACUAGUAUUAGUGGGAGUCGUGACAUUGUAU
>JN568272/Indonesia/2010
UUUGUGGAAGGGGUUUCAGGAGGAAGCUGGGUUGACAUAGUCUUGGAACAUGGAAGCUGUGUGACGACGAUGGCGAAAAAUAAACCAACAUUGGAUUUUGAACUGAUAAAGACAGAAGCCAAACAUCCCGCCACUCUAAGGAAGUAUUGUAUAGAGGCAAAGCUGACCAACACAACAACAGCAUCUCGCUGCCCAACACAAGGAGAACCUAGCCUAAAUGAAGAACAGGACAAAAGAUUUGUCUGCAAACACUCCAUGGUAGACAGAGGAUGGGGAAAUGGAUGCGGAUUAUUUGGAAAAGGAGGUAUCGUGACCUGUGCAAUGUUCACAUGCAAAAAGAACAUGGAAGGGAAAAUCGUGCAACCAGAAAACUUGGAGUACACCAUUGUGAUAACACCUCACUCAGGGGAAGAGAAUGCAGUCGGAAAUGACACAGGAAAACACGGCAAGGAAAUUAAAGUAACACCACAGAGUUCCAUCACAGAAGCAGAACUAACAGGCUAUGGCACUGUCACGAUGGAAUGCUCUCCGAGAACGGGACUCGACUUCAAUGAGAUGGUGUUGCUGCAAAUGGAAAACAAGGCUUGGCUGGUGCACAGGCAAUGGUUCUUAGACCUGCCAUUACCAUGGCUGCCCGGAGCAGACACACAAGGAACAAAUUGGAUACAGAAGGAGACAUUGGUCACUUUCAAAAAUCCCCAUGCAAAGAAACAGGAUGUUGUUGUUCUAGGAUCCCAAGAAGGGGCUAUGCACACAGCACUCACAGGGGCAACGGAAAUCCAGAUGUCAUCAGGAAACUUACUGUUCACAGGACAUCUUAAAUGUAGGCUGAGAAUGGACAAACUACAGCUCAAAGGAAUGUCAUAUUCCAUGUGUACAGGAAAGUUCAAAGUUGUGAAGGAAAUAGCAGAAACACAACAUGGAACAAUAGUUAUCAGAGUACAAUAUGAAGGGGACGGUUCUCCGUGCAAGAUCCCUUUUGAAAUAAUGGAUUUGGAAAAAAGACAUGUCUUAGGUCGCUUGAUUACAGUCAACCCAAUUGUCACAGAAAAAGACAGCCCAGUCAACAUAGAAGCAGAACCUCCAUUCGGAGACAGCUACAUCAUUAUAGGAGUAGAACCGGGACAACUGAAGCUCAGCUGGUUUAAGAAAGGAAGCUCUAUUGGCCAAAUGUUUGAGACAACAAUGAGAGGAGCGAAGAGAAUGGCCAUUUUAGGUGACACAGCUUGGGAUUUUGGAUCCCUGGGAGGAGUGUUCACAUCUAUAGGAAAGGCCCUCCACCAAGUCUUUGGAGCAAUCUAUGGGGCUGCCUUCAGUGGAGUUUCAUGGACUAUGAAAAUCCUCAUAGGAGUCGUCAUCACAUGGAUAGGAAUGAAUUCACGCAGCACCUCACUGUCUGUGUCACUGGUAUUAGUGGGAGUCGUGACAUUGUAU
>JN568280/Australia/2010
UUUGUGGAAGGGGUUUCAGGAGGGAGCUGGGUUGACAUAGUUUUGGAACAUGGAAGCUGUGUGACGACGAUGGCGAAAAAUAAACCAACAUUGGAUUUUGAACUGAUAAAAACAGAAGCCAAACAUCCCGCUACUCUAAGGAAGUAUUGUAUAGAGGCAAAGCUGACCAAUACAACAACAGCAUCUCGCUGCCCAACACAAGGAGAACCUAGCCUAAAUGAAGAACAGGACAAAAGAUUCGUCUGCAAACACUCCAUGGUAGACAGAGGAUGGGGAAAUGGAUGCGGAUUAUUUGGAAAGGGAGGCAUCGUGACCUGUGCAAUGUUCACAUGCAAGAAGAACAUGGAAGGAAAAGUCGUGCAACCAGAAAACUUGGAGUACACCAUUGUGAUAACACCUCACUCAGGGGAAGAGAAUGCAGUCGGAAAUGACACAGGAAAACACGGCAAGGAAAUUAAAGUAACACCACAGAGUUCCAUCACAGAAGCAGAACUAACAGGCUAUGGCACUGUCACGAUGGAAUGCUCUCCGAGAACGGGCCUCGACUUCAAUGAGAUGGUGUUGCUGCAAAUGGAAAACAAGGCUUGGCUGGUGCACAGGCAAUGGUUCUUAGACCUGCCGUUACCAUGGCUGCCCGGAGCAGACAUACAAGGAUCAAAUUGGAUACAGAAGGAGACAUUGGUCACUUUCAAAAAUCCCCAUGCAAAGAAACAGGAUGUUGUUGUUUUAGGAUCCCAAGAAGGGGCUAUGCAUACAGCACUCACAGGGGCCACGGAAAUCCAGAUGUCAUCAGGAAACUUACUGUUCACAGGACAUCUUAAGUGCAGGCUGAGAAUGGACAAACUACAGCUCAAAGGAAUGUCAUAUUCCAUGUGUACAGGAAAGUUCAAAGUUGUGAAGGAAAUAGCAGAAACACAACAUGGAACAAUAGUUAUCAGAGUACAAUAUGAAGGGGACGGUUCUCCGUGCAAGAUCCCUUUCGAAAUAAUGGACUUGGAAAAAAGACAUGUCUUAGGUCGCUUGAUUACAGUCAACCCAAUUGUCACAGAAAAAGACAGCCCAGUCAACAUAGAAGCAGAACCUCCAUUCGGAGACAGCUACAUCAUUAUAGGAGUAGAACCGGGACAACUGAAGCUCAGCUGGUUUAAGAAAGGAAGUUCUAUUGGCCAAAUGUUUGAGACGACAAUGAGAGGAGCGAAGAGAAUGGCCAUUUUAGGUGAUACAGCUUGGGAUUUUGGAUCCCUGGGAGGAGUGUUCACAUCUAUAGGAAAGGCCCUCCACCAAGUCUUUGGAGCUAUCUAUGGGGCUGCCUUCAGUGGGGUUUCAUGGACUAUGAAAAUCCUCAUAGGAGUCGUCAUCACAUGGAUAGGAAUGAAUUCACGCAGCACCUCACUGUCUGUGUCACUAGUAUUAGUGGGGGUCGUGACAUUGUAU
>JQ277886/Guangzhou/2001
UUUGUGGAAGGGGUAUCAGGAGGAAGCUGGGUUGACAUAGUCUUGGAACAUGGAAGCUGUGUGACGACGAUGGCGAAAAAUAAACCAACAUUGGAUUUUGAACUGAUAAAAACAGAAGCCAAACACCCCGCCACUCUAAGGAAGUACUGUAUAGAGGCAAAGCUGACCAACACAACAACAGCAUCUCGCUGCCCAACACAAGGAGAACCUAGCCUAAAUGAAGAACAGGACAAAAGAUUUGUUUGCAAACACUCCAUGGUAGACAGAGGAUGGGGAAAUGGAUGCGGAUUAUUUGGAAAGGGAGGUAUCGUGACCUGUGCAAUGUUCACAUGCAAAAAGAACAUGGAAGGAAAAAUCGUGCAACCAGAAAACUUGGAGUACACCAUUGUGAUAACACCUCACUCAGGGGAAGAGAAUGCAGUCGGAAAUGACACAGGAAAACACGGCAAGGAAAUUAAAGUAACACCACAGAGUUCCAUCACAGAAGCAGAACUAACAGGCUAUGGCACUGUUACGAUGGAAUGUUCUCCGAGAACGGGCCUCGACUUCAAUGAGAUGGUGUUGCUGCAAAUGGAAAACAAGGCUUGGCUGGUGCACAGGCAAUGGUUUUUAGACCUGCCGUUACCAUGGCUGCCCGGAGCAGACACACAAGGAUCAAAUUGGAUACAGAAGGAGACAUUGGUCACUUUCAAAAAUCCCCAUGCAAAGAAACAGGAUGUUGUCGUAUUAGGAUCCCAAGAAGGGGCCAUGCACACAGCACUCACAGGGGCCACGGAAAUCCAAAUGUCAUCAGGAAACUUACUGUUCACAGGACAUCUUAAGUGCAGGCUGAGAAUGGACAAACUACAGCUCAAAGGAAUGUCAUAUUCCAUGUGUACAGGAAAGUUUAAAGUUGUGAAGGAAAUAGCAGAAACACAACAUGGAACAAUAGUUAUCAGAGUACAAUAUGAAGGGGACGGUUCUCCAUGCAAGAUCCCUUUUGAAAUAAUGGAUCUGGAAAAGAGACAUGUCUUAGGUCGCUUGAUUACAGUCAACCCAAUUGUCACGGAAAAAGACAGCCCAGUCAACAUAGAAGCAGAACCUCCAUUCGGGGACAGCUACAUCAUUAUAGGAGUAGAACCAGGACAACUGAAGCUCAGCUGGUUUAAGAAAGGAAGUUCUAUUGGCCAAAUGUUUGAGACAACAAUGAGAGGAGCGAAGAGAAUGGCCAUUUUAGGUGACACAGCUUGGGAUUUUGGAUCCUUGGGAGGGGUGUUCACAUCCAUAGGAAAGGCCCUCCACCAAGUCUUUGGAGCAAUCUAUGGGGCUGCCUUCAGUGGGGUUUCAUGGACUAUGAAAAUCCUCAUAGGAGUCGUCAUCACAUGGAUAGGAAUGAAUUCACGCAGCACCUCACUGUCUGUGUCACUAGUAUUAGUGGGGGUCGUGACAUUGUAU
>JX093609/Vietnam/2011
UUUGUGGAAGGGGUAUCAGGAGGAAGCUGGGUUGACAUAGUCUUGGAACAUGGAAGCUGUGUGACGACGAUGGCAAAAAAUAAACCAACAUUGGAUUUUGAACUGAUAAAAACAGAAGCCAAACAACCUGCCACUCUAAGGAAGUAUUGUAUAGAGGCAAAGCUGACCAACACAACAACAGCAUCUCGCUGCCCAACACAAGGAGAACCUAGCCUAAAUGAAGAACAGGACAAAAGAUUUGUCUGCAAACACUCCAUGGUAGAUAGAGGAUGGGGAAAUGGAUGCGGAUUAUUUGGAAAGGGAGGUAUCGUGACCUGUGCAAUGUUCACAUGCAAAAAGAACAUGGAAGGAAAAAUCGUGCAACCAGAAAACUUGGAGUACACCAUUGUGAUAACACCUCACUCAGGGGAAGAGAAUGCAGUCGGAAAUGACACAGGAAAACACGGCAAGGAAGUUAAAGUAACACCACAGAGUUCCAUCACAGAAGCAGAACUAACAGGCUAUGGCACUGUUACGAUGGAAUGCUCUCCGAGAACGGGCCUCGACUUCAAUGAGAUGGUGUUGCUGCAAAUGGAAAACAAGGCUUGGCUGGUGCAUAGGCAAUGGUUCUUAGACCUGCCAUUACCAUGGCUGCCCGGAGCAGACACACAAGGAUCAAAUUGGAUACAGAAGGAGACAUUGGUCACUUUCAAAAAUCCCCAUGCAAAGAAACAGGAUGUUGUCGUUUUAGGAUCCCAAGAAGGGGCCAUGCACACAGCACUCACAGGGGCCACGGAAAUCCAGAUGUCAUCAGGAAACUUACUGUUCACAGGACAUCUUAAGUGCAGGCUGAGAAUGGACAAACUACAGCUCAAAGGAAUGUCAUAUUCCAUGUGCACAGGAAAGUUUAAAGUUGUGAAGGAAAUAGCAGAAACACAACAUGGAACAAUAGUUAUCAGAGUACAAUAUGAAGGGGACGGUUCUCCGUGCAAGAUCCCUUUUGAAAUAAUGGAUUUGGAAAAAAGACAUGUCUUAGGUCGCUUAAUCACAGUCAACCCAAUUGUCACAGAAAAAGACAGCCCAGUUAACAUAGAAGCAGAACCUCCAUUCGGGGACAGCUACAUCAUUAUAGGAGUAGAACCAGGACAACUGAAGCUCAGCUGGUUUAAGAAAGGAAGUUCUAUUGGCCAAAUGUUUGAGACAACAAUGAGAGGAGCGAAGAGAAUGGCCAUUCUAGGUGACACAGCUUGGGAUUUUGGAUCCCUGGGAGGGGUGUUCACAUCCAUAGGAAAGGCCCUCCACCAAGUCUUUGGAGCAAUCUAUGGGGCUGCCUUCAGUGGGGUUUCAUGGACCAUGAAAAUCCUCAUAGGAGUCGUCAUCACAUGGAUAGGAAUGAAUUCACGCAGCACCUCACUGUCUGUGUCACUAGUGUUAGUGGGGGUCGUGACAUUGUAU
>JX470186/Guangzhou/2010
UUUGUGGAAGGGGUAUCAGGAGGAAGCUGGGUUGACAUAGUCUUGGAACAUGGAAGCUGUGUGACGACGAUGGCGAAAAAUAAACCAACAUUGGAUUUUGAACUGAUAAAAACAGAAGCCAAACACCCCGCCACUCUAAGGAAGUAUUGUAUAGAGGCAAAGCUGACCAACACAACAACAGCAUCUCGCUGCCCAACACAAGGAGAACCUAGCCUAAAUGAAGAACAGGACAAAAGAUUCGUCUGCAAACACUCCAUGGUAGACAGAGGAUGGGGAAAUGGAUGCGGAUUAUUUGGAAAGGGAGGUAUCGUGACCUGUGCAAUGUUCACAUGCAAAAAGAACAUGGAAGGAAAAAUCGUGCAACCAGAAAACUUGGAGUACACCAUCGUGAUAACACCUCACUCAGGGGAAGAGAAUGCAGUCGGAAAUGACACAGGAAAACACGGCAAGGAAAUUAAAGUAACACCACAGAGUUCCAUCACAGAAGCAGAACUAACAGGCUAUGGCACUGUUACGAUGGAAUGCUCUCCGAGAACGGGCCUCGACUUCAAUGAGAUGGUGUUGCUGCAAAUGGAAAACAAGGCUUGGCUGGCGCACAGGCAAUGGUUCUUAGACCUGCCGUUACCAUGGCUGCCCGGAGCAGACACACAAGGAUCAAAUUGGAUACAGAAGGAGACAUUGGUCACUUUCAAAAAUCCCCAUGCAAAGAAACAGGAUGUUGUCGUUUUAGGAUCCCAAGAAGGGGCCAUGCACACAGCACUCACAGGGGCCACGGAAAUCCAGAUGUCAUCAGGAAACUUGCUGUUCACAGGACAUCUUAAGUGUAGGCUGAGAAUGGACAAAUUACAACUCAAAGGAAUGUCAUAUUCCAUGUGUACAGGAAAGUUUAAAGUUGUGAAGGAAAUAGCAGAAACACAACAUGGAACAAUAGUUAUCAGAGUACAAUAUGAAGGGGACGGUUCUCCGUGCAAGAUCCCUUUUGAAAUAAUGGAUUUGGAAAAAAGACAUGUCUUAGGUCGCUUGAUUACAGUCAACCCAAUCGUCACAGAGAAAGACAGCCCAGUCAACAUAGAAGCAGAACCUCCAUUCGGGGACAGCUACAUCAUUAUAGGAGUAGAACCAGGACAACUGAAGCUCAGCUGGUUUAAGAAAGGAAGUUCUAUUGGCCAAAUGUUUGAGACAACAAUGAGAGGAGCGAAGAGAAUGGCCAUUUUAGGUGACACAGCUUGGGAUUUUGGAUCCUUAGGAGGGGUGUUCACAUCCAUAGGAAAGGCCCUCCACCAAGUCUUUGGAGCAAUUUAUGGGGCUGCCUUCAGUGGGGUUUCAUGGACUAUGAAAAUCCUCAUAGGAGUCGUCAUCACAUGGAUAGGAAUGAAUUCACGCAGCACCUCACUGUCUGUGUCACUAGUAUUAGUGGGGGUCGUGACAUUGUAU
>KC131142/Guangdong/2012
UUUGUGGAAGGGGUUUCAGGAGGAAGCUGGGUUGACAUAGUCUUGGAACAUGGAAGCUGUGUGACGACGAUGGCGAAAAAUAAACCAACAUUGGAUUUUGAACUGAUAAAGACAGAAGCCAAACAUCCCGCCACUCUAAGGAAGUAUUGUAUAGAGGCAAAGCUGACCAACACAACAACAGCAUCUCGCUGCCCAACACAAGGAGAACCUAGCCUAAAUGAAGAACAGGACAAAAGAUUUGUCUGCAAACACUCCAUGGUAGACAGAGGAUGGGGGAAUGGAUGCGGAUUAUUUGGAAAGGGAGGUAUCGUGACCUGUGCAAUGUUCACAUGCAAAAAGAACAUGGAAGGAAAAAUCGUGCAACCAGAAAACUUGGAGUACACCAUUGUGAUAACACCUCACUCAGGGGAAGAGAAUGCAGUCGGAAAUGACACAGGAAAACACGGCAAGGAAAUUAAAGUAACUCCACAGAGUUCCAUCACAGAAGCAGAACUAACAGGCUAUGGCACUGUUACGAUGGAAUGCUCUCCGAGAACGGGACUCGACUUCAAUGAGAUGGUGUUGCUGCAAAUGGAAAACAAGGCUUGGCUGGUGCACAGGCAAUGGUUCUUAGACCUGCCAUUACCAUGGCUGCCCGGAGCAGACACACAAGGAUCAAAUUGGAUACAGAAGGAGACAUUGGUCACUUUCAAAAAUCCCCAUGCAAAGAAACAGGAUGUUGUUGUUUUAGGAUCCCAAGAAGGAGCUAUGCACACAGCACUCACAGGGGCCACGGAAAUCCAGAUGUCAUCAGGAAACUUACUAUUCACAGGACAUCUUAAAUGUAGGCUGAGAAUGGACAAACUACAGCUCAAAGGAAUGUCAUAUUCCAUGUGUACAGGAAAGUUCAAAGUUGUGAAGGAAAUAGCAGAAACACAACAUGGAACAAUAGUUAUCAGAGUACAAUAUGAAGGGGACGGUUCUCCGUGCAAGAUCCCUUUUGAAAUAAUGGAUUUGGAAAAAAGACAUGUCUUAGGUCGCUUGAUUACAGUCAACCCAAUUGUCACAGAAAAAGACAGCCCAGUCAACAUAGAAGCAGAACCUCCAUUCGGAGAUAGCUAUAUCAUUAUAGGAGUAGAACCGGGACAACUGAAGCUCAGCUGGUUUAAGAAAGGAAGUUCUAUUGGCCAAAUGUUUGAGACAACAAUGAGAGGAGCGAAGAGAAUGGCCAUUUUAGGUGACACAGCUUGGGAUUUUGGAUCCCUGGGAGGAGUGUUCACAUCUAUAGGAAAGGCCCUCCACCAAGUCUUUGGAGCAAUCUAUGGGGCUGCCUUCAGUGGGGUUUCAUGGACUAUGAAAAUUCUCAUAGGAGUCGUCAUCACAUGGAUAGGAAUGAAUUCACGCAGCACCUCACUGUCUGUGUCACUAGUAUUAGUGGGAGUCGUGACAUUGUAU
>KC294204/Peru/2011
UUCGUAGAAGGGGUUUCAGGAGGAAGCUGGGUUGAUAUCGUUUUAGAACAUGGAAGUUGUGUGACGACGAUGGCAAAAAACAAACCAACAUUGGAUUUUGAACUGAUAAAAACAGAAGCCAAACAACCUGCCACUCUAAGGAAGUACUGUAUAGAAGCAAAGCUGACCAACACAACAACAGAAUCACGUUGCCCAACACAAGGGGAACCCAGUCUAAAUGAAGAGCAGGACAAAAGGUUCAUCUGCAAACACUCCAUGGUAGACAGAGGAUGGGGAAAUGGAUGUGGAUUAUUUGGAAAGGGAGGCAUUGUGACCUGUGCUAUGUUUACAUGCAAAAAGAACAUGGAAGGAAAAAUCGUACAGCCAGAAAAUUUGGAAUACACCAUCGUGAUAACACCUCACUCAGGAGAAGAGCACGCUGUAGGUAAUGACACAGGAAAGCAUGGAAAGGAAAUCAAAAUAACACCACAGAGUUCCACCACAGAAGCAGAACUGACAGGCUAUGGCACUGUCACGAUGGAGUGCUCCCCGAGAACGGGCCUCGACUUCAAUGAGAUGGUGCUGCUGCAGAUGGAAGACAAAGCUUGGCUGGUGCACAGGCAAUGGUUCCUAGACCUGCCGUUGCCAUGGCUACCCGGAGCGGAUACACAAGGAUCAAAUUGGAUACAGAAAGAGACAUUGGUCACUUUCAAAAAUCCCCACGCCAAGAAACAGGAUGUCGUUGUCUUAGGGUCUCAAGAAGGGGCCAUGCACACGGCACUCACAGGAGCUACAGAAAUCCAGAUGUCAUCAGGAAACUUACUGUUCACGGGACAUCUCAAGUGCAGGCUGAGAAUGGACAAAUUACAGCUCAAAGGAAUGUCAUACUCUAUGUGUACAGGAAAGUUUAAAAUCGUGAAGGAAAUAGCAGAAACACAACAUGGAACAAUAGUUAUCAGAGUACAAUAUGAAGGGGACGGUUCUCCAUGUAAGAUCCCUUUUGAGAUAACAGAUUUGGAAAAAAGACACGUCUUAGGACGCCUGAUUACAGUUAACCCAAUCGUAACAGAAAAAGAUAGCCCAGUCAACAUAGAAGCAGAACCCCCAUUCGGAGACAGUUACAUCAUCGUAGGAGUAGAGCCGGGACAACUGAAACUCAAUUGGUUUAAGAAGGGAAGUUCCAUCGGCCAAAUGUUUGAGACAACAAUGAGAGGAGCAAAGAGAAUGGCCAUUUUAGGUGACACAGCCUGGGAUUUUGGAUCCCUGGGAGGAGUGUUUACAUCUAUAGGAAAGGCUCUCCAUCAAGUUUUCGGAGCAAUCUAUGGGGCUGCUUUUAGUGGGGUCUCAUGGACUAUGAAAAUCCUCAUAGGAGUCAUCAUCACAUGGAUAGGAAUGAAUUCACGUAGCACCUCACUGUCUGUGUCGCUAGUAUUGGUGGGAGUCGUGACACUGUAC
>KC589011/Indonesia/2012
UUUGUGGAAGGGGUAUCAGGAGGAAGCUGGGUUGACAUAGUCUUAGAACAUGGAAGCUGUGUGACGACGAUGGCAAAAAACAAACCAACAUUGGAUUUUGAACUGAUAAAAACAGAAGCCAAACACCCCGCCACCCUAAGGAAGUACUGUAUAGAGGCAAAGCUAACCAACACAACAACAGAAUCUCGCUGCCCAACACAAGGAGAACCCAGCCUAAAUGAAGAACAGGACAAAAGAUUCGUCUGCAAACACUCCAUGGUAGACAGAGGAUGGGGAAAUGGAUGCGGAUUAUUUGGAAAGGGAGGUAUCGUGACCUGUGCAAUGUUCACAUGCAAAAAGAACAUGGAAGGAAAAAUCGUGCAACCAGAAAACUUGGAGUACACCAUCGUGAUAACACCUCACUCAGGGGAAGAGAAUGCAGUCGGAAAUGAUACAGGAAAACACGGCAAGGAAAUUAAAGUAACACCACAGAGUUCCAUCACAGAAGCAGAACUAACAGGCUAUGGCACUGUUACGAUGGAAUGCUCUCCAAGAACGGGCCUCGACUUCAAUGAGAUGGUGUUGCUGCAAAUGGAAAACAAGGCUUGGCUGGUGCACAGGCAAUGGUUCUUAGACCUGCCGUUACCAUGGCUGCCCGGAGCAGACACACAAGGAUCAAAUUGGAUACAGAAGGAGACAUUGGUCACUUUCAAAAAUCCCCAUGCAAAGAAACAGGAUGUUGUCGUUUUAGGAUCCCAAGAAGGGGCCAUGCACACAGCACUCACAGGGGCCACGGAAAUUCAGAUGUCAUCAGGAAACUUGCUGUUCACAGGACAUCUUAAGUGCAGGCUGAGAAUGGACAAACUACAACUCAAAGGAAUGUCAUAUUCCAUGUGUACAGGAAAGUUCAAAGUUGUGAAGGAAAUAGCAGAAACACAACAUGGAACAAUAGUUAUCAGAGUACAAUAUGAAGGGGACGAUUCUCCGUGCAAGAUCCCUUUUGAAAUAAUGGAUUUGGAAAAAAGACAUGUCUUAGGUCGCUUGAUUACAGUCAACCCAAUUGUCACAGAGAAAGACAGCCCAGUCAACAUAGAAGCAGAACCUCCAUUCGGGGACAGCUACAUCAUUAUAGGAGUAGAACCAGGACAACUGAAGCUCAGCUGGUUUAAGAAAGGAAGUUCUAUCGGCCAAAUGUUUGAGACAACAAUGAGAGGAGCGAAGAGAAUGGCCAUUUUAGGUGACACAGCUUGGGAUUUUGGAUCCUUGGGAGGGGUGUUCACAUCCAUAGGAAAGGCCCUCCACCAAGUCUUUGGAGCAAUUUAUGGGGCUGCCUUCAGUGGGGUUUCAUGGACUAUGAAAAUCCUCAUAGGAGUCGUCAUCACAUGGAUAGGAAUGAAUUCACGCAGCACCUCACUGUCUGUGUCACUAGUAUUAGUGGGGGUCGUGACAUUGUAU
>KC762671/Indonesia/2008
UUUGUGGAAGGGGUAUCAGGAGGAAGCUGGGUUGACAUAGUCUUGGAACAUGGAAGCUGUGUGACGACGAUGGCAAAAAAUAAACCAACAUUGGAUUUUGAACUGAUAAAAACAGAAGCCAAACACCCCGCCACUCUAAGGAAGUAUUGUAUAGAGGCAAAGCUGACCAACACAACAACAGCAUCUCGCUGCCCAACACAAGGAGAACCUAGCCUAAAUGAAGAACAGGACAAAAGAUUCGUCUGCAAACACUCCAUGGUAGACAGAGGAUGGGGAAAUGGAUGCGGAUUAUUUGGAAAGGGAGGUAUCGUGACCUGUGCAAUGUUCACAUGCAAAAAGAACAUGGAAGGAAAAAUCGUGCAACCAGAAAACUUGGAGUACACCAUUGUGAUAACACCUCACUCAGGGGAAGAGAAUGCAGUCGGAAAUGACACAGGAAAACACGGUAAGGAAAUUAAAGUAACACCACAGAGUUCCAUCACAGAAGCAGAACUAACAGGCUAUGGCACUGUCACGAUGGAAUGCUCUCCGAGAACGGGCCUCGACUUCAAUGAGAUGGUGUUGCUGCAAAUGGAAAACAAGGCUUGGCUGGUGCACAGGCAAUGGUUCUUAGACCUGCCGUUACCAUGGCUGCCCGGAGCAGACACACAAGGAUCAAAUUGGAUACAGAAGGAGACAUUGGUCACUUUCAAAAAUCCCCAUGCAAAGAAACAGGAUGUUGUCGUUUUAGGAUCCCAAGAAGGGGCCAUGCACACAGCACUCACAGGGGCCACGGAAAUCCAGAUGUCAUCAGGAAACUUGCUGUUCACAGGACAUCUUAAGUGCAGGCUGAGAAUGGACAAACUACAGCUCAAAGGAAUGUCAUAUUCCAUGUGUACAGGAAAGUUUAAAGUUGUGAAGGAAAUAGCAGAAACACAACAUGGAACAAUAGUUAUCAGAGUACAAUAUGAAGGGGACGGUUCUCCGUGCAAGAUCCCUUUUGAAAUAAUGGAUUUGGAAAAAAGACAUGUCUUAGGUCGCUUGAUUACAGUCAACCCAAUUGUCACAGAAAAAGACAGCCCAGUCAACAUAGAAGCAGAACCUCCAUUCGGGGACAGCUACAUCAUUAUAGGAGUAGAACCAGGACAACUGAAGCUCAGCUGGUUUAAGAAAGGAAGUUCUAUUGGCCAAAUGUUUGAGACAACAAUGAGAGGAGCGAAGAGAAUGGCCAUUUUAGGUGACACAGCUUGGGAUUUUGGAUCCUUGGGAGGGGUGUUCACAUCCAUAGGAAAGGCCCUCCACCAAGUCUUUGGAGCAAUCUAUGGGGCUGCCUUCAGUGGGGUUUCAUGGACUAUGAAAAUCCUCAUAGGAGUCGUCAUCACAUGGAUAGGAAUGAAUUCACGCAGCACCUCACUGUCUGUGUCACUAGUAUUAGUGGGGGUCGUGACAUUGUAU
>KC762672/Indonesia/2008
UUUGUGGAAGGGGUAUCAGGAGGAAGCUGGGUUGACAUAGUCUUGGAACAUGGAAGCUGUGUGACGACGAUGGCAAAAAAUAAACCAACAUUGGAUUUUGAACUGAUAAAAACAGAAGCCAAACACCCCGCCACUCUAAGGAAGUAUUGUAUAGAGGCAAAGCUGACCAACACAACAACAGCAUCUCGCUGCCCAACACAAGGAGAACCUAGCCUAAAUGAAGAACAGGACAAAAGAUUCGUCUGCAAACACUCCAUGGUAGACAGAGGAUGGGGAAAUGGAUGCGGAUUAUUUGGAAAGGGAGGUAUCGUGACCUGUGCAAUGUUCACAUGCAAAAAGAACAUGGAAGGAAAAAUCGUGCAACCAGAAAACUUGGAGUACACCAUUGUGAUAACACCUCACUCAGGGGAAGAGAAUGCAGUCGGAAAUGACACAGGAAAACACGGUAAGGAAAUUAAAGUAACACCACAGAGUUCCAUCACAGAAGCAGAACUAACAGGCUAUGGCACUGUCACGAUGGAAUGCUCUCCGAGAACGGGCCUCGACUUCAAUGAGAUGGUGUUGCUGCAAAUGGAAAACAAGGCUUGGCUGGUGCACAGGCAAUGGUUCUUAGACCUGCCGUUACCAUGGCUGCCCGGAGCAGACACACAAGGAUCAAAUUGGAUACAGAAGGAGACAUUGGUCACUUUCAAAAAUCCCCAUGCAAAGAAACAGGAUGUUGUCGUUUUAGGAUCCCAAGAAGGGGCCAUGCACACAGCACUCACAGGGGCCACGGAAAUCCAGAUGUCAUCAGGAAACUUGCUGUUCACAGGACAUCUUAAGUGCAGGCUGAGAAUGGACAAACUACAGCUCAAAGGAAUGUCAUAUUCCAUGUGUACAGGAAAGUUUAAAGUUGUGAAGGAAAUAGCAGAAACACAACAUGGAACAAUAGUUAUCAGAGUACAAUAUGAAGGGGACGGUUCUCCGUGCAAGAUCCCUUUUGAAAUAAUGGAUUUGGAAAAAAGACAUGUCUUAGGUCGCUUGAUUACAGUCAACCCAAUUGUCACAGAAAAAGACAGCCCAGUCAACAUAGAAGCAGAACCUCCAUUCGGGGACAGCUACAUCAUUAUAGGAGUAGAACCAGGACAACUGAAGCUCAGCUGGUUUAAGAAAGGAAGUUCUAUUGGCCAAAUGUUUGAGACAACAAUGAGAGGAGCGAAGAGAAUGGCCAUUUUAGGUGACACAGCUUGGGAUUUUGGAUCCUUGGGAGGGGUGUUCACAUCCAUAGGAAAGGCCCUCCACCAAGUCUUUGGAGCAAUCUAUGGGGCUGCCUUCAGUGGGGUUUCAUGGACUAUGAAAAUCCUCAUAGGAGUCGUCAUCACAUGGAUAGGAAUGAAUUCACGCAGCACCUCACUGUCUGUGUCACUAGUAUUAGUGGGGGUCGUGACAUUGUAU
>KC964093/Guangdong/2001
UUUGUGGAAGGGGUUUCAGGAGGAAGCUGGGUUGACAUAGUCUUAGAACAUGGAAGCUGUGUGACGACGAUGGCGAAAAAUAAACCAACAUUGGAUUUUGAACUGACAAAAACGGAAGCCAAACAUCCCGCCACUUUAAGGAAGUAUUGUAUAGAGGCAAAGCUGACCAACACAACAACAGCAUCUCGCUGCCCAACACAAGGAGAACCCAGCCUAAAUGAAGAACAGGACAAAAGGUUUGUCUGCAAACACUCCAUGGUAGACAGAGGAUGGGGAAAUGGAUGCGGAUUAUUUGGAAAGGGAGGCAUCGUGACCUGUGCAAUGUUCACAUGCAAAAAGAACAUGGAAGGAAAAGUCGUGCAACCAGAAAACUUGGAGUACACCAUUGUGAUAACACCUCACUCAGGGGAAGAGAAUGUAGUCGGAAAUGACACAGGAAAACACGGCAAGGAAAUUAAAGUAACACCACAGAGUUCCAUUACAGAAGCAGAACUGACAGGCUAUGGCACUGUCACGAUGGAAUGCUCUCCGAGAACGGGCCUCGACUUUAAUGAGAUGGUGUUGCUGCAAAUGGAAGACAAGGCUUGGCUGGUGCACAGGCAAUGGUUCUUAGACCUGCCGUUACCAUGGCUGCCCGGAGCAGACACACAAGGAUCAAAUUGGAUACAGAAGGAGACAUUGGUCACUUUCAAAAAUCCCCAUGCGAAGAAACAGGAUGUUGUUGUUUUAGGAUCCCAAGAAGGGGCUAUGCAUACAGCACUCACAGGGGCCACGGAAAUCCAGAUGUCAUCAGGAAACUUAUUGUUCACAGGACAUCUUAAGUGCAGGCUGAGAAUGGACAAACUACAGCUCAAAGGAAUGUCAUAUUCUAUGUGUACAGGAAAGUUUAAAGCUGUGAAGGAAAUAGCAGAAACACAACAUGGAACAAUAGUUAUCAGAGUACAAUAUGAAGGGGACGGUUCUCCGUGCAAGAUCCCUUUUGAAAUAAUGGAUUUGGAAAAAAGACAUGUCUUAGGUCGCUUGAUCACAGUCAACCCAAUUGUUACAGAAAAAGACAGCCCAGUCAACAUAGAAGCAGAACCUCCAUUCGGAGACAGUUACAUCAUUAUAGGAGUAGAACCGGGACAACUGAAGCUCAGCUGGUUUAAGAAAGGAAGCUCUAUUGGCCAAAUGUUUGAGACAACAAUGAGAGGAGCGAAGAGAAUGGCCAUUUUAGGUGACACAGCUUGGGAUUUUGGAUCCCUGGGAGGAGUGUUCACAUCUAUAGGAAAAGCCCUCCACCAAGUCUUUGGAGCAAUCUAUGGGGCUGCCUUUAGCGGGGUUUCAUGGACUAUGAAAAUCCUCAUAGGAGUCGUCAUCACAUGGAUAGGAAUGAAUUCACGCAGCACCUCACUGUCUGUGUCACUAGUAUUAGUGGGGGUCGUGACAUUGUAU
>KF052650/Indonesia/2012
UUUGUGGAAGGGGUUUCAGGAGGAAGCUGGGUUGACAUAGUCUUGGAACAUGGAAGCUGUGUGACAACGAUGGCGAAAAAUAAACCAACAUUGGAUUUUGAACUGAUAAAAACAGAAGCCAAACAUCCCGCCACUCUAAGGAAGUAUUGUAUAGAGGCAAAGCUGACCAACACAACAACAGCAUCUCGCUGCCCAACACAAGGAGAACCUAGCCUAAAUGAAGAACAGGACAAAAGAUUUGUCUGCAAACACUCCAUGGUAGACAGAGGAUGGGGAAAUGGAUGCGGAUUAUUUGGAAAAGGAGGUAUCGUGACCUGUGCAAUGUUCACAUGCAAAAAGAACAUGGAAGGAAAAAUCGUGCAACCAGAAAAUUUGGAGUACACCAUUGUGAUAACACCUCACUCAGGGGAAGAGAAUGCAGUCGGAAAUGACACAGGAAAACACGGCAAGGAAAUUAAAGUGACACCACAGAGCUCCAUCACAGAAGCAGAACUAACAGGCUAUGGCACCGUCACGAUGGAAUGCUCUCCGAGAACGGGCCUCGACUUCAAUGAGAUGGUGUUGCUGCAAAUGGAAAACAAGGCUUGGCUGGUGCACAGGCAAUGGUUCUUAGACCUGCCGUUACCAUGGCUGCCCGGAGCAGACACACAAGGAUCAAAUUGGAUACAGAAGGAGACAUUGGUCACUUUCAAAAAUCCCCAUGCAAAGAAACAGGAUGUUGUUGUUUUAGGAUCCCAAGAAGGGGCCAUGCACACAGCACUCACAGGGGCCACGGAAAUCCAGAUGUCAUCAGGAAAUUUACUGUUCACAGGACAUCUUAAAUGCAGGUUGAGAAUGGACAAACUACAGCUCAAAGGAAUGUCAUAUUCUAUGUGCACAGGAAAGUUCAAAGUUGUGAAGGAAAUAGCAGAAACACAACAUGGAACAAUAGUUAUCAGAGUACAAUAUGAAGGGGACGGUUCUCCGUGCAAAAUCCCUUUUGAAAUAAUGGAUUUGGAAAAAAGACAUGUCUUAGGUCGCUUGAUCACAGUCAACCCAAUUGUCACAGAAAAAGACAGCCCAGUCAACAUAGAAGCAGAACCUCCAUUCGGAGACAGCUACAUCAUUAUAGGAGUAGAACCGGGACAACUGAAGCUCAGCUGGUUUAAGAAAGGAAGUUCUAUUGGCCAAAUGUUUGAGACAACAAUGAGAGGAGCGAAGAGAAUGGCCAUUUUAGGUGACACAGCUUGGGAUUUUGGAUCCCUGGGAGGAGUGUUUACAUCUAUAGGAAAGGCCCUCCACCAAGUCUUUGGAGCAAUCUAUGGGGCUGCCUUCAGUGGGGUUUCAUGGACUAUGAAAAUCCUCAUAGGAGUUGUCAUCACAUGGAUAGGAAUGAAUUCACGCAGCACCUCACUGUCUGUGUCACUAGUAUUAGUGGGAAUCGUGACAUUGUAU
>KF060919/Guangzhou/2012
UUUGUGGAAGGGGUUUCAGGAGGAAGCUGGGUUGACAUAGUCUUAGAACAUGGAAGUUGUGUGACAACGAUGGCAAAAAACAAACCAACAUUGGACUUUGAACUGAUAAAAACAGAAGCCAAGCAACCUGCCACUCUAAGGAAGUACUGUAUAGAGGCAAAGCUGACCAACACAACAACAGCAUCCCGAUGCCCAACACAAGGGGAACCCAGCCUAAAUGAAGAACAGGACAAAAGGUUCGUCUGCAAACAUUCCAUGGUAGACAGAGGAUGGGGAAAUGGAUGUGGAUUAUUUGGAAAGGGAGGCAUCGUGACCUGUGCUAUGUUCACAUGCAAAAAAAAUAUGGAAGGAAAAAUUGUGCAGCCAGAAAACCUGGAAUACACCAUUGUGGUAACACCUCAUUCAGGGGAAGAGAAUGCAGUUGGAAAUGACACAGGAAAACAUGGCAAGGAAAUCAAAGUAACACCACAGAGUUCCAUUGCAGAAGCAGAACUGACAGGCUACGGCACUGUCACGAUGGAGUGCUCUCCAAGAACGGGCCUUGACUUCAAUGAGAUGGUGUUGCUGCAAAUGGAAAAUAAGGCUUGGCUGGUGCACAGGCAAUGGUUCUUAGACCUGCCGUUACCAUGGUUGCCCGGAGCGGACACACAAGGAUCAAAUUGGAUACAGAAGGAGACGCUGGUCACCUUCAAAAAUCCCCAUGCGAAGAAACAGGAUGUUGUUGUUCUAGGAUCCCAAGAAGGGGCUAUGCACACAGCACUUACAGGGGCCACGGAAAUCCAGAUGUCGUCAGGAAACCUACUGUUCACAGGACAUCUCAAGUGCAGGCUGAGAAUGGACAAAUUACAGCUCAAAGGAAUGUCAUACUCUAUGUGUACAGGAAAGUUCAAAGUUGUAAAGGAAAUAGCAGAAACACAACAUGGAACAAUAGUUGUCAGAGUACAAUAUGAAGGGGAUGGCUCUCCAUGUAAAAUCCCUUUUGAAAUAAUGGAUUUGGAAAAAAGACAUGUCUUAGGACGCCUGAUUACAGUCAACCCAAUUGUCACAGGAAAAGACAGUCCAGUUAACAUAGAAGCAGAACCUCCAUUUGGAGACAGCUACAUCAUUAUAGGAGUAGAACCGGGACAACUGAAGCUCAGCUGGUUUAAGAAAGGUAGCUCAAUCGGCCAAAUGUUCGAGACAACAAUGAGAGGAGCGAAGAGAAUGGCCAUUUUAGGUGACACAGCCUGGGAUUUUGGAUCUCUGGGAGGAGUGUUCACAUCUAUAGGAAAGGCCCUCCACCAAGUCUUUGGAGCAAUCUAUGGGGCUGCCUUCAGUGGGGUCUCAUGGACUAUGAAAAUCCUCAUAGGAGUUGUCAUCACAUGGAUAGGAAUGAAUUCACGUAGCACCUCACUGUCUGUGUCACUAGUAUUAGUGGGAAUCGUGACAUUGUAU
>KF364499/India/2012
UUUGUGGAAGGGGUUUCAGGAGGAAGAUGGGUUGACAUAGUCUUAGAACAUGGAAGCUGCGUGACAACGAUGGCAAAAAACAAACCAACAUUGGACUUUGAACUGAUAAAAACAGAAGCCAAGCAACCUGCCACUCUAAGGAAGUACUGUAUAGAAGCAAAGCUGACCAACACAACAACAGCAUCUCGAUGCCCAACACAAGGAGAACCCAGCCUAAAUGAAGAACAGGACAAAAGGUUUGUCUGCAAACAUUCCAUGGUAGACAGAGGAUGGGGAAAUGGAUGUGGAUUAUUUGGAAAGGGAGGCAUCGUGACCUGUGCUAUGUUCACAUGCAAGAAAAACAUGGAAGGAAAAAUUGUGCAACCAGAAAACCUGGAAUACACCAUUGUGGUAACACCUCAUUCAGGGGAAGAGAAUGCAGUUGGAAAUGACACAGGAAAACAUGGCAAGGAAAUCAAAGUAACACCACAGAGUUCCAUUACAGAAGCAGAACUGACAGGCUACGGCACUGUCACGAUGGAGUGCUCUCCAAGAACGGGCCUCGACUUCAAUGAAAUGGUGUUGCUGCAAAUGGAAAAUAAGGCUUGGCUGGUGCACAGGCAAUGGUUCUUAGACCUGCCGUUACCAUGGUUGCCCGGAGCGGACACACAAGGAUCAAAUUGGAUACAGAAGGAGACGUUGGUCACCUUCAAAAAUCCCCAUGCGAAGAAACAGGAUGUUGUUGUUUUAGGAUCCCAAGAAGGGGCUAUGCAUACAGCACUUACAGGGGCCACGGAAAUCCAGAUGUCAUCAGGAAACCUACUGUUCACAGGACAUCUCAAGUGCAGGCUGAGAAUGGAUAAAUUACAGCUCAAAGGAAUGUCAUACUCUAUGUGUACAGGAAAGUUUAAAGUUGUAAAGGAAAUAGCAGAGACACAACAUGGAACAAUAGUUGUCAGAGUACAAUAUGAAGGGGAUGGCUCUCCAUGUAAAAUCCCUUUUGAGAUAAUGGACUUGGAAAAAAGACAUGUCUUAGGUCGCCUGAUAACAGUCAACCCAAUUGUAACAGAAAAAGACAGUCCAGUCAACAUACAAGCAGAACCUCCAUUUGGAGACAGCUACAUCAUUAUAGGAGUAGAACCAGGACAACUGAAGCUCAGCUGGUUUAAGAAAGGAAGCUCAAUCGGCCAAAUGUUCGAGACAACAAUGAGAGGAGCGAAGAGAAUGGCCAUUUUAGGUGACACAGCCUGGGAUUUUGGAUCUCUGGGAGGAGUGUUCACAUCUAUAGGAAAGGCCCUCCACCAAGUUUUUGGAGCAAUCUAUGGGGCUGCCUUCAGUGGGGUCUCAUGGACUAUGAAAAUCCUCAUAGGAGUUGUCAUCACAUGGAUAGGAAUGAAUUCACGUAGCACCUCACUGUCUGUGUCACUAGUAUUAGUGGGAGUCGUGACAUUGUAU
>KF479405/Singapore/2013
UUUGUGGAAGGGGUUUCAGGAGGAAGCUGGGUUGACAUAGUCUUGGAACAUGGAAGCUGUGUGACAACGAUGGCGAAAAAUAAACCAACAUUGGAUUUUGAACUGAUAAAAACAGAAGCCAAACAUCCCGCCACUCUAAGGAAGUAUUGUAUAGAGGCAAAGCUGACCAACACAACAACAGCAUCUCGCUGCCCAACACAAGGAGAACCUAGCCUAAAUGAAGAACAGGACAAAAGAUUUGUCUGCAAACACUCCAUGGUAGACAGAGGAUGGGGAAAUGGAUGCGGAUUAUUUGGAAAGGGAGGUAUCGUGACCUGUGCAAUGUUCACAUGCAAAAAGAAUAUGGAAGGAAAAAUCGUGCAACCAGAAAAUUUGGAGUACACCAUUGUGAUAACACCUCACUCAGGGGAAGAGAACGCAGUCGGAAAUGACACAGGAAAACACGGCAAGGAAAUUAAAGUAACACCACAGAGUUCCAUCACAGAAGCGGAACUAACAGGCUAUGGCACUGUCACGAUGGAAUGCUCUCCGAGAACGGGCCUCGACUUCAAUGAGAUGGUGUUGCUGCAAAUGGAAAACAAGGCUUGGCUGGUGCACAGGCAAUGGUUCUUAGACCUGCCGUUACCAUGGCUGCCCGGAGCAGACACACAAGGAUCAAAUUGGAUACAGAAGGAGACAUUGGUCACUUUCAAAAAUCCCCAUGCAAAGAAACAGGAUGUUGUUGUUUUAGGAUCCCAAGAAGGAGCUAUGCACACAGCACUCACAGGGGCCACGGAAAUCCAGAUGUCAUCAGGAAACUUACUGUUCACAGGACAUCUUAAAUGCAGGUUGAGAAUGGACAAACUACAGCUCAAAGGAAUGUCAUAUUCCAUGUGUACAGGAAAGUUCAAAGUUGUGAAGGAAAUAGCAGAAACACAACAUGGAACAAUAGUUAUCAGAGUACAGUAUGAAGGGGACGGUUCUCCGUGCAAAAUCCCUUUUGAAAUAAUGGAUUUGGAAAAAAGACAUGUCUUAGGUCGCUUGAUCACAGUCAACCCAAUUGUCACAGAAAAAGACAGUCCAGUCAACAUAGAAGCAGAACCUCCAUUCGGAGAUAGCUACAUCAUUAUAGGAGUAGAACCGGGACAACUGAAGCUCAGCUGGUUUAAGAAAGGAAGUUCUAUUGGCCAAAUGUUUGAGACAACAAUGAGAGGAGCGAAGAGAAUGGCCAUUUUAGGUGACACAGCUUGGGAUUUUGGAUCCCUGGGAGGAGUGUUUACAUCUAUAGGAAAGGCCCUCCACCAAGUCUUUGGAGCAAUCUAUGGGGCUGCCUUCAGUGGGGUUUCAUGGACUAUGAAAAUCCUCAUAGGAGUUGUCAUCACAUGGAUAGGAAUGAAUUCACGCAGCACCUCACUGUCUGUGUCACUAGUAUUAGUGGGAAUCGUGACAUUGUAU
>KJ010186/Pakistan/2013
UUUGUGGAAGGGGUUUCAGGAGGAAGCUGGGUUGACAUAGUCUUAGAACAUGGAAGCUGUGUGACAACGAUGGCAAAAAACAAACCAACAUUGGACUUUGAACUGAUAAAAACAGAAGCCAAGCAACCUGCCACUCUAAGGAAGUACUGCAUAGAGGCAAGGCUGACCAACACAACAACAGCAUCUCGAUGCCCAACACAAGGGGAACCCAGCCUAAAUGAAGAACAGGACAAAAGGUUUGUCUGCAAACAUUCCAUGGUAGACAGAGGAUGGGGAAAUGGAUGUGGAUUAUUUGGAAAGGGAGGCAUUGUGACCUGUGCUAUGUUCACAUGCAAAAAAAACAUGGAAGGGAAAAUUGUGCAACCAGAAAACCUGGAAUACACCAUUGUGGUAACACCUCAUUCAGGGGAAGAGAAUGCAGUUGGAAAUGACACAGGAAAACAUGGCAAGGAAAUCAAAGUGACACCACAGAGUUCCAUUACAGAAGCAGAACUGACAGGCUACGGCACUGUCACGAUGGAGUGCUCUCCAAGAACGGGCCUCGACUUCAAUGAGAUGGUGUUGCUGCAAAUGGAAAACAAGGCUUGGCUGGUGCACAGGCAAUGGUUCUUAGACCUGCCGUUACCAUGGCUGCCCGGAGCGGACAUACAAGGAUCAAAUUGGAUACAGAAGGAGACGUUGGUCACCUUCAAAAAACCCCAUGCGAAGAAACAGGAUGUUGUUGUUUUAGGAUCCCAAGAAGGGGCUAUGCAUACAGCACUUACAGGGGCCACGGAAAUCCAGAUGUCAUCAGGAAACCUACUGUUCACAGGACAUCUCAAGUGCAGGCUGAGAAUGGAUAAAUUACAGCUCAAAGGAAUGUCAUACUCUAUGUGUACAGGAAAGUUUAAAGUUGUAAAGGAAAUAGCAGAAACACAACAUGGAACAAUAGUUGUCAGAGUACAAUAUGAAGGGGAUGGCUCUCCAUGUAAAAUCCCUUUUGAGAUAAUGGAUUUGGAAAAAAGACAUGUCUUAGGUCGUCUGAUUACAGUCAACCCAAUCGUCACAGAAAAAGACAGUCCAGUCAACAUAGAAGCAGAACCCCCAUUCGGAGACAGCUACAUCAUUAUAGGAGUAGAACCGGGACAACUGAAGCUCAGCUGGUUUAAGAAAGGAAGCUCAAUCGGCCAAAUGUUCGAAACAACAAUGAGAGGAGCGAAGAGAAUGGCCAUUUUAGGUGACACAGCCUGGGAUUUUGGAUCCCUGGGAGGAGUGUUCACAUCUAUAGGAAAGGCCCUCCACCAAGUUUUUGGAGCUAUCUAUGGGGCUGCCUUCAGUGGGGUUUCAUGGACUAUGAAAAUCCUCAUAGGAGUUGUCAUCACAUGGAUAGGAAUGAAUUCACGUAGCACCUCACUGUCUGUGUCACUAGUAUUAGUGGGAGUCGUGACAUUGUAC
>KJ189370/Mexico/2011
UUCGUAGAAGGGGUUUCAGGAGGAAGCUGGGUUGACAUAGUCUUAGAACAUGGAAGUUGUGUGACGACGAUGGCAAAAAACAAACCAACAUUGGAUUUUGAACUGAUAAAAACAGAAGCCAAACAACCAGCCACUCUAAGGAAGUACUGUAUAGAAGCAAAGCUGACCAACACAACAACAGAAUCACGUUGUCCAACACAAGGGGAACCCAGUCUAAAUGAAGAGCAGGACAAAAGGUUCAUCUGCAAACACUCCAUGGUAGACAGAGGAUGGGGAAAUGGAUGUGGAUUAUUUGGAAAGGGAGGCAUUGUGACCUGUGCUAUGUUUACAUGCAAAAAGAAUAUGGAAGGAAAAGUCGUGCAGCCAGAAAACUUGGAAUACACCAUCGUGAUAACACCCCACUCAGGAGAAGAGCACGCUGUAGGUAAUGACACAGGAAAGCAUGGCAAAGAAAUCAAGAUAACACCACAGAGUUCCAUCACAGAAGCAGAACUGACAGGCUAUGGCACUGUCACGAUGGAGUGCUCUCCGAGAACGGGCCUCGACUUCAAUGAGAUGGUGCUGCUGCAGAUGGAAGACAAAGCUUGGCUGGUGCACAGGCAAUGGUUUCUAGACCUGCCGUUACCAUGGCUACCCGGAGCGGACACACAAGGAUCAAACUGGAUACAGAAAGAGACAUUGGUCACUUUCAAAAAUCCCCACGCGAAGAAACAGGAUGUCGUUGUUUUAGGGUCUCAAGAAGGGGCCAUGCACACGGCACUCACAGGGGCCACAGAAAUCCAGAUGUCAUCAGGGAACUUACUGUUCACAGGACAUCUCAAGUGCAGGCUGAGAAUGGACAAACUACAGCUCAAAGGAAUGUCAUACUCUAUGUGUACAGGAAAGUUUAAAAUUGUGAAGGAAAUAGCAGAAACACAACAUGGAACAAUAGUUAUCAGAGUGCAAUAUGAAGGGGACGGUUCUCCAUGUAAGAUCCCUUUUGAGAUAACAGAUUUGGAAAAAAGACACGUCUUAGGUCGCUUGAUCACAGUUAACCCAAUCGUAACAGAAAAAGAUAGCCCAGUCAACAUAGAAGCAGAACCUCCAUUCGGAGACAGCUACAUUAUCAUAGGAGUAGAGCCGGGACAAUUGAAACUCAAUUGGUUUAAGAAGGGAAGUUCCAUCGGCCAAAUGUUUGAGACAACAAUGAGAGGAGCAAAGAGAAUGGCCAUUCUAGGUGACACAGCCUGGGACUUUGGAUCCCUGGGAGGAGUGUUUACAUCUAUAGGAAAGGCUCUCCACCAAGUUUUCGGAGCAAUCUAUGGGGCUGCUUUUAGUGGGGUCUCAUGGACUAUGAAAAUCCUCAUAGGAGUCAUCAUCACAUGGAUAGGAAUGAAUUCACGUAGCACCUCACUGUCUGUGUCGCUAGUAUUGGUGGGCGUCGUGACACUGUAC
>KJ734727/Taiwan/2014
UUUGUAGAAGGGGUUUCAGGAGGAAGCUGGGUUGACAUAGUCUUAGAACAUGGAAGCUGUGUGACGACAAUGGCCAAAAACAAACCAACAUUGGAUUUUGAACUGAUAAAAACAGAAGCCAAACAACUUGCCACUCUAAGGAAGUACUGUAUAGAGGCAAAGUUAACCAACACAACAACAGAAUCUCGCUGUCCAACACAAGGGGAACCCAGCCUAAAUGAAGAGCAGGACAAAAGGUUCGUCUGCAAACACUCCAUGGUAGACAGAGGAUGGGGAAAUGGAUGUGGACUAUUUGGAAAAGGAGGCAUUGUGACCUGUGCUAUGUUCACAUGCAAAAAGAACAUGGAAGGAAAAAUUGUGCAACCAGAAAACUUGGAAUAUACCAUCGUGAUAACACCCCACUCAGGGGAAGAGCACGCAGUUGGAAAUGACACAGGAAAACAUGGCAAGGAAAUCAAAAUAACACCACAGAGUUCCAUCACAGAAGCAGAGUUGACAGGCUAUGGCACUGUCACGAUGGAGUGCUCUCCGAGAACGGGCCUCGACUUCAACGAGAUGGUGUUGUUGCAAAUGGAAAAUAAAGCUUGGCUGGUGCACCGGCAAUGGUUCCUAGACCUGCCGUUGCCAUGGUUGCCCGGAGCGGACACACAAGGAUCAAAUUGGAUACAGAAGGAGACAUUGGUCACUUUCAAAAAUCCCCAUGCGAAGAAACAAGAUGUUGUUGUUUUAGGAUCCCAAGAAGGGGCUAUGCACACAGCACUCACAGGGGCCACAGAAAUCCAGAUGUCAUCAGGGAACUUACUGUUCACAGGACAUCUCAAGUGCAGGCUGAGGAUGGACAAACUACAGCUCAAAGGAACGUCAUACUCCAUGUGCACAGGAAAGUUUAAAGUUGUGAAGGAAAUAGCAGAAACACAACAUGGAACAAUAGUUGUCAGAGUACAAUAUGAAGGGGACGGUUCUCCAUGUAAGAUUCCCUUUGAGAUAAUGGAUUUGGAAAAAAGACAUGUCUUAGGUCGCCUGAUUACAGUCAACCCAAUUGUGACAGAAAAGGAUAGCCCAGUCAACAUAGAAGCAGAACCUCCAUUCGGAGACAGCUACGUCAUCAUAGGAGUAGAGCCGGGGCAAUUGAAGCUUAAUUGGUUUAAGAAAGGAAGUUCUAUCGGCCAAAUGUUUGAGACAACAAUGAGGGGAGCGAAGAGAAUGGCUAUUCUAGGUGACACAGCUUGGGAUUUUGGAUCCCUGGGAGGAGUGUUCACAUCUAUAGGAAAGGCUCUCCACCAGGUUUUUGGAGCAAUCUACGGGGCUGCCUUCAGUGGGGUCUCGUGGACUAUGAAAAUCCUCAUAGGAGUCAUUAUUACAUGGAUAGGAAUGAAUUCACGUAGCACCUCACUGUCUGUGUCACUAGUAUUGGUGGGAGUCGUGACACUGUAC
>KJ807796/Guangzhou/2013
UUUGUGGAAGGGGUUUCAGGAGGAAGCUGGGUUGACAUAGUCCUGGAACAUGGAAGCUGUGUGACGACGAUGGCAAAAAAUAAACCAACAUUGGAUUUUGAACUGAUAAAGACAGAAGCGAAACAUCCCGCCACUCUAAGGAAGUAUUGCAUAGAGGCAAAGCUGACCAACACAACAACAGCAUCUCGCUGCCCAACACAAGGAGAACCUAGCCUAAAUGAAGAACAGGACAAAAGAUUUGUCUGCAAACACUCCAUGGUAGAUAGAGGAUGGGGAAAUGGAUGCGGAUUAUUUGGAAAGGGAAGUAUCGUGACCUGUGCAAUGUUCACAUGCAAAAAGAACAUGGAAGGGAAAAUCGUGCAACCAGAAAACUUGGAGUACACCAUUGUGAUAACACCUCACUCAGGGGAAGAGAAUGCAGUCGGAAAUGACACAGGAAAACACGGCAAGGAAAUUAAAGUAACACCACAGAGUUCCAUCACAGAAGCAGAACUAACAGGCUAUGGCACUGUCACGAUGGAAUGCUCCCCGAGAACGGGACUCGACUUCAAUGAGAUGGUGUUGCUGCAAAUGGAAAACAAGGCUUGGCUGGUGCACAGGCAAUGGUUCUUAGACCUGCCAUUACCAUGGCUGCCCGGAGCAGACACACAAGGAUCAAAUUGGAUACAGAAGGAGACAUUGGUCACUUUCAAAAAUCCCCAUGCAAAGAAACAGGAUGUUGUUGUUCUAGGAUCCCAAGAAGGGGCUAUGCACACAGCACUUACAGGGGCCACGGAAAUCCAGAUGUCAUCAGGAAACUUACUGUUCACAGGACAUCUUAAAUGUAGGCUGAGAAUGGACAAACUACAGCUCAAAGGAAUGUCAUAUUCCAUGUGUACAGGAAAGUUCAAAGUUGUGAAGGAAAUAGCAGAAACACAACAUGGAACAAUAGUUAUCAGAGUACAAUAUGAAGGGGACGGUUCUCCGUGCAAGAUCCCUUUUGAAAUAAUGGAUUUGGAAAAAAGACAUGUCUUAGGUCGCUUGAUCACAGUCAACCCAAUUGUCACAGAAAAAGACAGCCCAGUCAACAUAGAAGCAGAACCUCCAUUCGGAGACAGCUACAUCAUUAUAGGAGUAGAACCGGGACAACUGAAGCUCAGCUGGUUUAAGAAAGGAAGCUCUAUUGGCCAAAUGUUUGAGACAACAAUGAGAGGAGCGAAGAGAAUGGCCAUUUUAGGUGACACAGCUUGGGAUUUUGGAUCCCUGGGAGGAGUGUUCACAUCUAUAGGAAAGGCCCUCCACCAAGUCUUUGGAGCAAUCUAUGGGGCUGCCUUCAGUGGGGUUUCAUGGACUAUGAAAAUCCUCAUAGGAGUCGUCAUCACAUGGAUAGGAAUGAAUUCACGUAGCACUUCACUGUCUGUGUCACUAGUAUUAGUGGGAGUCGUGACAUUGUAU
>KJ807797/Guangzhou/2013
UUUGUGGAAGGGGUAUCAGGAGGAAGCUGGGUUGACAUAGUUUUGGAACAUGGAAGCUGUGUGACGACGAUGGCGAAAAAUAAACCAACAUUGGAUUUUGAACUGAUAAAAACAGAAGCCAAACACCCCGCCACUCUAAGGAAGUACUGUAUAGAGGCAAAGCUGACCAACACAACAACAGCAUCUCGCUGCCCAACACAAGGAGAACCUAGCCUAAAUGAAGAACAGGACAAAAGAUUUGUUUGCAAACACUCCAUGGUAGAUAGAGGAUGGGGAAAUGGUUGCGGACUAUUUGGAAAAGGAGGUAUCGUGACCUGUGCAAUGUUCACAUGCAAAAAGAACAUGGAAGGAAAAAUCGUGCAACCAGAAAACUUGGAGUAUACCAUUGUGAUAACACCUCACUCAGGGGAAGAGAAUGCAGUCGGAAAUGACACAGGAAAACACGGCAAGGAAAUUAAAGUAACACCACAGAGUUCCAUCACAGAAGCAGAACUAACAGGCUAUGGCACUGUUACGAUGGAAUGCUCUCCGAGAACGGGCCUCGACUUCAAUGAGAUGGUGUUGCUGCAAAUGGAAAACAAGGCUUGGCUGGUGCACAGGCAAUGGUUUUUAGACCUGCCGCUACCAUGGCUGCCCGGAGCAGACACACAAGGAUCAAAUUGGAUACAGAAGGAGACAUUGGUCACUUUCAAAAAUCCCCAUGCAAAGAAACAGGAUGUUGUCGUAUUAGGAUCCCAAGAAGGGGCCAUGCACACAGCACUCACAGGGGCCACGGAAAUCCAAAUGUCAUCAGGAAACUUACUGUUCACAGGACAUCUUAAGUGCAGGCUGAGAAUGGACAAACUACAGCUCAAAGGAAUGUCAUAUUCCAUGUGUACAGGAAAGUUUAAAGUUGUGAAGGAAAUAGCAGAAACACAACAUGGAACAAUAGUUAUCAGAGUACAAUAUGAAGGGGAUGGUUCUCCAUGCAAGAUCCCUUUUGAAAUAAUGGAUCUGGAAAAGAGACAUGUCUUAGGUCGCUUGAUUACAGUUAACCCAAUUGUCACGGAAAAAGACAGCCCAGUCAACAUAGAAGCAGAACCUCCAUUCGGGGACAGCUACAUCAUUAUAGGAGUAGAACCAGGACAACUGAAACUCAGCUGGUUUAAGAAAGGAAGUUCUAUUGGCCAAAUGUUUGAGACAACAAUGAGAGGAGCGAAGAGAAUGGCCAUUUUAGGUGACACAGCUUGGGAUUUUGGAUCCUUGGGAGGGGUGUUCACAUCCAUAGGAAAGGCCCUCCACCAAGUCUUUGGAGCAAUCUAUGGGGCUGCCUUCAGUGGGGUUUCAUGGACUAUGAAAAUCCUCAUAGGAGUCGUCAUCACAUGGAUAGGAAUGAAUUCACGCAGCACCUCACUGUCUGUGUCACUAGUAUUAGUGGGGGUCGUGACAUUGUAU
>KJ830750/Saudi_Arabia/2014
UUUGUGGAAGGGGUCUCAGGGGGAAGUUGGGUUGACAUAGUCUUAGAACAUGGAAGCUGUGUGACAACGAUGGCAAAAAACAAGCCAACAUUGGACUUUGAACUGAUAAAAACAGAAGCUAAGCAACCUGCCACUCUAAGGAAGUACUGUAUAGAAGCAAAGCUGACCAACACAACAACAGCAUCUCGAUGCCCAACACAAGGGGAACCCAGCCUAAAUGAAGAACAGGACAAAAGGUUUGUCUGCAAACAUUCCAUGGUAGACAGAGGAUGGGGAAAUGGAUGUGGAUUAUUUGGAAAGGGAGGCAUCGUGACCUGUGCUAUGUUCACAUGCAAAAAAAACAUGGAAGGGAAAAUUGUGCAACCAGAAAACCUGGAAUACACCAUUGUGGUAACACCUCAUUCAGGGGAAGAGAAUGCAGUUGGAAAUGACACAGGAAAACAUGGCAAGGAAAUCAAAGUGACACCACAGAGUUCCAUUACAGAAGCAGAACUGACAGGCUACGGCACUGUCACGAUGGAGUGCUCUCCAAGAACGGGCCUCGACUUCAAUGAGAUGGUGUUGCUGCAAAUGGAAAACAAGGCUUGGCUGGUGCACAGACAAUGGUUCUUAGACCUGCCGUUACCAUGGUUGCCCGGAGCGGACAUACAAGGAUCAAAUUGGAUACAGAAGGAGACGCUGGUCACUUUCAAAAAUCCCCAUGCGAAGAAACAGGAUGUUGUUGUUUUAGGAUCCCAAGAAGGGGCUAUGCAUACAGCACUUACAGGGGCCACGGAAAUCCAGAUGUCAUCAGGAAACCUACUGUUCACAGGACAUCUCAAGUGCAGGCUGAGAAUGGAUAAAUUACAGCUCAAAGGAAUGUCAUACUCUAUGUGUACAGGAAAGUUUAAAGUUGUAAAGGAAAUAGCAGAAACACAACAUGGAACAAUAGUUGUCAGGGUACAAUAUGAAGGGGAUGGCUCUCCAUGUAAAAUCCCUUUUGAGAUAAUGGAUUUGGAAAAAAGACAUGUCUUAGGUCGCCUGAUUACAGUCAACCCAAUCGUCACAGGAAAAGACAGUCCAGUCAACAUAGAAGCAGAACCCCCAUUCGGAGACAGCUACAUCAUUAUAGGAGUGGAACCGGGACAACUGAAGCUCAGCUGGUUUAAGAAAGGAAGCUCAAUCGGCCAAAUGUUCGAGACAACAAUGAGAGGAGCGAAGAGAAUGGCCAUUUUAGGUGACACAGCCUGGGAUUUUGGAUCCCUGGGAGGAGUGUUCACAUCUAUAGGAAAGGCCCUCCACCAAGUUUUUGGAGCAAUUUAUGGGGCUGCCUUCAGUGGGGUUUCAUGGACUAUGAAAAUCCUCAUAGGAGUUGUCAUCACAUGGAUAGGAAUGAAUUCACGUAGCACCUCACUGUCUGUGUCACUAGUAUUAGUGGGAGUCGUGACAUUGUAC
