# Supplementary material for: Clinical and epidemiological features of the 2014 large-scale dengue outbreak in Guangzhou city, China
Source: BMC Infect Dis. 2016 Mar 1;16:102. doi: 10.1186/s12879-016-1379-4 (PMC4774186; doi:10.1186/s12879-016-1379-4)
Supplement: Additional file 3: — Alignment file of DENV1 NS1 gene. (TXT 33 kb) [file 12879_2016_1379_MOESM3_ESM.txt]

>AB189121/Indonesia/1998
AUGUGUAAUUAACUGGAAAGGCAGAGAACUCAAAUGUGGAAGCGGCAUUUUUGUCACUAAUGAAGUUCACACCUGGACAGAGCAAUACAAAUUCCAGGCCGACUCCCCAAAGAGACUAUCAGCAGCCAUUGGGAAGGCAUGGGAGGAGGGUGUGUGUGGAAUUCGAUCAGCCACUCGUCUCGAAAACAUCAUGUGGAAGCAAAUAUCAAAUGAAUUAAACCACAUCUUACUUGAAAAUGACAUGAAAUUCACAGUGGUCGUAGGAGAUGUCAGUGGGAUCUUGGCCCAAGGAAAGAAAAUGAUUAGGCCACAACCCAUGGAACACAAAUACUCGUGGAAAAGCUGGGGAAAAGCCAAGAUCAUAGGAGCAGAUGUACAGAAUAUCACCUUCAUCAUCGACGGCCCAAACACCUCAGAAUGCCCUGAUAAUCAAAGAGCAUGGAACAUCUGGGAAGUUGAAGACUAUGGAUUUGGAAUUUUCACGACAAACAUAUGGUUGAAAUUGCGUGACUCUUAUACUCAAGUGUGUGACCACCGGCUAAUGUCAGCUGCCAUUAAGGAUAGCAAAGCAGUCCAUGCUGACAUGGGGUACUGGAUAGAAAGUGAAAAGAACGAGACUUGGAAGUUGGCAAGAGCCUCCUUCAUAGAAGUUAAGACAUGCAUCUGGCCAAAAUCCCACACUCUAUGGAGCAAUGGAGUCCUGGAAAGUGAGAUGAUAAUCCCAAAGAUAUAUGGAGGACCAGUAUCUCAGCACAACUACAGACCAGGAUAUUUCACACAAACAGCAGGGCCAUGGCACUUAGGCAAGUUGGAACUAGAUUUUGAUUUGUGUGAAGGUACCACAGUUGUUGUGGAUGAAAAUUGUGGAAAUCGAGGACCAUCUCUUAGAACCACAACAGUCACAGGAAAGACAAUCCAUGAAUGGUGCUGUAGAUCUUGCACGUUACCCCCCCUACGUUUCAAAG
>AF180817/Thailand/1964
AUGUGUAAUCAACUGGAAAGGCAGAGAACUUAAAUGUGGAAGCGGCAUUUUUGUCACUAAUGAAGUUCACACUUGGACAGAGCAAUACAAAUUCCAGGCUGACUCCCCCAAGAGACUAUCAGCAGCCAUUGGGAAGGCAUGGGAGGAGGGUGUGUGUGGAAUCCGAUCAGCCACUCGUCUCGAGAACAUCAUGUGGAAACAAAUAUCAAAUGAAUUGAACCACAUCCUACUUGAAAAUGACAUGAAAUUUACAGUGGUCGUGGGAGAUGUUAGUGGAAUCUUGGCCCAAGGGAAAAAAAUGAUUAGGCCACAACCCAUGGAACACAAAUACUCGUGGAAAAGCUGGGGAAAAGCCAAAAUCAUAGGAGCGGAUGUACAGAACACCACCUUCAUCAUCGACGGCCCAAACACCCCAGAAUGCCCUGACAAUCAAAGAGCAUGGAAUAUUUGGGAAGUAGAGGACUAUGGAUUUGGGAUUUUCACGACAAACAUAUGGUUGAAAUUGCGUGACUCCUACACCCAAGUAUGUGACCACCGGCUGAUGUCAGCUGCCAUUAAGGACAGCAAGGCAGUCCAUGCUGACAUGGGGUACUGGAUAGAAAGUGAAAAGAACGAGACAUGGAAGUUGGCGAGAGCCUCCUUUAUAGAAGUUAAGACAUGCAUCUGGCCAAAAUCCCACACUCUAUGGAGCAAUGGAGUUCUGGAAAGUGAAAUGAUAAUUCCAAAGAUAUAUGGAGGACCAAUAUCUCAGCACAACUACAGACCAGGAUAUUUCACACAAACAGCAGGGCCGUGGCACCUAGGCAAGUUGGAACUAGAUUUCGAUUUUUGUGAAGGUACCACAGUUGUUGUGGAUGAACAUUGUGGAAAUCGAGGACCAUCUCUCAGAACCACAACAGUCACAGGAAAGAUAAUCCAUGAAUGGUGCUGCAGAUCUUGUACGCUACCCCCCCUACGUUUCAAAG
>AF298807/Cote_DIvoire/1998
AUGUGUAAUCAACUGGAAGGGCAGAGAACUCAAAUGUGGAAGUGGCAUUUUUGUCACUAAUGAAGUUCACACUUGGACAGAGCAAUAUAAAUUCCAGGCUGACUCCCCAAAAAGACUGUCAGCUGCCAUUGGGAAGGCAUGGGAGGAGGGUGUGUGUGGAAUACGAUCAGCCACACGUCUUGAGAACGUCAUGUGGAAGCAAAUAUCAAAUGAAUUGAACCAUAUUUUACUUGAAAAUGACAUGAAAUUCACAGUGGUUGUAGGAGAUGUUAAUGGAAUCUUGGCCCAAGGAAAAAAAAUGAUUAGGCCACAACCCAUGGAACACAAAUACUCAUGGAAAAGUUGGGGAAAAGCCAAAAUCAUAGGAGCAGACACACAGAAUACCACCUUUAUCAUCGACGGCCCAGACACUCCAGAAUGCCCCGAUGACCAAAGAGCAUGGAACAUUUGGGAAGUUGAGGACUAUGGAUUUGGAAUCUUCACGACAAACAUAUGGCUGAAAUUGCGUGAUUCCUACACCCAAAUGUGUGACCACCGGCUAAUGUCAGCUGCCAUCAAGGACAGUAAGGCAGUCCAUGCUGACAUGGGGUACUGGAUAGAAAGUGAAAAGAACGAGACCUGGAAGCUAGCGAGAGCCUCCUUCAUAGAAGUCAAGACAUGCAUCUGGCCAAAAUCCCACACUCUGUGGAGUAAUGGAGUUUUGGAAAGUGAAAUGAUAAUUCCAAAGAUAUAUGGAGGACCAACAUCUCAGCACAACUACAGACCAGGGUAUUUCACACAAACAGCAGGGCCAUGGCACCUAGGUAAGUUGGAACUAGAUUUUGAUUUGUGCGAAGGCACCACAGUAGUUGUGGAUGAACAUUGUGGAAAUCGAGGUCCAUCUCUCAGAACUACAACAGUCACAGGAAAGAUAAUCCAUGAAUGGUGUUGUAGAUCCUGCACGUUACCCCCCUUACGCUUUAAAG
>AY277664/Argentina/1999
AUGUGUAAUCAACUGGAAAGGCAGAGAACUCAAAUGUGGAAGUGGUAUUUUUGUCACCAAUGAAGUCCACACUUGGACAGAGCAAUACAAAUUCCAGGCUGACUCCCCAAAAAGACUGUCAGCAGCCAUAGGGAAGGCAUGGGAAGAGGGCGUGUGUGGAAUUCGAUCAGCCACGCGUCUUGAGAACAUCAUGUGGAAGCAAAUAUCAAAUGAAUUGAACCACAUUCUACUUGAAAAUGACAUGAAAUUCACAGUGGUUGUAGGAGAUGCUAAUGGAAUUUUGGCCCAAGGGAAAAAAAUGAUUAGGCCACAACCCAUGGAACAUAGAUACUCAUGGAAAAGCUGGGGAAAAGCCAAAAUCAUAGGAGCAGACAUACAGAAUAGCACCUUCAUCAUCGACGGCCCAGAUACUCCAGAAUGCCCCGAUGACCAAAGAGCGUGGAACAUUUGGGAAGUUGAAGACUAUGGGUUUGGAAUUUUCACGACAAACAUAUGGCUGAAAUUGCGCGACUCCCACACUCAAAUGUGUGACCACCGGCUAAUGUCCGCUGCCAUCAAAGACAGCAAGGCAGUCCAUGCUGACAUGGGGUACUGGAUAGAAAGUGAAAAGAACGAGACCUGGAAGCUAGCGAGAGCCUCCUUCAUAGAAGUCAAGACAUGUAUCUGGCCGAAAUCCCACACUCUAUGGAGUAAUGGAGUUUUGGAAAGUGAAAUGAUAAUCCCAAAGAUAUAUGGAGGACCAAUAUCUCAGCACAACUACAGACCAGGGUAUUUCACACAAACAGCAGGGCCAUGGCACCUAGGCAAGUUGGAAUUGGAUUUUGACUUGUGUGAAGGUACCACAGUUGUUGUGGAUGAACAUUGUGGAAAUCGAGGCCCAUCUCUCAGAACUACAACAGUCACAGGAAAGAUAAUCCAUGAAUGGUGCUGCAGAUCCUGCACGUUACCCCCCUUACGCUUCAGAG
>AY722801/Myanmar/1976
GUGUGUAAUCAACUGGAAGGGCAGAGAACUCAAAUGUGGAAGUGGCAUUUUUGUCACUAAUGAAGUCCACACUUGGACAGAGCAAUAUAAAUUCCAGGCUGACUCCCCAAAAAGACUGUCAGCAGCCAUUGGGAAGGCAUGGGAGGAGGGCGUGUGUGGAAUUCGAUCAGCCACACGUCUUGAGAACAUCAUGUGGAAGCAAAUAUCAAAUGAAUUGAACCACAUUCUACUUGAAAAUGACAUGAAGUUCACAGUGGUUGUAGGAGAUGCUAAUGGAAUCUUGGCCCAAGGGAAAAAAAUGAUUAGGCCACAACCCAUGGAACACAAAUACUCAUGGAAAAGCUGGGGAAAAGCCAAAAUCAUAGGAGCAGACAUACAUAAUACCACCUUCAUCAUCGAUGGCCCAGACACUCCAGAAUGCCCCGAUGACCAAAGAGCAUGGAACAUUUGGGAAGUUGAGGACUAUGGGUUUGGAAUUUUCACGACAAACAUAUGGCUGAAAUUGCGUGACUCCUACACCCAAAUGUGUGACCACCGGGUAAUGUCAGCUGCCAUCAAGGACAGCAAGGCAGUCCAUGCUGACAUGGGGUAUUGGAUAGAAAGUGAAAAGAACGAGACCUGGAAGCUAGCGAGAGCCUCUUUCAUAGAAGUUAAAACAUGCAUCUGGCCAAAAUCUCACACUCUAUGGAGUAAUGGAGUUUUGGAAAGUGAAAUGAUAAUCCCAAAGAUAUAUGGAGGACCAACAUCUCAGCACAACUACAGACCAGGGUAUUUCACACAAACAGCAGGGCCAUGGCACCUAGGCAAGUUGGAAUUAGAUUUUGAUUUGUGUGAAGGCACCACAGUUGUUGUGGAUGAACAUUGUGGAAAUCGAGGUCCAUCUCUUAGAACCACAACAGUCACAGGAAAGAUAAUCCAUGAAUGGUGUUGCAGAUCCUGCACAUUACCCCCCUUACGCUUCAAAG
>DQ193572/Fuijan/2004
AUGUGUAAUUAAUUGGAAAGGUAGAGAACUCAAAUGUGGAAGUGGCAUUUUUGUCACCAAUGAAGUUCACACUUGGACAGAGCAAUACAAAUUUCAAGCUGAUUCCCCAAAGAGACUAUCAGCAGCCAUUGGGAAGGCAUGGGAGGAGGGUGUGUGUGGAAUUCGAUCAGCAACUCGUCUCGAGAACAUCAUGUGGAAGCAAAUAUCAAAUGAAUUGAACCACAUCUUGCUUGAAAAUGACAUGAAAUUCACAGUGGUUGUAGGAGAUGUUGCUGGGAUCUUGGCUCAAGGAAAAAAAAUGAUUAGGCCACAACCCAUGGAACACAAAUACUCGUGGAAAAGCUGGGGAAAGGCUAAAAUCAUAGGGGCAGAUGUACAGAACACCACCUUUAUCAUCGACGGCCCAAACACCCCAGAAUGCCCUGAUGAUCAAAGAGCAUGGAACAUUUGGGAAGUUGAGGAUUAUGGAUUUGGAAUUUUCACGACAAACAUAUGGCUGAAAUUGCGUGACUCCUACACCCAAGUGUGUGACCACCGGCUAAUGUCAGCUGCCAUCAAGGACAGCAAGGCAGUUCACGCUGACAUGGGGUACUGGAUAGAAAGUGAAAAGAACGAGACCUGGAAGCUGGCAAGAGCCUCUUUCAUAGAAGUCAAAACAUGUAUCUGGCCAAAAUCUCACACUCUAUGGAGCAAUGGAGUUCUGGAAAGUGAAAUGAUAAUUCCAAAGAUCUAUGGAGGACCAAUAUCUCAGCACAACUACAGACCAGGAUAUUUCACACAAACGGCAGGGCCGUGGCACCUAGGCAAGUUGGAACUGGAUUUUGAUUUGUGUGAGGGUACCACGGUUGUUGUGGAUGAACAUUGUGGAAAUCGAGGACCAUCUCUUAGGACCACAACAGUCACAGGAAAGAUAAUUCAUGAAUGGUGUUGCAGAUCUUGUACGCUACCACCCUUACGUUUCAGAG
>DQ285561/Seychelles/2004
AUGUGUAAUCAACUGGAAAGGCAGAGAACUCAAAUGUGGAAGUGGCAUUUUUGUCACCAAUGAAGUUCACACCUGGACAGAGCAAUACAAAUUUCAGGCCGACUCCCCAAAGAGACUAUCAGCAGCCAUUGGGAAGGCAUGGGAGGAAGGUGUGUGUGGAAUUCGAUCAGCCACCCGUCUCGAGAACAUCAUGUGGAAGCAAAUAUCAAAUGAAUUAAACCACAUCUUACUUGAAAAUGACAUGAAAUUUACAGUGGUCGUAGGAGACGUUAGUGGAAUCUUGGCCCAAGGAAAGAAAUCGAUUAGGCCACAACCCAUGGAACAUAAAUACUCGUGGAAAAGCUGGGGAAAAGCCAAAAUCAUUGGAGCAGAUGUUCAGAACACUACUUUCAUCAUCGACGGCCCAAACACCCCAGAAUGCCCUGAUGACCAAAGAGCAUGGAACAUCUGGGAAGUUGAAGACUAUGGAUUUGGAAUUUUCACGACAAACAUAUGGUUGAAAUUGCGUGACUCCUACACCCAAGUGUGUGACCAUCGACUAAUGUCAGCUGCCAUCAAGGAUAGCAAAGCAGUCCAUGCUGACAUGGGGUACUGGAUAGAAAGUGAAAAGAACGAGACUUGGAAGUUGGCAAGAGCCUCCUUCAUAGAAGUCAAGACAUGCAUCUGGCCAAAGUCUCACACUCUAUGGAGCAAUGGAGUCCUGGAAAGUGAGAUGAUAAUCCCAAAGAUAUAUGGAGGACCAAUAUCUCAGCAUAAUUACAGACCAGGAUAUUUCACACAAACAGCAGGACCGUGGCACUUAGGCAAGUUGGAACUAGAUUUUGAUUUGUGUGAAGGUACCACAGUUGUUGUAGAUGAACACUGUGGAAAUAGAGGACCAUCUCUUAGAACCACAACAGUCACAGGAAAGAUAAUCCAUGAAUGGUGCUGUAGAUCUUGCACGUUACCCCCCCUACGUUUCAAAG
>DQ672564/Hawaii/2001
AUGUGUAAUCAACUGGAAAGGCAGAGAACUCAAAUGUGGAAGCGGCAUUUUUGUCACCAAUGAAGUCCACACCUGGACAGAGCAAUACAAAUUCCAGGCCGACUCCCCCAAGAGACUAUCAGCGGCCAUAGGGAAGGCAUGGGAGGAGGGUGUGUGUGGAAUUCGAUCAGCCACUCGUCUCGAGAACAUCAUGUGGAAGCAAAUAUCAAAUGAAUUAAACCACAUCUUACUUGAAAAUGACAUGAAAUUUACAGUGGUCGUAGGAGACGUUAAUGGAGUCUUGGCCCAAGGAAAGAAAAUGAUUAGGCCGCAACCCAUGGAACACAAAUACUCGUGGAAAAGCUGGGGAAAAGCCAAAGUCAUAGGAGCAGAUGUACAAAAUAUCACCUUCAUCAUCGACGGCCCAAACACCCCAGAAUGCCCUGAUGAUCAAAGAGCAUGGAAUAUCUGGGAAGUCGAAGACUAUGGAUUUGGAAUUUUCACGACAAACAUAUGGUUGAAAUUGCGUGACUCCUACACUCAAGUGUGUGACCACCGGCUAAUGUCAGCUGCCAUCAAGGAUAGCAAAGCAGUCCACGCUGACAUGGGGUACUGGAUAGAAAGUGAAAAGAACGAGACUUGGAAGUUGACAAGAGCCUCCUUCAUAGAAGUUAAGACAUGCAUCUGGCCAAAAUCCCACACCCUAUGGAGCAAUGGAGUCUUGGAAAGUGAGAUGAUAAUCCCAAAGAUAUAUGGAGGACCAAUAUCUCAGCACAACUACAGACCAGGAUAUUUCACACAAACAGCAGGGCCAUGGCACUUGGGCAAGUUAGAACUGGAUUUUGGUUUGUGUGAAGGUACCACUGUUGUUGUGGAUGAACAUUGUGGAAAUCGAGGACCAUCUCUAAGAACCACAACAGUCACAGGAAAGAUAAUCCAUGAAUGGUGCUGUAGAUCUUGCACGUUACCCCCCCUACGUUUCAAAG
>EF457905/Malaysia/1972
AUGUGUAAUCAACUGGAAAGGCAGAGAACUCAAAUGUGGAAGUGGCAUUUUUGUCACCAACGAAGUUCACACUUGGACAGAGCAAUACAAAUUCCAGGCUGACUCCCCAAAAAGACUAUCAGCAGCCAUUGGGAAAGCAUGGGAGGAGGGUGUGUGUGGAAUUCGAUCAGCCACUCGUCUUGAGAACAUCAUGUGGAAGCAAAUAUCAAAUGAAUUGAAUCACAUCCUACUUGAAAAUGACAUGAAAUUCACAGUGGUCGUUGGGGAUGUUAGUGGAAUCCUGGCCCAAGGGAAAAAAGUGAUUAGGCCACAACCCAUGGAACACAAAUACUCAUGGAAAAGCUGGGGAAAAGCUAAGAUCAUAGGAGCAGAUGUACAGAACACCACCUUCAUCAUCGACGGCCCAAACACCCCAGAAUGCCCUGAUAGCCAAAGAGCAUGGAAUAUUUGGGAAGUUGAGGACUAUGGAUUUGGAAUUUUCACCACAAACAUAUGGUUAAAACUGCGUGACUCCUACACCCAAGUGUGUGACCAUCGGCUAAUGUCAGCCGCCAUCAAGGACAGCAAAGCAGUUCAUGCUGACAUGGGGUACUGGAUAGAAAGUGAAAAGAACGAGACCUGGAAGUUAGCGAGAGCUUCCUUCAUAGAAGUAAAGACAUGCACUUGGCCAAAAUCCCACACCCUAUGGAGCAAUGGAGUUCUGGAAAGUGAAAUGAUAAUCCCAAAGAUAUAUGGAGGACCAAUAUCUCAGCACAACUACAGACCAGGAUACUUCACACAAACAGCAGGGCCGUGGCACCUAGGCAAGUUGGAACUAGAUUUUGAUUUGUGUGAAGGCACCACGGUUGUUGUGGAUGAACAUUGUGGAAAUCGAGGUCCAUCUCUUAGAACCACAACAGUCACAGGAAAGAUAAUCCAUGAAUGGUGUUGUAGAUCUUGUACGUUACCCCCCUUACGUUUCAAAG
>EU081271/Singapore/2005
AUGUGUAAUUAAUUGGAAAGGUAGAGAACUCAAAUGUGGAAGUGGCAUUUUUGUCACCAAUGAAGUUCACACUUGGACAGAGCAAUACAAAUUUCAAGCUGAUUCCCCAAAGAGACUAUCAGCAGCCAUUGGGAAGGCAUGGGAGGAGGGUGUGUGUGGAAUUCGAUCAGCAACUCGUCUCGAGAACAUCAUGUGGAAGCAAAUAUCAAAUGAAUUGAACCACAUCUUGCUUGAAAAUGACAUGAAAUUCACAGUGGUUGUAGGAGAUGUUGCUGGGAUCUUGGCUCAAGGGAAAAAAAUGAUUAGGCCACAACCCAUGGAACACAAAUACUCGUGGAAAAGCUGGGGAAAGGCUAAAAUCAUAGGGGCAGAUGUACAGAACACCACCUUUAUCAUCGACGGCCCAAACACCCCAGAAUGCCCUGAUGAUCAAAGAGCAUGGAACAUUUGGGAAGUUGAGGAUUAUGGAUUCGGAAUUUUCACGACAAACAUAUGGCUGAAAUUGCGUGACUCCUACACCCAAGUGUGUGACCACCGGCUAAUGUCAGCUGCCAUCAAGGACAGCAAGGCAGUUCACGCUGACAUGGGGUACUGGAUAGAAAGUGAAAAGAACGAGACCUGGAAGCUGGCAAGAGCCUCUUUCAUAGAAGUCAAAACAUGUAUCUGGCCAAAAUCUCACACUCUAUGGAGCAAUGGAGUUCUGGAAAGUGAAAUGAUAAUUCCAAAGAUCUAUGGAGGACCAAUAUCUCAGCACAACUACAGACCAGGAUAUUUCACACAAACGGCAGGGCCGUGGCACCUAGGCAAGUUGGAACUGGACUUUGAUUUGUGUGAGGGUACCACGGUUGUUGUGGAUGAACAUUGUGGAAAUCGAGGACCAUCUCUUAGGACCACAACAGUCACAGGAAAGAUAAUUCAUGAAUGGUGUUGCAGAUCUUGUACGCUACCACCCUUACGUUUCAGAG
>EU863650/Chile/2002
AUGUGUAAUCAACUGGAAAGGCAGAGAACUCAAAUGUGGAAGCGGCAUUUUUGUGACUAAUGAAGUUCACACCUGGACAGAGCAAUACAAAUUCCAGGCUGACUCCCCAAAGAGACUAUCAGCAGCCAUUGGGAAGGCAUGGGAGGAGGGUGUGUGUGGAAUUCGAUCAGCCACUCGUCUCGAGAACAUCAUGUGGAAGCAAAUAUCAAAUGAAUUAAACCACAUCUUACUUGAAAAUGACAUGAAAUUUACAGUGGUAGUAGGAGACGUUAGUGGAAUCUUGGCCCAAGGAAAGAAAACGAUUAGGCCACAACCCAUGGAACACAAAUACUCGUGGAAAAGUUGGGGAAAAGCCAAAAUCAUUGGAGCAGAUGUUCAGAACACUACCUUCAUCAUCGACGGCCCAAACACCCCAGAAUGCCCCGAUGACCAAAGAGCAUGGAACAUCUGGGAAGUUGAAGACUAUGGAUUUGGAAUUUUCACGACAAACAUAUGGUUGAAAUUGCGUGAUUCCUACACCCAAGUGUGUGACCAUCGACUAAUGUCGGCUGCCAUCAAGGAUAGCAAAGCAGUCCAUGCUGACAUGGGGUACUGGAUAGAAAGUGAAAAGAACGAGACUUGGAAGUUGGCAAGAGCCUCCUUCAUAGAAGUCAAGACAUGCGUCUGGCCAAAAUCUCACACUCUAUGGAGCCAUGGAGUCCUGGAAAGUGAGAUGAUAAUCCCAAAGAUAUAUGGAGGACCAAUAUCUCAGCACAAUUACAGACCAGGAUAUUUCACACAAACAGCAGGGCCGUGGCACUUAGGCAAGUUGGAACUAGAUUUUGAUUUGUGUGAAGGUACCACAGUGGUUGUGGAUGAACAUUGUGGAAAUCGCGGACCAUCUCUUAGAACCACAACAGUCACAGGAAAGAUAAUCCAUGAAUGGUGCUGCAGAUCUUGCACGUUACCCCCUCUACGUUUCAAAG
>FJ196845/Guangzhou/1991
AUGUGUAAUCAACUGGAAAGGCAGAGAACUCAAAUGUGGAAGCGGCAUUUUUGUCACCAAUGAAGUCCACACCUGGACAGAGCAAUACAAAUUCCAGGCCGACUCCCCUAAGAGACUAUCAGCGGCCAUUGGGAAGGCAUGGGAGGAGGGUGUGUGUGGAAUCCGAUCAGCCACUCGUCUCGAGAACAUUAUGUGGAAGCAAAUAUCAAAUGAAUUAAACCACAUCUUACUUGAAAAUGACAUGAAAUUUACAGUGGUCGUAGGAGACGUUAAUGGAAUCUUGGCCCAAGGAAAGAAAAUGAUUAGGCCACAACCCAUGGAACACAAAUACUCGUGGAAAAGCUGGGGAAAAGCCAAAGUCAUAGGAGCAGAUGUACAGAAUACCACCUUCAUCAUCGACGGCCCAAACACCCCAGAAUGCCCUGAUAAUCAAAGAGCAUGGAACAUCUGGGAAGUCGAAGAUUAUGGAUUUGGAAUUUUCACGACAAACAUAUGGUUGAGAUUGCGUGACUCCUAUACUCAAGUGUGUGACCACCGGUUAAUGUCAGCUGCCAUCAAGGAUAGCAAAGCAGUCCAUGCUGACAUGGGGUACUGGAUAGAAAGUGAAAAGAACGAGACUUGGAAGUUGGCAAGAGCCUCCUUCAUAGAAGUUAAGACAUGCAUCUGGCCAAAAUCCCACACCCUAUGGAGCAAUGGAGUUCUGGAAAGUGAGAUGAUAAUCCCAAAGAUGUAUGGAGGACCAAUAUCUCAGCACAACUACAGACCAGGAUAUUUCACACAAACAGCAGGGCCGUGGCACUUGGGCAAGUUAGAACUAGAUUUUGAUUUAUGUGAAGGUACCACUGUUGUUGUGGAUGAACAUUGUGGAAAUCGAGGACCAUCUCUUAGAACCACAACAGUCACAGGAAAGAUAAUCCAUGAGUGGUGCUGUAGAUCUUGCACGUUACCCCCCCUACGUUUCAAAG
>FJ469907/Singapore/2003
AUGUGUAAUUAAUUGGAAAGGUAGAGAACUCAAAUGUGGAAGUGGCAUUUUUGUCACCAAUGAAGUUCACACUUGGACAGAGCAAUACAAAUUUCAAGCUGAUUCCCCAAAGAGACUAUCAGCAGCCAUUGGGAAGGCAUGGGAGGAGGGUGUGUGUGGAAUUCGAUCAGCAACUCGUCUCGAGAACAUCAUGUGGAAGCAAAUAUCAAAUGAAUUGAACCACAUCUUACUUGAAAAUGACAUGAAAUUCACAGUGGUUGUAGGAGAUGUUGCUGGGAUCUUGGCUCAAGGGAAAAAAAUGAUUAGGCCACAACCCAUGGAAUACAAAUACUCGUGGAAAAGCUGGGGAAAGGCUAAAAUCAUAGGGGCAGACGUACAGAACACCACCUUCAUCAUCGACGGCCCAAACACCCCAGAAUGCCCUGAUGAUCAAAGAGCGUGGAACAUUUGGGAAGUUGAGGAUUAUGGAUUUGGAAUUUUCACGACAAACAUAUGGCUGAAAUUGCGUGACUCCUACACCCAAGUGUGUGACCACCGGCUAAUGUCAGCUGCCAUCAAGGACAGCAAGGCAGUUCACGCUGACAUGGGGUACUGGAUAGAAAGUGAAAAGAACGAGACCUGGAAGCUGGCAAGAGCCUCUUUCAUAGAAGUCAAAACAUGUAUCUGGCCAAAAUCCCACACUCUAUGGAGCAAUGGAGUUCUGGAAAGUGAAAUGAUAAUUCCAAAGAUCUAUGGAGGACCAAUAUCUCAGCACAACUACAGACCAGGAUAUUUCACACAAACGGCAGGGCCGUGGCACCUAGGCAAGUUGGAACUGGAUUUUGAUUUGUGUGAGGGUACCACAGUUGUUGUGGAUGAACAUUGUGGAAAUCGAGGACCAUCUCUUAGGACCACAACAGUCACAGGAAAGAUAAUUCAUGAAUGGUGUUGCAGAUCUUGUACGCUACCACCCUUACGUUUCAGAG
>FJ562106/Puerto_Rico/1986
AUGUGUAAUCAACUGGAAGGGCAGAGAACUCAAAUGUGGAAGUGGCAUUUUUGUCACUAAUGAAGUCCACACUUGGACAGAGCAAUACAAAUUCCAGGCUGACUCCCCAAAAAGACUGUCAGCAGCCAUUGGGAAGGCAUGGGAGGAGGGCGUGUGUGGAAUUCGAUCAGCCACGCGUCUUGAGAACAUCAUGUGGAAGCAAAUAUCAAAUGAAUUGAACCACAUUCUACUUGAAAAUGACAUGAAAUUCACAGUGGUUGUAGGAGAUGCUAAUGGAAUUUUGGCCCAAGGAAAAAAAAUGAUCAGGCCACAACCCAUGGAACACAAAUACUCAUGGAAAAGCUGGGGAAAAGCCAAAAUCAUAGGAGCAGACAUACAGAAUACCACCUUCAUCAUCGACGGCCCAGAUACUCCAGAAUGCCCCGAUGACCAAAGAGCGUGGAACAUUUGGGAAGUUGAGGACUAUGGGUUUGGAAUUUUCACGACAAACAUAUGGCUGAAAUUGCGUGACUCCUACACCCAAAUGUGUGACCAUCGGCUAAUGUCAGCUGCCAUCAAGAACAGCAAGGCAGUCCAUGCUGACAUGGGGUACUGGAUAGAAAGUGAAAAGAACGAGACCUGGAAGCUAGCGAGAGCCUCCUUCAUAGAAGUCAAGACAUGCAUUUGGCCGAAAUCCCACACUCUAUGGAGUAAUGGAGUUUUGGAAAGUGAAAUGAUAAUCCCAAAGAUAUAUGGAGGACCAAUAUCUCAGCACAAUUACAGACCAGGGUAUUUCACACAAACAGCAGGGCCAUGGCACCUAGGCAAGUUGGAAUUGGAUUUUGGCUUGUGCGAAGGUACCACAGUUGUUGUGGAUGAACAUUGUGGAAAUCGAGGUCCAUCUCUCAGAACUACAACAGUCACAGGAAAGAUAAUCCAUGAAUGGUGUUGCAGAUCCUGCACGUUACCCCCCUUACGCUUCAGAG
>FJ639671/Singapore/2001
AUGUGUAAUUAAUUGGAAGGGUAGAGAACUCAAAUGUGGAAGUGGCAUUUUUGUCACCAAUGAAGUUCACACUUGGACAGAGCAAUACAAAUUUCAAGCUGACUCCCCAAAGAGACUAUCAGCAGCCAUCGGGAAGGCAUGGGAGGAGGGUGUGUGUGGAAUUCGAUCAGCCACCCGUCUCGAGAAUGUCAUGUGGAGGCAAAUAUCAAAUGAACUGAACCACAUCUUACUUGAAAAUGACAUGAAAUUCACAGUAGUUGUAGGAGAUGUUGUUGGGAUCUUGGCUCAAGGAAAAAAGAUGAUUAGGCCACAACCCAUGGAACACAAAUACUCGUGGAAAAGCUGGGGAAAAGCUAAAAUCAUAGGGGCAGAUGUACAGAACACCACCUUCAUCAUCGACGGCCCAAACACCUCAGAAUGCCCUGAUGAUCAAAGAGCAUGGAACAUUUGGGAAGUUGAGGACUAUGGAUUUGGAAUUUUCACGACAAACAUAUGGCUGAAAUUGCGUGACUCCUACACCCAAGUGUGUGACCACCGGCUAAUGUCAGCUGCCAUCAAGGACAGCAGGGCAGUUCACGCUGAUAUGGGGUACUGGAUAGAAAGUGAAAAGAACGAGACCUGGAAGCUGGCAAGAGCCUCUUUCAUAGAAGUUAAAACAUGUAUCUGGCCAAAAUCCCACACCCUAUGGAGCAAUGGAGUUCUGGAAAGUGAAAUGAUAAUUCCAAAGAUCUAUGGAGGACCAAUAUCUCAGCACAACUACAGACCAGGAUAUUUCACACAAACGGCAGGGCCGUGGCACCUAGGCAAGUUGGAACUGGAUUUUGAUUUGUGUGAGGGUACCACAGUUGUUGUGGAUGAACAUUGUGGAAACCGAGGACCAUCUCUUAGAACCACAACAGUCACAGGAAAGAUAAUUCAUGAAUGGUGUUGCAGAUCUUGCACGCUACCACCCUUACGUUUCAAAG
>FJ850071/Brazil/2000
AUGUGUGAUCAACUGGAAGGGCAGAGAACUCAAAUGUGGAAGUGGCAUUUUUGUCACUAAUGAAGUCCACACUUGGACAGAGCAAUAUAAAUUCCAGGCUGACUCCCCAAAAAGACUGUCAGCAGCCAUUGGGAAGGCAUGGGAGGAAGGCGUGUGUGGAAUUCGAUCAGCCACGCGUCUUGAGAACAUCAUGUGGAAGCAAAUAUCAAAUGAAUUGAACUACAUCCUACUUGAAAAUGACAUGAAAUUCACAGUGGUUGUAGGAGACGCUAAUGGAAUUUUGGCCCAAGGAAAAAAAAUGAUUAGACCACAACCCAUGGAACACAAAUACUCAUGGAAAAGUUGGGGAAAAGCCAAAAUCAUAGGAGCAGACAUACAGAACACCACCUUUAUCAUUGACGGCCCAGAUACUCCAGAAUGCCCCGAUGACCAAAGAGCAUGGAACAUUUGGGAAGUUGAGGACUAUGGGUUCGGAAUUUUCACGACAAACAUAUGGCUGAAAUUGCGUGACUCCCACACCCAAAUGUGUGACCACCGGCUAAUGUCAGCUGCCAUCAAGGACAGCAAGGCAGUCCAUGCUGAUAUGGGGUACUGGAUAGAAAGUGAAAAGAACGAGACCUGGAAGCUAGCGAGAGCCUCCUUUAUAGAAGUCAAGACAUGCAUCUGGCCGAAAUCCCACACUCUAUGGAGUAAUGGAGUUUUGGAAAGUGAAAUGAUAAUCCCAAAGAUAUAUGGAGGACCAAUAUCUCAGCACAACUACAGACCAGGGUAUUUCACACAAACAGCAGGGCCAUGGCACCUAGGCAAGUUGGAAUUGGAUUUUGACUUGUGUGAAGGUACCACAGUUGUUGUAGAUGAACAUUGUGGAUAUCGAGGUCCAUCUCUCAGAACUACAACAGUUACAGGAAAGAUAAUCCAUGAAUGGUGUUGCAGAUCCUGCACGUUACCCCCCUUACGCUUCAGAG
>FJ882565/Vietnam/2003
AUGUGUAAUUAAUUGGAAAGGUAGAGAGCUCAAAUGUGGAAGUGGCAUUUUUGUCACCAAUGAAGUUCACACUUGGACAGAGCAAUACAAAUUUCAAGCUGACUCCCCAAAGAGACUAUCAGCAGCCAUCGGGAAGGCAUGGGAGGAGGGUGUGUGUGGAAUUCGAUCAGCCACUCGUCUCGAGAAUAUCAUGUGGAAGCAAAUAUCAAAUGAACUGAACCACAUCUUACUUGAAAAUGACAUGAAAUUCACAGUGGUUGUAGGAGAUGUAGUUGGGAUCUUGGCUCAAGGGAAAAAAAUGAUUAGGCCACAACCCAUGGAACACAAAUACUCGUGGAAAAGCUGGGGAAAAGCUAAAAUCAUAGGGGCAGAUGUACAGAACACCACCUUCAUCAUCGACGGCCCAAACACCCCAGAAUGCCCUGAUGAUCAAAGAGCAUGGAACAUUUGGGAAGUUGAGGACUAUGGAUUUGGAAUUUUCACGACAAAUAUAUGGUUGAAAUUGCGUGGCUCCUACACCCAAGUGUGUGACCACCGGCUAAUGUCAGCUGCCAUCAAGGACAGCAAGGCAGUUCAUGCUGACAUGGGGUACUGGAUAGAAAGUGAAAAGAACGAGACCUGGAAGCUGGCAAGAGCCUCUUUCAUAGAAGUUAAAACAUGCAUUUGGCCAAAAUCCCACACUCUAUGGAGCAAUGGAGUUCUGGAAAGUGAAAUGAUAAUUCCAAAGAUCUAUGGAGGACCAAUAUCUCAGCACAACUACAGACCAGGAUAUUUCACACAAACGGCAGGGCCGUGGCACCUAGGUAAGUUGGAACUGGAUUUUGAUUUGUGUGAGGGUACCACAGUUGUUGUGGAUGAACAUUGUGGAAAUCGAGGACCAUCUCUUAGAACCACAACAGUCACAGGAAAGAUAAUUCAUGAAUGGUGUUGCAGAUCUUGUACGCUACCACCCUUACGUUUUAAAG
>GQ868637/Cambodia/2000
AUGUGUAAUUAAUUGGAAGGGUAGAGAACUCAAAUGUGGAAGUGGCAUUUUUGUCACCAAUGAAGUUCACACUUGGACAGAGCAAUACAAAUUUCAAGCUGACUCCCCAAAGAGACUAUCAGCAGCCAUCGGGAAGGCAUGGGAGGAGGGUGUGUGUGGAAUUCGAUCAGCCACCCGUCUCGAGAAUAUCAUGUGGAGGCAAAUAUCAAAUGAACUGAACCACAUCUUACUUGAAAAUGACAUGAAAUUCACAGUAGUUGUAGGAGAUGUUGUUGGGAUCUUGGCUCAAGGAAAAAAGAUGAUUAGGCCACAACCCAUGGAACACAAAUAUUCGUGGAAAAGCUGGGGAAAAGCUAAAAUCAUAGGGGCAGAUGUACAGAACACCACCUUCAUCAUCGACGGCCCAAACACCCCAGAAUGCCCUGAUGACCAAAGAGCAUGGAACAUUUGGGAAGUUGAGGACUAUGGAUUUGGAAUUUUCACGACAAACAUAUGGCUGAAAUUGCGUGACUCCUACACCCAAGUGUGUGACCACCGGCUAAUGUCAGCUGCCAUCAAGGACAGCAAGGCAGUUCACGCUGAUAUGGGGUACUGGAUAGAAAGUGAAAAGAACGAGACCUGGAAGCUGGCAAGAGCCUCUUUCAUAGAAGUUAAAACAUGUAUCUGGCCAAAAUCCCACACCCUAUGGAGCAAUGGAGUUCUGGAAAGUGAAAUGAUAAUUCCAAAGAUCUAUGGAGGACCAAUAUCUCAGCACAACUACAGACCAGGAUAUUUCACACAAACGGCAGGGCCGUGGCACCUAGGCAAGUUGGAACUGGAUUUUGAUUUGUGUGAGGGUACCACAGUUGUUGUGGAUGAACAUUGUGGAAAUCGAGGACCAUCUCUUAGAACCACAACAGUCACAGGAAAGAUAAUUCAUGAAUGGUGUUGCAGAUCUUGCACGCUACCACCCUUACGUUUCAAAG
>Guangzhou/2014/1
ATGTGTAATTAATTGGAAAGGTAGAGAACTCAAATGTGGAAGTGGCATTTTTGTCACCAATGAAGTTCACACTTGGACAGAGCAATACAAATTTCAAGCTGATTCCCCAAAGAGACTATCAGCAGCCATTGGGAAGGCATGGGAGGAGGGTGTGTGTGGAATTCGATCAGCAACTCGTCTCGAGAACATCATGTGGAAGCAAATATCAAATGAATTGAACCACATCTTACTCGAAAATGACATGAAATTCACAGTGGTTGTAGGAGATGTTGCTGGGATCTTGGCTCAGGAAAAAAAAATGATTAGGCCACAACCCATGGAATACAAATACTCGTGGAAAAGCTGGGGAAAGGCTAAAATCATAGGGGCAGATGTACAGAACACCACCTTCATCATCGACGGCCCAAACACCCCAGAATGCCCTGATGATCAAAGAGCGTGGAACATTTGGGAAGTTGAGGATTATGGATTTGGAATTTTCACGACAAACATATGGCTGAAATTGCGTGACTCCTACACCCAAGTGTGTGACCACCGGCTTATGTCAGCTGCCATCAAGGACAGCAAGGCAGTTCACGCTGACATGGGGTACTGGATAGAAAGTGAAAAGAACGAGACCTGGAAGCTGGCAAGAGCCTCTTTCATAGAAGTCAAAACATGTATTTGGCCAAAATCCCACACTCTATGGAGCAATGGAGTTCTGGAAAGTGAAATGATAATTCCAAAGATCTATGGAGGACCAATATCTCAGCACAACTACAGACCAGGATATTTCACACAAACGGCAGGGCCGTGGCACCTAGGCAAGTTGGAACTGGATTTTGATTTGTGTGAGGGTACCACAGTTGTTGTGGATGAACATTGTGGAAATCGAGGGCCATCTCTTAGGACCACAACAGTCACAGGAAAGATAATCCATGAATGGTGTTGCAGATCTTGTACGCTACCACCCTTACGTTTCAGAG
>Guangzhou/2014/2
ATGTGTAATTAATTGGAAAGGTAGAGAACTCAAATGTGGAAGTGGCATTTTTGTCACCAATGAAGTTCACACTTGGACAGAGCAATACAAATTTCAAGCTGATTCCCCAAAGAGACTATCAGCAGCCATTGGGAAGGCATGGGAGGAGGGTGTGTGTGGAATTCGATCAGCAACTCGTCTCGAGAACATCATGTGGAAGCAAATATCAAATGAATTGAACCACATCTTACTCGAAAATGACATGAAATTCACAGTGGTTGTAGGAGATGTTGCTGGGATCTTGGCTCAGGGAAAAAAAATGATTAGGCCACAACCCATGGAATACAAATACTCGTGGAAAAGCTGGGGAAAGGCTAAAATCATAGGGGCAGATGTACAGAACACCACCTTCATCATCGACGGCCCAAACACCCCAGAATGCCCTGATGATCAAAGAGCGTGGAACATTTGGGAAGTTGAGGATTATGGATTTGGAATTTTCACGACAAACATATGGCTGAAATTGCGTGACTCCTACACCCAAGTGTGTGACCACCGGCTTATGTCAGCTGCCATCAAGGACAGCAAGGCAGTTCACGCTGACATGGGGTACTGGATAGAAAGTGAAAAGAACGAGACCTGGAAGCTGGCAAGAGCCTCTTTCATAGAAGTCAAAACATGTATTTGGCCAAAATCCCACACTCTATGGAGCAATGGAGTTCTGGAAAGTGAAATGATAATTCCAAAGATCTATGGAGGACCAATATCTCAGCACAACTACAGACCAGGATATTTCACACAAACGGCAGGGCCGTGGCACCTAGGCAAGTTGGAACTGGATTTTGATTTGTGTGAGGGTACCACAGTTGTTGTGGATGAACATTGTGGAAATCGAGGGCCATCTCTTAGGACCACAACAGTCACAGGAAAGATAATCCATGAATGGTGTTGCAGATCTTGTACGCTACCACCCTTACGTTTCAGAG
>Guangzhou/2014/3
GTGTGTGATCAACTGGAAGGGCAGAGAACTCAAGTGTGGAAGTGGCATCTTTGTCACTAATGAAGTCCACACTTGGACAGAGCAATACAAATTCCAGGCTGACTCCCCAAAAAGACTATCAGCAGCCATTGGGAAGGCATGGGAGGAAGGCGTGTGTGGAATTCGATCAGCCACACGTCTTGAGAACATCATGTGGAAGCAAATATCAAATGAATTGAACCACATTCTACTTGAAAATGACATGAAATTCACAGTGGTTGTAGGAGACGCCAATGGAATCTTGACCCAAGGAAAAAAGATGATTAGGCCACAACCCATGGAACACAAATACTCATGGAAAAGCTGGGGAAAAGCCAAAATCATAGGAGCAGATACACAGAATACTACCTTCATCATCGATGGCCCAGACACTCCAGAATGCCCCGATGACCAGAGAGCATGGAACATTTGGGAAGTTGAGGACTATGGGTTTGGAGTTTTCACGACAAACATATGGCTGAAATTGCGTGACTCCTACACCCAAATGTGTGACCACCGGCTAATGTCAGCTGCCATCAAGGACAGCAAGGCAGTCCATGCTGACATGGGGTACTGGATAGAAAGTGAAAAGAACGAGACCTGGAAGCTAGCGAGAGCCTCCTTCATAGAAGTGAAGACATGCATCTGGCCAAGATCCCACACTCTATGGAGCAATGGAGTCTTGGAAAGTGAAATGATAATCCCAAAGATATATGGAGGACCAATATCTCAGCACAACTACAGACCAGGGTATTTCACACAAACAGCAGGGCCGTGGCACCTAGGCAAGTTGGAACTAGACTTTAATTTGTGTGAAGGCACCACAGTTGTTGTGGATGAACATTGTGGAAATCGAGGTCCATCTCTTAGAACTACAACAGTCACAGGAAAGATAATCCATGAATGGTGCTGCAGATCCTGCACGCTACCCCCCTTACGCTTCAGAG
>Guangzhou/2014/4
GTGTGTGATCAACTGGAAGGGCAGAGAACTCAAGTGTGGAAGTGGCATCTTTGTCACTAATGAAGTCCACACTTGGACAGAGCAATACAAATTCCAGGCTGACTCCCCAAAAAGACTATCAGCAGCCATTGGGAAGGCATGGGAGGAAGGCGTGTGTGGAATTCGATCAGCCACACGTCTTGAGAACATCATGTGGAAGCAAATATCAAATGAATTGAACCACATTCTACTTGAAAATGACATGAAATTCACAGTGGTTGTAGGAGACGCCAATGGAATCTTGACCCAAGGAAAAAAGATGATTAGGCCACAACCCATGGAACACAAATACTCATGGAAAAGCTGGGGAAAAGCCAAAATCATAGGAGCAGATACACAGAATACTACCTTCATCATCGATGGCCCAGACACTCCAGAATGCCCCGATGACCAGAGAGCATGGAACATTTTGGAAGTTGAGGACTATGGGTTTGGAGTTTTCACGACAAACATATGGCTGAAATTGCGTGACTCCTACACCCAAATGTGTGACCACCGGCTAATGTCAGCTGCCATCAAGGACAGCAAGGCAGTCCATGCTGACATGGGGTACTGGATAGAAAGTGAAAAGAACGAGACCTGGAAGCTAGCGAGAGCCTCCTTCATAGAAGTGAAGACATGCATCTGGCCAAGATCCCACACTCTATGGAGCAATGGAGTCTTGGAAAGTGAAATGATAATCCCAAAGATATATGGAGGACCAATATCTCAGCACAACTACAGACCAGGGTATTTCACACAAACAGCAGGGCCATGGCACCTAGGCAAGTTGGAACTAGACTTTAATTTGTGTGAAGGCACCACAGTTGTTGTGGATGAACATTGTGGAAATCGAGGTCCATCTCTTAGAACTACAACAGTCACAGGAAAGATAATCCATGAATGGTGCTGCAGATCCTGCACGCTACCCCCCTTACGCTTCAGAG
>Guangzhou/2014/5
ATGTGTAATTAATTGGAAAGGTAGAGAACTCAAATGTGGAAGTGGCATTTTTGTCACCAATGAAGTTCACACTTGGACAGAGCAATACAAATTTCAAGCTGATTCCCCAAAGAGACTATCAGCAGCCATTGGGAAGGCATGGGAGGAGGGTGTGTGTGGAATTCGATCAGCAACTCGTCTCGAGAACATCATGTGGAAGCAAATATCAAATGAATTGAACCACATCTTACTCGAAAATGACATGAAATTCACAGTGGTTGTAGGAGATGTTGCTGGGATCTTGGCTCAGGAAAAAAAAATGATTAGGCCACAACCCATGGAATACAAATACTCGTGGAAAAGCTGGGGAAAGGCTAAAATCATAGGGGCAGATGTACAGAACACCACCTTCATCATCGACGGCCCAAACACCCCAGAATGCCCTGATGATCAAAGAGCGTGGAACATTTGGGAAGTTGAGGATTATGGATTTGGAATTTTCACGACAAACATATGGCTGAAATTGCGTGACTCCTACACCCAAGTGTGTGACCACCGGCTTATGTCAGCTGCCATCAAGGACAGCAAGGCAGTTCACGCTGACATGGGGTACTGGATAGAAAGTGAAAAGAACGAGACCTGGAAGCTGGCAAGAGCCTCTTTCATAGAAGTCAAAACATGTATTTGGCCAAAATCCCACACTCTATGGAGCAATGGAGTTCTGGAAAGTGAAATGATAATTCCAAAGATCTATGGAGGACCAATATCTCAGCACAACTACAGACCAGGATATTTCACACAAACGGCAGGGCCGTGGCACCTAGGCAAGTTGGAACTGGATTTTGATTTGTGTGAGGGTACCACAGTTGTTGTGGATGAACATTGTGGAAATCGAGGGCCATCTCTTAGGACCACAACAGTCACAGGAAAGATAATCCATGAATGGTGTTGCAGATCTTGTACGCTACCACCCTTACGTTTCAGAG
>Guangzhou/2014/6
ATGTGTAATTAATTGGAAAGGTAGAGAACTCAAATGTGGAAGTGGCATTTTTGTCACCAATGAAGTTCACACTTGGACAGAGCAATACAAATTTCAAGCTGATTCCCCAAAGAGACTATCAGCAGCCATTGGGAAGGCATGGGAGGAGGGTGTGTGTGGAATTCGATCAGCAACTCGTCTCGAGAACATCATGTGGAAGCAAATATCAAATGAATTGAACCACATCTTACTCGAAAATGACATGAAATTCACAGTGGTTGTAGGAGATGTTGCTGGGATCTTGGCTCAGGGAAAAAAAATGATTAGGCCACAACCCATGGAATACAAATACTCGTGGAAAAGCTGGGGAAAGGCTAAAATCATAGGGGCAGATGTACAGAACACCACCTTCATCATCGACGGCCCAAACACCCCAGAATGCCCTGATGATCAAAGAGCGTGGAACATTTGGGAAGTTGAGGATTATGGATTTGGAATTTTCACGACAAACATATGGCTGAAATTGCGTGACTCCTACACCCAAGTGTGTGACCACCGGCTTATGTCAGCTGCCATCAAGGACAGCAAGGCAGTTCACGCTGACATGGGGTACTGGATAGAAAGTGAAAAGAACGAGACCTGGAAGCTGGCAAGAGCCTCTTTCATAGAAGTCAAAACATGTATTTGGCCAAAATCCCACACTCTATGGAGCAATGGAGTTCTGGAAAGTGAAATGATAATTCCAAAGATCTATGGAGGACCAATATCTCAGCACAACTACAGACCAGGATATTTCACACAAACGGCAGGGCCGTGGCACCTAGGCAAGTTGGAACTGGATTTTGATTTGTGTGAGGGTACCACAGTTGTTGTGGATGAACATTGTGGAAATCGAGGGCCATCTCTTAGGACCACAACAGTCACAGGAAAGATAATCCATGAATGGTGTTGCAGATCTTGTACGCTACCACCCTTACGTTTCAGAG
>HQ891315/Sri_Lanka/2009
AUGCGUAAUUAAUUGGAAGGGUAGAGAACUCAAAUGUGGAAGUGGCAUUUUUGUCACCAAUGAAGUUCACACUUGGACAGAGCAAUACAAAUUUCAAGCUGACUCCCCAAAAAGACUAUCAGCAGCCAUCGGGAAGGCAUGGGAGGAGGGUGUGUGUGGAAUUCGAUCAGCAACUCGUCUCGAGAACAUCAUGUGGAAGCAAAUAUCAAAUGAACUGAACCACAUCUUACUUGAAAAUGACAUGAAAUUCACAGUGGUUGUAGGAGAUGUUGCUGGGAUCUUGGCUCAAGGGAAGAAAAUGAUUAGGCCACAACCCAUGGAACACAAAUACUCGUGGAAAAAUUGGGGAAAGGCUAAAAUCAUAGGGGCAGAUGUACAGAACUCCACCUUCAUCAUUGACGGCCCAAACACCCCAGAAUGCUCUGAUGACCAAAGAGCAUGGAACAUCUGGGAAGUUGAGGACUAUGGAUUUGGAAUUUUCACGACAAACAUAUGGCUGAAAUUGCGUGACUCCUACACCCAAGUGUGUGACCACCGGCUAAUGUCAGCUGCCAUCAAGGACAGCAAGGCAGUUCACGCUGACAUGGGGUACUGGAUAGAAAGUGAAAAGAACGAGACCUGGAAGCUGGCAAGAGCCUCCUUCAUAGAAGUUAAAACAUGUAUUUGGCCAAAAUCCCACACUCUAUGGAGCAAUGGAGUUCUGGAAAGUGAAAUGAUAAUUCCAAAGAUCUAUGGAGGACCAAUAUCUCAGCAUAACUACAGACCAGGAUAUUUCACACAAACGGCAGGGCCGUGGCACCUAGGCAAGUUGGAAUUGGAUUUUGAUUUGUGUGAGGGUACCACAGUCGUUGUGGAUGAACAUUGUGGAAAUCGAGGACCAUCUCUUAGGACCACAACAGUCACAGGAAAGAUAAUUCAUGAAUGGUGUUGCAGAUCUUGUACGCUACCACCCUUACGUUUCAGAG
>JQ692085/India/2010
GUGUGUGAUCAACUGGAAGGGCAGAGAACUCAAGUGUGGAAGUGGCAUCUUUGUCACUAAUGAAGUCCACACUUGGACAGAGCAAUAUAAAUUCCAGGCUGACUCCCCAAAAAGACUAUCAGCAGCCAUUGGGAAGGCAUGGGAGGAAGGCGUGUGUGGAAUUCGAUCAGCCACACGUCUUGAGAACAUCAUGUGGAAGCAAAUAUCAAAUGAAUUGAACCACAUUCUACUUGAAAAUGACAUGAAAUUUACAGUGGUUGUAGGAGACGCCAAUGGAAUCUUGACCCAAGGAAAAAAGAUGAUUAGGCCACAACCCAUGGAACACAAAUACUCAUGGAAAAGCUGGGGAAAAGCCAAAAUCAUAGGAGCAGAUACACAGAAUACUACCUUCAUCAUCGACGGCCCAGAUACUCCAGAAUGCCCCGAUGACCAGAGAGCAUGGAACAUUUGGGAAGUUGAGGACUAUGGGUUUGGAGUUUUCACGACAAACAUAUGGCUGAAAUUGCGUGACUCCUACACCCAAAUGUGUGACCACCGGCUAAUGUCAGCUGCCAUCAAGGACAGCAAGGCAGUCCAUGCUGACAUGGGGUACUGGAUAGAAAGUGAAAAGAACGAGACCUGGAAGCUAGCGAGAGCCUCCUUCAUAGAAGUGAAGACAUGCAUCUGGCCAAGAUCCCACACUCUAUGGAGCAAUGGAGUCUUGGAAAGUGAAAUGAUAAUCCCAAAGAUAUAUGGAGGACCAAUAUCUCAGCACAACUACAGACCAGGGUAUUUCACACAAACAGCAGGGCCAUGGCACCUAGGCAAGUUGGAACUAGACUUUAAUUUGUGUGAAGGCACCACAGUUGUUGUGGAUGAACAUUGUGGAAAUCGAGGUCCAUCUCUUAGAACUACAACAGUCACAGGAAAGAUAAUCCAUGAAUGGUGUUGCAGAUCCUGCACGCUACCCCCCUUACGCUUCAGAG
>JQ917404/India/2009
GUGUGUGAUCAACUGGAAGGGCAGAGAACUCAAGUGUGGAAGUGGCAUCUUUGUCACUAAUGAAGUCCACACUUGGACAGAGCAAUAUAAAUUUCAGGCUGACUCCCCAAAAAGACUAUCAGCAGCCAUUGGGAAGGCAUGGGAGGAAGGCGUGUGUGGAAUUCGAUCAGCCACACGUCUUGAGAACAUCAUGUGGAAGCAAAUAUCAAAUGAAUUGAACCACAUCCUACUUGAAAAUGACAUGAAAUUCACAGUGGUUGUAGGAGACGCCAAUGGAAUCUUGACCCAAGGAAAAAAGAUGAUUAGGCCACAACCCAUGGAACACAAAUAUUCAUGGAAAAGCUGGGGAAAAGCCAAAAUCAUAGGAGCAGAUACACAGAAUACUACCUUCAUCAUCGAUGGCCCAGACACUCCAGAAUGCCCCGAUGACCAGAGAGCAUGGAACAUUUGGGAAGUUGAGGACUAUGGGUUUGGAGUUUUCACGACAAACAUAUGGCUGAAAUUGCGUGACUCCUACACCCAAAUGUGUGACCACCGGCUAAUGUCAGCUGCCAUCAAGGACAGCAAGGCAGUCCAUGCUGACAUGGGGUACUGGAUAGAAAGUGAAAAGAACGAGACCUGGAAGCUAGCGAGAGCCUCCUUCAUAGAAGUGAAGACAUGCAUCUGGCCAAGAUCCCACACUCUAUGGAGCAAUGGAGUCUUGGAAAGUGAAAUGAUAAUCCCAAAGAUAUAUGGAGGACCAAUAUCUCAGCACAACUACAGACCAGGGUAUUUCACACAAACAGCAGGGCCAUGGCACCUAGGCAAGUUGGAACUAGACUUUAAUUUGUGUGAAGGCACCACAGUUGUUGUGGAUGAACAUUGUGGAAAUCGAGGUCCAUCUCUUAGAACUACAACAGUCACAGGAAAGAUAAUCCAUGAAUGGUGCUGCAGAUCCUGCACGCUACCCCCCUUACGCUUCAGAG
>KC172831/Laos/2008
AUGUGUAAUUAAUUGGAAAGGUAGAGAACUCAAAUGUGGAAGUGGCAUUUUUGUCACCAAUGAAGUUCACACUUGGACAGAGCAAUACAAAUUUCAAGCUGAUUCCCCAAAGAGACUAUCAGCAGCCAUUGGGAAGGCAUGGGAGGAGGGUGUGUGUGGAAUUCGAUCAGCAACUCGUCUCGAGAACAUCAUGUGGAAGCAAAUAUCAAAUGAAUUGAACCACAUCUUACUUGAAAAUGACAUGAAAUUCACAGUGGUUGUAGGAGAUGUUGCUGGGAUCUUGGCUCAAGGAAAAAAAAUGAUUAGGCCACAACCCAUGGAAUACAAAUACUCGUGGAAAAGCUGGGGAAAGGCUAAAAUCAUAGGGGCAGAUGUACAGAACACCACCUUCAUCAUCGACGGCCCAAACACCCUAGAAUGCCCUGAUGAUCAAAGAGCGUGGAACAUUUGGGAAGUUGAGGAUUAUGGAUUUGGAAUUUUCACGACAAACAUAUGGCUGAAAUUACGUGACUCCUACACCCAAGUGUGUGACCACCGGCUAAUGUCAGCUGCCAUCAAGGACAGCAAGGCAGUUCACGCUGACAUGGGGUACUGGAUAGAAAGUGAAAAGAACGAGACCUGGAAGCUGGCAAGAGCCUCUUUCAUAGAAGUCAAAACAUGUACCUGGCCAAAAUCCCACACUCUAUGGAGCAAUGGAGUUCUGGAAAGUGAAAUGAUAAUUCCAAAGAUCUAUGGAGGACCAAUAUCUCAGCACAACUACAGACCAGGAUAUUUCACACAAACGGCAGGGCCGUGGCACCUAGGCAAGUUGGAACUGGAUUUUGAUUUGUGUGAGGGUACCACAGUUGUUGUGGAUGAACAUUGUGGAAAUCGAGGACCAUCUCUUAGGACCACAACAGUCACAGGAAAGAUAAUUCAUGAAUGGUGUUGCAGAUCUUGUACGCUACCACCCUUACGUUUCAGAG
>KF184975/Angola/2013
AUGUGUAAUCAAUUGGAAGGGCAGAGAACUCAAAUGUGGAAGUGGCAUUUUUGUCACUAACGAAGUCCACACUUGGACAGAGCAAUACAAAUUCCAAGCUGACUCCCCAAAAAGACUGUCAGCAGCCAUUGGGAAGGCAUGGGAGGAGGGCGUGUGUGGAAUACGAUCAGCCACACGUCUGGAGAACGUCAUGUGGAAGCAAAUAUCAAAUGAAUUGAACCAUAUUCUACUUGAAAACGACAUGAAAUUCACAGUGGUUGUGGGAGAUGUUAAUGGAAUCUUGGCCCAGGGGAAGAAAAUGGUUAGGCCACAACCCAUGGAACACAAAUACUCAUGGAAAAGUUGGGGAAAAGCCAAAAUCAUAGGAGCAGAUAUACAGAAUACCACCUUCAUCAUCGACGGUCCAGACACUCCAGAAUGCCCCGAUGACCAAAGAGCAUGGAACAUUUGGGAAGUUGAGGACUAUGGGUUUGGAAUCUUCACGACAAACAUAUGGCUGAAAUUGCGUGAUUCCUACACCCAAAUGUGUGACCACCGGCUGAUGUCAGCUGCCAUCAAGGACAGUAAGGCAGUCCAUGCUGACAUGGGGUACUGGAUAGAAAGUGAAAAGAACGAGACCUGGAAGCUAGCGAGAGCCUCAUUCAUAGAAGUCAAGACAUGCAUCUGGCCAAAAUCCCACACUCUAUGGAGUAAUGGAGUUUUGGAAAGUGAAAUGAUAAUCCCAAAGAUAUAUGGAGGACCAACAUCUCAGCACAACUACAGACCAGGGUAUUUCACACAAACAGCAGGACCAUGGCACCUAGGCAAGUUGGAACUAGAUUUUGAUUUGUGCGAAGGCACCACAGUAGUUGUGGAUGAACAUUGUGGAAAUCGAGGUCCAUCUCUUAGAACCACAACAGUCACAGGAAAGAUAAUCCAUGAAUGGUGUUGUAGAUCCUGCACGUUACCCCCCUUACGUUUUAAAG
>KF289072/India/2011
GUGUGUGAUCAACUGGAAGGGCAGAGAACUCAAGUGUGGAAGUGGCAUCUUUGUCACUAAUGAAGUCCACACUUGGACAGAGCAAUAUAAAUUCCAGGCUGACUCCCCAAAAAGACUAUCAGCAGCCAUUGGGAAGGCAUGGGAGGAAGGCGUGUGUGGAAUUCGAUCAGCCACACGUCUUGAGAACAUCAUGUGGAAGCAAAUAUCAAAUGAAUUGAACCACAUUCUACUUGAAAAUGACAUGAAAUUUACAGUGGUUGUAGGAGACGCCAAUGGAAUCUUGACCCAAGGAAAAAAGAUGAUUAGGCCACAACCCAUGGAACACAAAUACUCAUGGAAAAGCUGGGGAAAAGCCAAAAUCAUAGGAGCAGAUACACAGAAUACUACCUUCAUCAUCGACGGCCCAGACACUCCAGAAUGCCCCGAUGACCAGAGAGCAUGGAACAUUUGGGAAGUUGAGGACUAUGGGUUUGGAGUUUUCACGACAAACAUAUGGCUGAAAUUGCGUGACUCCUACACCCAAAUGUGUGACCACCGGCUAAUGUCAGCUGCCAUCAAGGACAGCAAGGCAGUCCAUGCUGACAUGGGGUACUGGAUAGAAAGUGAAAAGAACGAGACCUGGAAGCUAGCGAGAGCCUCCUUCAUAGAAGUGAAGACAUGCAUCUGGCCAAGAUCCCACACUCUAUGGAGCAAUGGAGUCUUGGAAAGUGAAAUGAUAAUCCCAAAGAUAUAUGGAGGACCAAUAUCUCAGCACAACUACAGACCAGGGUAUUUCACACAAACAGCAGGGCCAUGGCACCUAGGCAAGUUGGAACUAGACUUUAAUUUGUGUGAAGGCACCACAGUUGUUGUGGAUGAACAUUGUGGAAAUCGAGGUCCAUCUCUUAGAACUACAACAGUCACAGGAAAGAUAAUCCAUGAAUGGUGUUGCAGAUCCUGCACGCUACCCCCCUUACGCUUCAAAG
>KF887994/Thailand/2013
AUGUGUAAUUAAUUGGAAAGGUAGAGAACUCAAAUGUGGAAGUGGCAUUUUUGUCACCAAUGAAGUUCACACUUGGACAGAGCAAUACAAAUUUCAAGCUGACUCCCCAAAGAGACUAUCAGCAGCCAUCGGGAAGGCAUGGGAGGAGGGUGUGUGUGGAAUUCGAUCAGCAACUCGUCUCGAGAACAUCAUGUGGAAGCAAAUAUCAAAUGAACUGAAUCACAUCUUACUUGAAAAUGACAUGAAAUUCACAGUGGUUGUAGGAGAUGUUGCUGGGAUCUUGGCUCAAGGAAAGAAAAUGAUUAGGCCACAACCCAUGGAAUACAAAUACUCGUGGAAAAGCUGGGGAAAGGCUAAAAUCAUAGGGGCAGAUGUACAGAACACCACCUUUAUCAUCGACGGCCCAAACACCCCAGAAUGCCCUGAUGACCAAAGAGCAUGGAACAUUUGGGAAGUUGAGGACUAUGGAUUUGGAAUUUUCACGACAAACAUAUGGCUGAAACUGCGUGAUUCCUAUACCCAAGUGUGUGACCACCGGCUAAUGUCAGCUGCCAUCAAGGACAGCAAGGCAGUUCACGCUGACAUGGGGUACUGGAUAGAAAGUGAAAAGAACGAGACCUGGAAGCUGGCAAGAGCUUCUUUCAUAGAAGUUAAAACAUGUAUCUGGCCAAAAUCCCACACUCUAUGGAGUAAUGGAGUUCUGGAAAGUGAAAUGAUAAUUCCAAAGAUCUAUGGAGGACCAAUAUCUCAGCACAACUACAGACCAGGAUAUUUCACACAAACAGCAGGGCCGUGGCACCUGGGCAAGUUGGAACUGGAUUUUGAUUUGUGUGAGGGCACCACAGUUGUUGUGGAUGAACAUUGUGGAAAUCGAGGACCAUCUCUUAGGACCACAACAGUCACAGGAAAGAUAAUUCAUGAAUGGUGUUGCAGAUCUUGCACGCUACCACCCUUACGUUUCAGAG
>KF955445/Cambodia/2003
AUGUGUAAUUAACUGGAAAGGUAGAGAACUCAAAUGUGGAAGUGGCAUUUUUGUCACCAAUGAAGUUCAUACUUGGACAGAGCAAUACAAAUUUCAAGCUGAUUCCCCAAAGAGACUAUCAGCAGCCAUUGGGAAGGCAUGGGAGGAAGGUGUGUGUGGAAUUCGAUCAGCAACUCGUCUCGAGAACAUCAUGUGGAAACAAAUAUCAAAUGAAUUGAACCACAUCUUACUUGAAAAUGACAUGAAACUCACAGUGGUUGUAGGAGAUGUUGCUGGGAUCUUGGCUCAAGGAAAGAAAAUGAUUAGGCCACAACCCAUGGAAUAUAAAUACUCGUGGAAAAGCUGGGGAAAGGCUAAAAUCAUAGGGGCAGAUGCACAGAACACCACCUUCAUCAUCGACGGCCCAAACACCCCGGAAUGCCCUGAUGAUCAAAGAGCAUGGAACAUUUGGGAAGUUGAGGAUUAUGGAUUUGGAAUUUUCACGACAAACAUAUGGCUGAAAUUGCGUGACUCCUACACCCAAGUGUGUGACCACCGGCUAAUGUCAGCUGCCAUCAAGGACAGCAAGGCAGUUCACGCUGACAUGGGGUACUGGAUAGAAAGUGAAAAGAACGAGACCUGGAAGCUGGCAAGAGCCUCUUUCAUAGAAGUCAAAACAUGUAUCUGGCCAAAAUCCCACACUCUAUGGAGCAAUGGAGUUCUGGAAAGUGAAAUGAUAAUUCCAAAGAUCUAUGGAGGACCAAUAUCUCAGCACAACUACAGACCAGGAUAUUUCACACAAACGGCAGGGCCGUGGCACCUAGGCAAGUUGGAACUGGAUUUUGAUUUGUGUGAGGGUACCACAGUUGUUGUGGAUGAACAUUGUGGAAAUCGAGGACCAUCUCUUAGGACCACAACAGUCACAGGAAAGAUAAUUCAUGAAUGGUGUUGCAGAUCUUGUACGCUACCACCCUUACGUUUCAGAG
>KF971871/Guangdong/2013
AUGUGUAAUUAAUUGGAAAGGUAGAGAACUCAAAUGUGGAAGUGGCAUUUUUGUCACCAAUGAAGUUCACACUUGGACAGAGCAAUACAAAUUUCAAGCUGAUUCCCCAAAGAGACUAUCAGCAGCCAUUGGGAAGGCAUGGGAGGAGGGUGUGUGUGGAAUUCGAUCAGCAACUCGUCUCGAGAACAUCAUGUGGAAGCAAAUAUCAAAUGAAUUGAACCACAUCUUACUUGAAAAUGACAUGAAAUUCACAGUGGUUGUAGGAGAUGUUGCUGGGAUCUUGGCUCAGGGAAAAAAAAUGAUUAGGCCACAACCCAUGGAAUACAAAUACUCGUGGAAAAGCUGGGGAAAGGCUAAAAUCAUAGGGGCAGAUGUACAGAACACCACCUUCAUCAUCGACGGCCCAAACACCCCAGAAUGCCCUGAUGAUCAAAGAGCGUGGAACAUUUGGGAAGUUGAGGAUUAUGGAUUUGGAAUUUUCACGACAAACAUAUGGCUGAAAUUGCGUGACUCCUACACCCAAGUGUGUGACCACCGGCUUAUGUCAGCUGCCAUCAAGGACAGCAAGGCAGUUCACGCUGACAUGGGGUACUGGAUAGAAAGUGAAAAGAACGAUACCUGGAAGCUGGCAAGAGCCUCUUUCAUAGAAGUCAAAACAUGUAUUUGGCCAAAAUCCCACACUCUAUGGAGUAAUGGAGUUCUGGAAAGUGAAAUGAUAAUUCCAAAGAUCUAUGGAGGACCAAUAUCUCAGCACAACUACAGACCAGGAUAUUUCACACAAACGGCAGGGCCGUGGCACCUAGGCAAGUUGGAACUGGAUUUUGAUUUGUGUGAGGGUACCACAGUUGUUGUGGAUGAACAUUGUGGAAAUCGAGGGCCAUCUCUUAGGACCACAACAGUCACAGGAAAGAUAAUCCAUGAAUGGUGUUGCAGAUCUUGUACGCUACCACCCUUACGUUUCAGAG
>KJ438296/Guangzhou/2013
AUGUGUAAUUAAUUGGAAAGGUAGAGAACUCAAAUGUGGAAGUGGCAUUUUUGUCACCAAUGAAGUCCACACUUGGACAGAGCAAUACAAAUUUCAAGCUGACUCCCCAAAGAGACUAUCAGCAGCCAUUGGGAAGGCAUGGGAGGAGGGUGUGUGUGGAAUUCGAUCAGCAACUCGUCUCGAGAACAUCAUGUGGAAGCAAAUAUCAAAUGAAUUGAACCAUAUCUUACUUGAAAAUGACAUGAAAUUCACAGUGGUUGUAGGAGAUGUUGCUGGGAUCUUGGCUCAGGGAAAAAAAAUGAUUAGGCCACAACCCAUGGAAUACAAAUACUCGUGGAAAAGCUGGGGAAAGGCUAAAAUCAUAGGGGCAGAUGUACAGAACACCACCUUCAUCAUCGACGGCCCAAACACCCCAGAAUGCCCUGAUGAUCAAAGAGCGUGGAACAUUUGGGAAGUUGAGGAUUAUGGAUUUGGAAUUUUCACGACAAACAUAUGGCUGAAAUUGCGUGACUCCUACACCCAAGUGUGUGACCACCGGCUUAUGUCAGCUGCCAUCAAGGACAGCAAGGCAGUUCACGCUGACAUGGGGUACUGGAUAGAAAGUGAAAAGAACGAGACCUGGAAGCUGGCAAGAGCCUCUUUCAUAGAAGUCAAAACAUGUAUUUGGCCAAAAUCCCACACUCUAUGGAGUAAUGGAGUUCUGGAAAGUGAAAUGAUAAUUCCAAAGAUCUAUGGAGGACCAAUAUCUCAGCACAACUACAGACCAGGAUAUUUCACACAAACGGCAGGGCCGUGGCACCUAGGCAAGUUGGAACUGGAUUUUGAUUUGUGUGAGGGUACCACAGUUGUUGUGGAUGAACAUUGUGGAAAUCGAGGACCAUCUCUUAGGACCACAACAGUCACAGGAAAGAUAAUCCAUGAAUGGUGUUGCAGAUCUUGUACGCUACCACCCUUACGUUUCAGAG
>U88535/Nauru_Island/1974
AUGUGUAAUCAACUGGAAAGGCAGAGAACUCAAAUGUGGAAGCGGCAUUUUUGUCACCAAUGAAGUCCACACCUGGACAGAGCAAUAUAAAUUCCAGGCCGACUCCCCUAAGAGACUAUCAGCGGCCAUUGGGAAGGCAUGGGAGGAGGGUGUGUGUGGAAUUCGAUCAGCCACUCGUCUCGAGAACAUCAUGUGGAAGCAAAUAUCAAAUGAAUUAAACCACAUCUUACUUGAAAAUGACAUGAAAUUUACAGUGGUCGUAGGAGACGUUAGUGGAAUCUUGGCCCAAGGAAAGAAAAUGAUUAGGCCACAACCCAUGGAACACAAAUACUCGUGGAAAAGCUGGGGAAAAGCCAAAAUCAUAGGAGCAGAUGUACAGAAUACCACCUUCAUCAUCGACGGCCCAAACACCCCAGAAUGCCCUGAUAACCAAAGAGCAUGGAACAUUUGGGAAGUUGAAGACUAUGGAUUUGGAAUUUUCACGACAAACAUAUGGUUGAAAUUGCGUGACUCCUACACUCAAGUGUGUGACCACCGGCUAAUGUCAGCUGCCAUCAAGGAUAGCAAAGCAGUCCAUGCUGACAUGGGGUACUGGAUAGAAAGUGAAAAGAACGAGACUUGGAAGUUGGCAAGAGCCUCCUUCAUAGAAGUUAAGACAUGCAUCUGGCCAAAAUCCCACACUCUAUGGAGCAAUGGAGUCCUGGAAAGUGAGAUGAUAAUCCCAAAGAUAUAUGGAGGACCAAUAUCUCAGCACAACUACAGACCAGGAUAUUUCACACAAACAGCAGGGCCGUGGCACUUGGGCAAGUUAGAACUAGAUUUUGAUUUAUGUGAAGGUACCACUGUUGUUGUGGAUGAACAUUGUGGAAAUCGAGGACCAUCUCUUAGAACCACAACAGUCACAGGAAAGACAAUCCAUGAAUGGUGCUGUAGAUCUUGCACGUUACCCCCCCUACGUUUCAAAG
