# Supplementary material for: Clinical and epidemiological features of the 2014 large-scale dengue outbreak in Guangzhou city, China
Source: BMC Infect Dis. 2016 Mar 1;16:102. doi: 10.1186/s12879-016-1379-4 (PMC4774186; doi:10.1186/s12879-016-1379-4)
Supplement: Additional file 4: — Alignment file of DENV2 NS1 gene. (TXT 26 kb) [file 12879_2016_1379_MOESM4_ESM.txt]

>AF100465/Venezuela/1987
AUAUUCGUCACAGAUAACGUGCAUACAUGGACAGAACAAUACAAGUUCCAGCCAGAAUCCCCUUCAAAACUGGCUUCAGCCAUCCAGAAAGCUCACGAAGAAGGCAUCUGUGGAAUCCGCUCAGUAACAAGACUGGAAAAUCUUAUGUGGAAACAGAUAACAUCAGAAUUGAAUCAUAUUCUAUCAGAAAAUGAAGUGAAACUGACCAUCAUGACAGGAGACAUCAAAGGAAUCAUGCAGGUAGGAAAACGAUCUCUGCGGCCUCAACCCACUGAGUUGAGGUAUUCAUGGAAAACAUGGGGUAAAGCGAAAAUGCUCUCCACAGAACUCCACAAUCAGACUUUCCUCAUUGAUGGUCCCGAAACAGCGGAAUGCCCCAACACAAACAGAGCUUGGAAUUCACUAGAAGUUGAGGACUAUGGCUUUGGAGUAUUCACUACUAAUAUAUGGCUAAGACUGAGAGAAAAGCAGGAUGUAUUUUGUGACUCAAAACUCAUGUCAGCGGCCAUAAAGGACAACAGAGCCGUCCAUGCUGAUAUGGGUUACUGGAUAGAAAGCGCACUCAAUGAUACAUGGAAGAUAGAGAAAGCUUCUUUCAUUGAAGUCAAAAGUUGCCACUGGCCAAAGUCACACACUCUAUGGAGUAAUGGAGUGCUAGAAAGCGAGAUGGUAAUUCCAAAGAAUUUCGCUGGACCAGUGUCACAACAUAAUAACAGACCAGGCUAUCACACACAAACAGCAGGACCUUGGCAUCUAGGCAAGCUUGAGAUGGACUUUGAUUUCUGCGAAGGGACCACAGUGGUGGUAACCGAGGAAUGUGGAAACAGAGGGCCUUCUUUAAGAACAACCACUGCCUCAGGAAAACUCAUAACGGAAUGGUGUUGCCGAUCUUGCACACUACCACCACUAAGAUACAGAGGUGAGGAUGGAUGCUGGUACGGGAUGGAAAUCAGACCAUUGAAAGAGAAAGAAGAAAAUCUGGUCAGUUCUCUGGUCACAGCC
>AF119661/Hainan/1985
AUUUUCAUCACAGAUAACGUGCACACAUGGACAGAACAAUACAAGUUCCAACCAGAAUCCCCUUCAAAACUAGCUUCAGCUAUCCAAAAAGCUCAUGAAGAAGGCAUUUGUGGAAUCCGCUCAGUAACAAGACUGGAGAAUCUGAUGUGGAAACAAAUAACACCAGAAUUGAAUCACAUUCUAUCAGAAAAUGAGGUGAAGUUGACCAUUAUGACAGGAGACAUUAAAGGAAUCAUGCAGGCAGGAAAACGAUCUCUGCGGCCCCAGCCCACUGAGCUGAAGUAUUCAUGGAAAACAUGGGGAAAGGCGAAAAUGCUCUCCACAGAAUCUCACAACCAGACCUUUCUCAUUGAUGGCCCUGAAACAGCAGAAUGCCCCAACACAAACAGAGCUUGGAACUCGCUGGAAGUUGAAGACUAUGGUUUUGGAGUUUUCACCACCAAUAUAUGGCUAAAAUUGAGAGAAAAACAGGAUGUGUUUUGUGACUCAAAACUCAUGUCAGCAGCCAUAAAAGACAACAGAGCCGUCCAUGCCGAUAUGGGUUAUUGGAUAGAAAGUGCACUCAAUGACACAUGGAAGAUGGAGAAGGCCUCUUUCAUUGAAGUUAAAAGCUGCCACUGGCCAAAGUCACACACCCUCUGGAGUAAUGGAGUAUUAGAAAGUGAGAUGAUAAUUCCAAAAAGUUUUGCUGGGCCAGUGUCACAACACAACUACAGACCAGGCUAUUACACGCAGACAGCAGGACCUUGGCAUCUAGGUAAGCUUGAGAUGGACUUUGAUUUCUGCGAAGGAACUACAGUGGUGGUGACUGAGGACUGCGGAAAUAGAGGACCCUCUUUAAGAACGACCACUGCCUCUGGAAAACUCAUAACAGAAUGGUGCUGCCGAUCCUGCACAUUACCACCGCUAAGAUACAGAGGUGAGGAUGGAUGCUGGUAUGGGAUGGAAAUCAGACCAUUGAAAGAGAAAGAAGAGAGUUUGGUCGACUCCUUGGUCACAGCC
>AF204178/Guangxi/1987
AUUUUCAUCACAGACGACGUGCACACAUGGACAGAACAAUACAAGUUCCAACCAGAAUCCCCUUCAAAACUAGCUUCAGCUAUCCAGAAAGCUCAUGAAGAGGGCAUUUGUGGAAUCCGCUCAGUAACAAGACUGGAAAAUCUGAUGUGGAAACAAAUAACACCAGAAUUGAAUCACAUUCUAUCAGAAAAUGAGGUGAAGUUGACUAUUAUGACAGGAGACAUCAAAGGAAUCAUGCAGGCAGGAAAACGAUCUCUGCGGCCCCAGCCCACUGAGCUGAAGUAUUCAUGGAAAACAUGGGGCAAAGCGAAAAUGCUCUCUACAGAGUCUCAUAACCAGACCUUUCUCAUUGAUGGCCCCGAAACAGCAGAAUGCCCCAACACAAACAGAGCUUGGAAUUCGCUGGAAGUUGAAGACUAUGGCUUUGGAGUAUUCACCACCAAUAUAUGGCUAAAGUUGAGAGAAAAGCAGGAUGUAUUCUGCGACUCAAAACUCAUGUCAGCGGUCAUAAAAGACAACAGAGCCGCCCAUGCCGAUAUGGGUUAUUGGAUAGAAAGUGCACUCAAUGACACAUGGAAGAUAGAGAAAGCCUCUUUCAUCGAAGUUAAAAGCUGCCACUGGCCAAAGUCACACACCCUCUGGAGUAAUGGAGUGCUAGAAAGUGAGAUGAUAAUUCCAAAGAAUUUCGCUGGACCAGUGUCACAACACAACUACAGACCAGGCUACCAUACACAAACAGCAGGACCAUGGCAUCUAGGUAAGCUUGAGAUGGACUUUGAUUUCUGCGAAGGAACCACAGUGGUGGUGACUGAGGACUGUGGAAAUAGAGGACCCUCUUUAAGAACAACUACUGCCUCUGGAAAACUCAUAACAGAAUGGUGCUGCCGAUCUUGCACAUUACCACCGCUAAGAUACAGAGGUGAGGACGGAUGCUGGUACGGGAUGGAAAUCAGACCAUUGAAAGAGAAAGAAGAGAAUUUGGUCAACUCCUUGGUCACAGCC
>AY858035/Indonesia/2004
AUUUUUAUCACAGACAACGUACACACAUGGACAGAACAAUACAAAUUCCAACCAGAAUCCCCUUCAAAGCUGGCUUCAGCUAUCCAGAAGGCUCAUGAAGAAGGCAUUUGUGGAAUCCGCUCAGUAACAAGACUGGAGAAUCUGAUGUGGAAACAAAUAACACCAGAACUGAAUCACAUUCUAUCAGAAAAUGAGGUAAAGCUGACUAUCAUGACAGGAGACAUUAAAGGAAUCAUGCAGGCAGGAAAACGAUCCCUGCGGCCUCAACCCACUGAGCUGAAGUACUCUUGGAAAACAUGGGGCAAAGCGAAAAUGCUCUCCACAGAACUCCAUAACCACACCUUUCUCAUUGAUGGCCCCGAAACAGCAGAAUGUCCCAACACAAACAGAGCUUGGAACUCACUAGAAGUUGAAGACUAUGGCUUUGGAGUAUUCACCACCAACAUAUGGCUGAAAUUGAAAGAAAGGCAGGAUGUAUUUUGUGACUCAAAACUCAUGUCAGCAGCCAUAAAAGACAACAGAGCCGUCCACGCCGAUAUGGGUUAUUGGAUAGAAAGCGCACUCAAUGACACAUGGAAGAUUGAGAAAGCCUCUUUUAUUGAAGUUAAAAGCUGCCACUGGCCAAAGUCACACACUCUCUGGAGUAAUGGAGUGCUAGAAAGUGAGAUGAUAAUUCCAAAGAAUUUCGCAGGACCAGUGUCACAACACAAUUACAGACCAGGCUAUCAUACACAAACGGCAGGACCCUGGCAUCUAGGCAGGCUUGAGAUGGACUUUGAUUUCUGCGAAGGAACCACAGUGGUGGUGACUGAGGACUGUGGAAAUAGAGGACCCUCUUUAAGAACAACUACUGCUUCUGGAAAACUCAUAACAGAGUGGUGCUGCCGAUCUUGCACAUUACCACCGCUAAGGUACAGAGGUGAGGAUGGAUGCUGGUAUGGAAUGGAAAUUAGACCAUUGAAAGAGAAAGAAGAGAACUUGGUCAACUCUUUGGUCACAGCC
>EU596488/Puerto_Rico/2007
AUCUUCAUUACAGAUAACGUGCACACAUGGACAGAACAAUACAAGUUCCAACCAGAAUCCCCUUCAAAACUAGCUUCAGCUAUCCAAAAAGCUCAUGAAGAGGGCAUUUGUGGAAUCCGCUCAGUAACAAGAUUGGAGAAUCUGAUGUGGAAACAAAUAACACCAGAAUUGAAUCACAUUCUAUCAGAAAAUGAGGUAAAGUUGACCAUUAUGACAGGAGACAUUAAAGGAAUCAUGCAGGCAGGAAAACGAUCUUUGCGGCCCCAGCCCACUGAGCUGAAGUACUCAUGGAAAACAUGGGGAAAGGCGAAAAUGCUCUCCACAGAGUCUCACAAUCAGACCUUUCUUAUUGAUGGCCCUGAAACAGCAGAAUGCCCCAACACAAACAGAGCUUGGAAUUCGCUGGAAGUUGAAGACUAUGGUUUUGGAGUUUUUUCCACAAAUAUAUGGCUAAAACUGAGAGAAAAACAGGAUGUAUUUUGUGACUCAAAACUUAUGUCAGCGGCCAUAAAAGACAACAGAGCCGUCCAUGCCGAUAUGGGUUAUUGGAUAGAAAGUGCACUCAAUGACACAUGGAAGAUGGAGAAAGCCUCUUUCAUUGAAAUCAAAAGCUGCCACUGGCCAAAGUCGCACACCCUCUGGAGCAAUGGAGUAUUGGAAAGUGAGAUGAUAAUCCCAAAAAAUUUUGCCGGGCCAGUGUCACAACACAACUACAGACCAGGCUACCACACACAAACAGCAGGACCUUGGCACCUAGGUAAGCUCGAGAUGGACUUCGAUUUCUGUGAAGGAACCACAGUGGUGGUGACUGAGGACUGUGGAAAUAGAGGACCCUCUUUAAGAACGACCACUGCCUCUGGAAAACUCAUAACAGAAUGGUGCUGCCGAUCCUGCACACUACCACCUCUAAGAUACAGAGGUGAGGAUGGAUGCUGGUACGGGAUGGAAAUCAGACCAUUGAAAGAGAAAGAGGAGAAUCUGGUCAACUCCUUGGUCACAGCC
>FJ196851/Guangdong/2003
AUUUUCAUCACAGACAACGUGCGCACAUGGACAGAACAAUACAAGUUCCAACCAGAAUCCCCUUCAAAACUAGCUUCAGCUAUCCAGAAAGCUCAAGAAGAGGGAAUUUGUGGGAUCCGCUCAGUGACAAGAUUGGAGAACCUAAUGUGGAAACAAAUAACACCAGAAUUGAAUCACAUUCUAGCAGAAAAUGAGGUAAAAUUAACUAUCAUGACAGGAGACAUCAAAGGAACCAUGCAGGCAGGAAAACGAUCUCUGCGGCCUCAGCCCACUGAGCUAAAGUAUUCAUGGAAAACAUGGGGCAAAGCAAAAAUGCUCUCCACAGAGUCUCAUAACCAAACCUUUCUUAUUGAUGGCCCCGAAACAGCAGAAUGCCCCAACACAAAUAGAGCUUGGAACUCGUUGGAGGUUGAAGACUACGGUUUUGGAAUGUUCACCACCAAUAUAUGGCUACAAUUGAAAGAAAAACAGGAUGCAUUCUGCGACUCAAAACUCAUGUCAGCGGCCAUAAAAGACAACAGAGCCGUCCAUGCCGACAUGGGUUAUUGGAUAGAAAGUGCACUCAAUGACACAUGGAAGAUAGAGAAAGCUUCUUUCAUUGAAGUAAAAAACUGCCACUGGCCAAAGUCACACACCCUCUGGAGUAAUGGAGUGCUAGAAAGUGAGAUGAUAAUUCCAAAGAAUCUCGCUGGACCAGUGUCUCAACACAACUAUAGACCAGGCUAUCAUACACAAAUAGCAGGACCAUGGCAUCAAGGUAAGCCUGAGAUGGACUUUGAUUUCUGCGAUGGAACCACAGUGGUAGUGACUGAGGACUGCGGAAAUAGAGGACCCUCUUUAAGAACAACUACUGCCUCUGGAAAACUCAUAACAGAAUGGUGCUGCCGAUCUUGCACAUUACCACCCCUAAGAUACAGAGGUGAGGAUGGGUGCUGGUACGGGAUGGAAAUCAGACCGUUGAAAGAGAAAGAAGAAAAUUUGGUUAACUCCUUGGUCACAGCC
>FJ410233/Vietnam/2008
AUUUUCAUCACAGACAACGUGCACACAUGGACAGAACAAUACAAGUUCCAACCAGAAUCCCCUUCAAAACUAGCUUCAGCUAUCCAGAAAGCUCAAGAAGAGGGAAUUUGUGGGAUCCGCUCGGUAACAAGAUUGGAGAACCUAAUGUGGAAACAAAUAACACCAGAAUUGAAUCACAUUCUAGCAGAAAAUGAGGUGAAGUUGACUAUUAUGACAGGAGACAUCAAAGGAAUCAUGCAGGCAGGAAAACGAUCUUUGCGGCCUCAGCCCACUGAGCUAAAGUAUUCAUGGAAAACAUGGGGUAAAGCAAAAAUGCUCUCCACAGAGUCUUAUAAUCAAACCUUUCUCAUUGAUGGCCCCGAGACGGCAGAGUGCCCCAACACAAAUAGAGCUUGGAACUCGUUGGAGGUUGAAGACUACGGCUUUGGAGUGUUCACCACCAAUAUAUGGCUAAAAUUGAAAGAAAAACAGGAUGCAUUCUGCGACUCAAAACUCAUGUCGGCGGCCAUAAAAGACAACAGAGCCGUCCAUGCCGACAUGGGUUACUGGAUAGAAAGUGCACUCAAUGACACAUGGAAGAUAGAGAAAGCCUCUUUCAUUGAGGUAAAAAACUGCCACUGGCCAAAAUCACACACCCUCUGGAGUAAUGGAGUGCUAGAAAGUGAGAUGAUAAUCCCAAAGAAUCUCGCUGGACCAGUGUCUCAACACAACUAUAGACCAGGCUACCAUACACAAAUAGCAGGACCAUGGCACCUAGGUAAGCUUGAGAUGGACUUUAAUUUCUGCGAUGGAACCACAGUGAUAGUGACUGAGGACUGCGGAAAUAGAGGACCCUCUUUGAGAACAACUACUGCCUCUGGAAAACUCAUAACAGAAUGGUGCUGCCGAUCUUGCACAUUACCACCCCUAAGAUACAGAGGUGAGGAUGGGUGCUGGUACGGGAUGGAAAUCAGACCAUUGAAAGAGAAAGAAGAAAAUCUGGUUAACUCUUUGGUCACAGCC
>FJ906959/Papua_New_Guinea/2008
AUUUUCAUCACAGACAACGUGCACACAUGGACAGAACAAUACAAGUUCCAACCAGAAUCCCCUUCAAAACUAGCUUCAGCUAUCCAGAAAGCUCAUGAAGAGGGCAUUUGUGGAAUCCGCUCAGUAACAAGACUGGAAAAUCUGAUGUGGAAACAAAUAACACCAGAAUUGAAUCACAUUCUAUCAGAAAAUGAGGUGAAGUUGACUAUUAUGACAGGAGACAUCAAAGGAAUCAUGCAGGCAGGAAAACGAUCUCUGCAGCCCCAGCCCACUGAGCUGAAGUAUUCAUGGAAAACAUGGGGCAAAGCGAAAAUGCUCUCUACAGAGUCUCAUAACCAGACCUUUCUCAUUGAUGGCCCCGAAACAGCAGAAUGCCCCAACACAAACAGAGCUUGGAAUUCGCUGGAAGUUGAAGACUAUGGCUUUGGAGUAUUCACCACCAAUAUAUGGCUAAAGUUGAGAGAAAAGCAGGAUGUAUUCUGCGACUCAAAACUCAUGUCAGCGGCCAUAAAAGACAACAGAGCCGUCCAUGCCGAUAUGGGUUAUUGGAUAGAAAGUGCACUCAAUGACACAUGGAAGAUAGAGAAAGCCUCUUUCAUCGAAGUUAAAAGCUGCCACUGGCCAAAGUCACACACCCUCUGGAGUAAUGGAGUGUUAGAAAGUGAGAUGAUAAUUCCAAAGAAUUUCGCUGGACCAGUGUCACAACACAACUACAGACCAGGCUACCAUACACAAACAGCAGGACCAUGGCAUCUAGGUAAGCUUGAGAUGGACUUUGAUUUCUGCGAAGGAACCACAGUGGUGGUGACUGAGGACUGUGGAAAUAGAGGACCCUCUUUAAGAACAACUACUGCCUCUGGAAAACUCAUAACAGAAUGGUGCUGCCGAUCUUGCACAUUACCACCGCUAAGAUACAGAGGUGAGGACGGAUGCUGGUACGGGAUGGAAAUCAGACCAUUGAAAGAGAAAGAAGAGAAUUUGGUCAACUCCUUGGUCACAGCC
>GQ868631/Cambodia/2008
AUUUUCAUUACAGACAACGUGCACACAUGGACAGAACAAUACAAGUUCCAACCAGAAUCCCCUUCAAAACUAGCUUCAGCUAUCCAGAAAGCUCAAGAAGAGGGAAUUUGUGGGAUCCGCUCGGUAACAAGAUUGGAGAACCUAAUGUGGAAACAAAUAACACCAGAAUUGAAUCACAUUCUAGCAGAAAAUGAGGUGAAGUUAACCAUCAUGACAGGAGACAUCAAAGGAAUCAUGCAGGCAGGAAAACGAUCUUUGCGGCCUCAGCCCACUGAGCUAAAGUAUUCAUGGAAAACAUGGGGUAAAGCAAAAAUGCUCUCCACAGAGUCUUAUAACCAAACCUUUCUCAUUGAUGGCCCUGAGACAGCAGAGUGCCCCAACACAAAUAGAGCUUGGAACUCGUUGGAGGUUGAAGACUACGGCUUUGGAGUGUUCACCACCAAUAUAUGGCUAAAAUUGAAAGAAAAACAGGAUGCAUUCUGCGACUCAAAACUCAUGUCAGCGGCCAUAAAAGACAACAGAGCCGUCCAUGCCGACAUGGGUUACUGGAUAGAAAGUGCACUCAAUGACACAUGGAAGAUAGAGAAAGCCUCUUUCAUUGAAGUGAAAAACUGCCACUGGCCAAAAUCACACACCCUCUGGAGCAAUGGAGUGCUAGAAAGUGAGAUGAUAAUUCCAAAGAAUCUCGCUGGACCAGUGUCUCAACACAACUAUAGACCAGGCUACCAUACACAAAUAGCAGGACCAUGGCACCUAGGCAAGCUUGAGAUGGACUUUGAUUUCUGCGAUGGAACCACAGUGAUAGUGACUGAGGACUGCGGAAAUAGAGGACCCUCUUUGAGAACAACUACUGCCUCUGGAAAACUCAUAACAGAAUGGUGCUGCCGAUCUUGUACAUUACCACCCCUAAGAUACAGAGGUGAGGAUGGGUGCUGGUACGGGAUGGAAAUCAGACCAUUGAAAGAGAAAGAAGAAAAUCUGGUUAACUCCUUGGUCACAGCC
>Guangzhou/2014/1
ATTTTTATCACAGACAACGTACACACATGGACAGAACAATACAAATTCCAACCAGAATCCCCTTCAAAGCTGGCTTCAGCTATCCAGAAGGCTCATGAAGAAGGCATTTGTGGAATCCGCTCAGTAACAAGACTGGAGAATCTGATGTGGAAACAAATAACACCAGAACTGAATCACATTCTATCAGAAAATGAGGTAAAGTTGACTATCATGACAGGAGACATTAAAGGAATCATGCAGGCAGGAAAACGTTCCCTGCGGCCTCAACCCACTGAGCTGAAGTACTCCTGGAAAACATGGGGCAAGGCGAAAATGCTCTCCACAGAGCTTCATAACCACACTTTTCTCATTGATGGCCCCGAAACAGCAGAATGTCCCAACACAAACAGAGCTTGGAACTCACTAGAAGTTGAAGACTATGGCTTTGGAGTATTTACCACCAACATATGGCTGAAATTGAAAGAAAGGCAGGATGTATTTTGTGACTCAAAACTCATGTCAGCAGCCATAAAAGACAACAGAGCCGTCCACGCCGACATGGGTTATTGGATAGAAAGCGCACTCAATGACACATGGAAGATTGAGAAGGCCTCTTTTATTGAAGTTAAAAGCTGCCACTGGCCAAAGTCACACACTCTCTGGAGTAATGGAGTGCTAGAAAGTGAGATGATAATTCCAAAGAATTTTGCAGGACCAATGTCACAACACAATTACAGACCAGGCTATCATACACAAACGGCAGGACCCTGGCATCTAGGCAGGCTTGAAATGGACTTCGATTTCTGTGAAGGAACCACAGTGGTGGTGACTGAGGACTGTGGAAATAGAGGACCCTCTTTAAGAACAACTACTGCTTCTGGAAAACTCATAACAGAGTGGTGCTGCCGATCTTGCACATTACCACCGCTAAGGTACAGAGGTGAGGACGGATGCTGGTATGGAATGGAAATTAGACCATTGAAAGAGAAAGAAGAGAACTTGGTCAACTCTTTGGTCACAGCC
>Guangzhou/2014/2
ATTTTTATCACAGACAACGTACACACATGGACAGAACAATACAAATTCCAACCAGAATCCCCTTCAAAGCTGGCTTCAGCTATCCAGAAGGCTCATGAAGAAGGCATTTGTGGAATCCGCTCAGTAACAAGACTGGAGAATCTGATGTGGAAACAAATAACACCAGAACTGAATCACATTCTATCAGAAAATGAGGTAAAGTTGACTATCATGACAGGAGACATTAAAGGAATCATGCAGGCAGGAAAACGTTCCCTGCGGCCTCAACCCACTGAGCTGAAGTACTCCTGGAAAACATGGGGCAAGGCGAAAATGCTCTCCACAGAGCTTCATAACCACACTTTTCTCATTGATGGCCCCGAAACAGCAGAATGTCCCAACACAAACAGAGCTTGGAACTCACTAGAAGTTGAAGACTATGGCTTTGGAGTATTTACCACCAACATATGGCTGAAATTGAAAGAAAGGCAGGATGTATTTTGTGACTCAAAACTCATGTCAGCAGCCATAAAAGACAACAGAGCCGTCCACGCCGACATGGGTTATTGGATAGAAAGCGCACTCAATGACACATGGAAGATTGAGAAGGCCTCTTTTATTGAAGTTAAAAGCTGCCACTGGCCAAAGTCACACACTCTCTGGAGTAATGGAGTGCTAGAAAGTGAGATGATAATTCCAAAGAATTTTGCAGGACCAATGTCACAACACAATTACAGACCAGGCTATCATACACAAACGGCAGGACCCTGGCATCTAGGCAGGCTTGAAATGGACTTCGATTTCTGTGAAGGAACCACAGTGGTGGTGACTGAGGACTGTGGAAATAGAGGACCCTCTTTAAGAACAACTACTGCTTCTGGAAAACTCATAACAGAGTGGTGCTGCCGATCTTGCACATTACCACCGCTAAGGTACAGAGGTGAGGACGGATGCTGGTATGGAATGGAAATTAGACCATTGAAAGAGAAAGAAGAGAACTTGGTCAACTCTTTGGTCACAGCC
>Guangzhou/2014/3
ATTTTTATCACAGACAACGTACACACATGGACAGAACAATACAAATTCCAACCAGAATCCCCTTCAAAGCTGGCTTCAGCTATCCAGAAGGCCCATGAAGAAGGCATTTGTGGAATCCGCTCAGTAACAAGACTGGAGAATCTGATGTGGAAACAAATAACACCAGAACTGAATCACATTCTATCAGAAAATGAGGTAAAGTTGACTATCATGACAGGAGACATTAAAGGAATCATGCAGGCAGGAAAACGTTCCCTGCGGCCTCAACCCACTGAGCTGAAGTACTCCTGGAAAACATGGGGCAAGGCGAAAATGCTCTCCACAGAGCTTCATAACCACACTTTTCTCATTGATGGCCCCGAAACAGCAGAATGTCCCAACACAAACAGAGCTTGGAACTCACTAGAAGTTGAAGACTATGGCTTTGGAGTATTTACCACCAACATATGGCTGAAATTGAAAGAAAGGCAGGATGTATTTTGTGACTCAAAACTCATGTCAGCAGCCATAAAAGACAACAGAGCCGTCCACGCCGACATGGGTTATTGGATAGAAAGCGCACTCAATGACACATGGAAGATTGAGAAGGCCTCTTTTATTGAAGTTAAAAGCTGCCACTGGCCAAAGTCACACACTCTCTGGAGTAATGGAGTGCTAGAAAGTGAGATGATAATTCCAAAGAATTTTGCAGGACCAGTGTCACAACACAATTACAGACCAGGCTATCATACACAAACGGCAGGACCCTGGCATCTAGGCAGGCTTGAAATGGACTTCGATTTCTGTGAAGGAACCACAGTGGTGGTGACTGAGGACTGTGGAAATAGAGGACCCTCTTTAAGAACAACTACTGCTTCTGGAAAACTCATAACAGAGTGGTGCTGCCGATCTTGCACATTACCACCGCTAAGGTACAGAGGTGAGGACGGATGCTGGTATGGAATGGAAATTAGACCATTGAAAGAGAAAGAAGAGAACTTGGTCAACTCTTTGGTCACAGCC
>Guangzhou/2014/4
ATTTTTATCACAGACAACGTACACACATGGACAGAACAATACAAATTCCAACCAGAATCCCCTTCAAAGCTGGCTTCAGCTATCCAGAAGGCTCATGAAGAAGGCATTTGTGGAATCCGCTCAGTAACAAGACTGGAGAATCTGATGTGGAAACAAATAACACCAGAACTGAATCACATTCTATCAGAAAATGAGGTAAAGTTGACTATCATGACAGGAGACATTAAAGGAATCATGCAGGCAGGAAAACGTTCCCTGCGGCCTCAACCCACTGAGCTGAAGTACTCCTGGAAAACATGGGGCAAGGCGAAAATGCTCTCCACAGAGCTTCACAACCACACTTTTCTCATTGATGGCCCCGAAACAGCAGAATGTCCCAACACAAACAGAGCTTGGAACTCACTAGAAGTTGAAGACTATGGCTTTGGAGTATTTACCACCAACATATGGCTGAAATTGAAAGAAAGGCAGGATGTATTTTGTGACTCAAAACTCATGTCAGCAGCCATAAAAGACAACAGAGCCGTCCACGCCGACATGGGTTATTGGATAGAAAGCGCACTCAATGACACATGGAAGATTGAGAAGGCCTCTTTTATTGAAGTTAAAAGCTGCCACTGGCCAAAGTCACACACTCTCTGGAGTAATGGAGTGCTAGAAAGTGAGATGATAATTCCAAAGAATTTTGCAGGACCAGTGTCACAACACAATTACAGACCAGGCTATCATACACAAACGGCAGGACCCTGGCATCTAGGCAGGCTTGAAATGGACTTCGATTTCTGTGAAGGAACCACAGTGGTGGTGACTGAGGACTGTGGAAATAGAGGACCCTCTTTAAGAACAACTACTGCTTCTGGAAAACTCATAACAGAGTGGTGCTGCCGATCTTGCACATTACCACCGCTAAGGTACAGAGGTGAGGACGGATGCTGGTATGGAATGGAAATTAGACCATTGAAAGAGAAAGAAGAGAACTTGGTCAACTCTTTGGTCACAGCC
>Guangzhou/2014/5
ATTTTTATCACAGACAACGTACACACATGGACAGAACAATACAAATTCCAACCAGAATCCCCTTCAAAGCTGGCTTCAGCTATCCAGAAGGCTCATGAAGAAGGCATTTGTGGAATCCGCTCAGTAACAAGACTGGAGAATCTGATGTGGAAACAAATAACACCAGAACTGAATCACATTCTATCAGAAAATGAGGTAAAGTTGACTATCATGACAGGAGACATTAAAGGAATCATGCAGGCAGGAAAACGTTCCCTGCGGCCTCAACCCACTGAGCTGAAGTACTCCTGGAAAACATGGGGCAAGGCGAAAATGCTCTCCACAGAGCTTCATAACCACACTTTTCTCATTGATGGCCCCGAAACAGCAGAATGTCCCAACACAAACAGAGCTTGGAACTCACTAGAAGTTGAAGACTATGGCTTTGGAGTATTTACCACCAACATATGGCTGAAATTGAAAGAAAGGCAGGATGTATTTTGTGACTCAAAACTCATGTCAGCAGCCATAAAAGACAACAGAGCCGTCCACGCCGACATGGGTTATTGGATAGAAAGCGCACTCAATGACACATGGAAGATTGAGAAGGCCTCTTTTATTGAAGTTAAAAGCTGCCACTGGCCAAAGTCACACACTCTCTGGAGTAATGGAGTGCTAGAAAGTGAGATGATAATTCCAAAGAATTTTGCAGGACCAGTGTCACAACACAATTACAGACCAGGCTATCATACACAAACGGCAGGACCCTGGCATCTAGGCAGGCTTGAAATGGACTTCGATTTCTGTGAAGGAACCACAGTGGTGGTGACTGAGGACTGTGGAAATAGAGGACCCTCTTTAAGAACAACTACTGCTTCTGGAAAACTCATAACAGAGTGGTGCTGCCGATCTTGCACATTACCACCGCTAAGGTACAGAGGTGAGGACGGATGCTGGTATGGAATGGAAATTAGACCATTGAAAGAGAAAGAAGAGAACTTGGTCAACTCTTTGGTCACAGCC
>HQ891023/Taiwan/2008
AUUUUCAUCACAGACAACGUGCACACAUGGACAGAACAAUACAAGUUCCAACCAGAAUCCCCUUCAAAACUAGCUUCAGCUAUCCAGAAAGCUCAUGAAGAGGGCAUUUGUGGAAUCCGCUCAGUAACAAGACUGGAAAAUCUGAUGUGGAAACAAAUAACACCAGAAUUGAAUCACAUUCUAUCAGAAAAUGAGGUGAAGUUGACUAUUAUGACAGGAGACAUCAAAGGAAUCAUGCAGGCAGGAAAACGAUCUCUGCGGCCCCAGCCCACUGAGCUGAAGUAUUCAUGGAAAACAUGGGGCAAAGCGAAAAUGCUCUCUACAGAGUCUCAUAACCAGACCUUUCUCAUUGAUGGCCCCGAAACAGCAGAAUGCCCCAACACAAACAGAGCUUGGAAUUCGCUGGAAGUUGAAGACUAUGGCUUUGGAGUAUUCACCACCAAUAUAUGGCUAAAGUUGAGAGAAAAGCAGGAUGUAUUCUGCGACUCAAAACUCAUGUCAGCGGCCAUAAAAGACAACAGAGCCGUCCAUGCCGAUAUGGGUUAUUGGAUAGAAAGUGCACUCAAUGACACAUGGAAGAUAGAGAAAGCCUCUUUCAUCGAAGUUAAAAGCUGCCACUGGCCAAAGUCACACACCCUCUGGAGUAAUGAAGUGCUAGAAAGUGAGAUGAUAAUUCCAAAGAAUUUCGCUGGACCAGUGUCACAACACAACUACAGACCAGGCUACCAUACACAAACAGCAGGACCAUGGCAUCUAGGUAAGCUUGAGAUGGACUUUGAUUUCUGCGAAGGAACCACAGUGGUGGUGACUGAGGACUGUGGAAAUAGAGGACCCUCUUUAAGAACAACUACUGCCUCUGGAAAACUCAUAACAGAAUGGUGCUGCCGAUCUUGCACAUUACCACCGCUAAGAUACAGAGGUGAGGACGGAUGCUGGUACGGGAUGGAAAUCAGACCAUUGAAAGAGAAAGAAGAGAAUUUGGUCAACUCCUUGGUCACAGCC
>JX470186/Guangzhou/2010
AUUUUUAUCACAGACAACGUACACACAUGGACAGAACAAUACAAAUUCCAACCAGAAUCCCCUUCAAAGCUGGCUUCAGCUAUCCAGAAGGCUCAUGAAGAAGGCAUUUGUGGAAUCCGCUCAGUAACAAGACUAGAGAAUCUGAUGUGGAAACAAAUAACACCAGAACUGAAUCACAUUUUAUCAGAAAAUGAGGUAAAGUUGACUAUCAUGACAGGAGACAUUAAAGGAAUCAUGCAGGCAGGAAAACGAUCCCUACGGCCUCAACCCACUGAGUUGAAGUACUCUUGGAAAGCAUGGGGCAAAGCGAAAAUGCUCUCCACAGAGCUUCAUAACCACACCUUUCUCAUUGAUGGCCCCGAAACAGCAGAAUGUCCCAACACAAACAGAGCUUGGAACUCACUAGAAGUUGAAGACUAUGGCUUUGGAGUAUUUACCACCAACAUAUGGCUGAAAAUGAAAGAAAGGCAGGAUGUAUUUUGUGACUCAAAACUCAUGUCAGCAGCCAUAAAAGACAGCAGAGCCGUCCACGCCGAUAUGGGUUAUUGGAUAGAAAGCGCACUCAAUGACACAUGGAAGAUUGAGAAAGCCUCUUUUAUUGAAGUUAAAAGCUGCCACUGGCCAAAGUCACACACUCUCUGGAGUAAUGGAGUGCUAGAAAGUGAGAUGAUAAUUCCAAAGAAUUUUGCAGGACCAGUGUCACAACACAAUUACAGACCAGGCUAUCAUACACAAACGGCAGGACCCUGGCAUCUAGGCAGGCUUGAGAUGGACUUCGAUUUCUGCGAAGGAACCACAGUGGUGGUGACUGAGGACUGUGGAAAUAGAGGACCCUCUUUAAGAACAACUACUGCUUCUGGAAAACUCAUAACAGAGUGGUGUUGCCGAUCUUGCACACUACCACCGCUAAGGUACAGAGGUGAGGAUGGAUGCUGGUAUGGAAUGGAAAUUAGACCAUUGAAAGAGAAAGAAGAGAACUUGGUCAACUCUUUGGUCACAGCC
>KC131142/Guangdong/2012
AUUUUUAUCACAGACAACGUGCACACAUGGACAGAACAAUACAAAUUCCAACCAGAAUCCCCUUCAAAGCUGGCUUCAGCUAUCCAGAAGGCCCAUGAAGAAGGCAUUUGUGGAAUCCGCUCAGUAACAAGACUGGAGAAUCUGAUGUGGAAACAAAUAACACCAGAACUGAAUCACAUUCUAUCAGAAAAUGAGGUGAAGUUGACCAUCAUGACAGGAGACAUUAAAGGAAUCAUGCAGGCAGGAAAACGAUCCCUGCGGCCUCAACCCACUGAGCUGAAGUACUCUUGGAAAGCAUGGGGCAAAGCGAAAAUGCUCUCCACAGAGCUUCAUAACCACACCUUUCUCAUUGAUGGCCCCGAAACAGCAGAAUGUCCCAACACAAACAGAGCUUGGAACUCACUAGAGGUUGAAGAUUAUGGCUUUGGAGUAUUCACCACUAACAUAUGGCUGAAAUUGAAAGAAAGGCAGGAUGUAUUUUGUGACUCAAAACUCAUGUCAGCAGCCAUAAAAGACAACAGAGCCGUCCACGCCGACAUGGGUUAUUGGAUAGAAAGCGCACUAAAUGACACAUGGAAGAUUGAGAAAGCCUCUUUUAUUGAAGUUAAAAGCUGCCACUGGCCAAAGUCACACACUCUCUGGAGCAAUGGAGUGCUAGAAAGUGAGAUGAUAAUUCCAAAGAAUUUUGCAGGACCAGUGUCACAACACAAUUACAGACCAGGCUAUCAUACACAAACGGCAGGACCCUGGCAUCUAGGCAGGCUUGAGAUGGACUUUGAUUUCUGCGAAGGAACUACAGUGGUGGUGACUGAGGACUGUGGAAAUAGAGGACCCUCUUUAAGAACAACUACUGCCUCUGGAAAACUCAUAACAGAAUGGUGCUGCCGAUCUUGCACAUUACCACCGCUAAGGUACAGAGGUGAGGAUGGAUGCUGGUAUGGAAUGGAAAUCAGACCAUUGAAAGAGAAAGAAGAGAACUUGGUCAACUCCUUGGUCACAGCC
>KC294204/Peru/2011
AUCUUCAUUACAGAUAACGUACACACAUGGACAGAGCAAUAUAAGUUCCAACCAGAAUCCCCUUCAAAACUAGCUUCAGCUAUCCAAAAAGCUCAUGAAGAAGGCAUUUGUGGAAUCCGCUCAGUAACAAGAUUGGAGAAUCUGAUGUGGAAACAAAUAACACCAGAAUUGAAUCAUAUUCUAUCAGAAAAUGAGGUAAAGUUGACCAUUAUGACAGGAGACAUUAAAGGAAUCAUGCAGGCAGGAAAACGAUCCUUGCGGCCUCAGCCCACUGAGCUGAAGUACUCAUGGAAAACAUGGGGAAAGGCGAAAAUGCUCUCAACAGAGUCUCACAACCAGACCUUUCUUAUUGAUGGCCCUGAAACAGCAGAAUGCCCCAACACAAACAGAGCUUGGAACUCACUGGAAGUUGAAGACUAUGGUUUUGGAGUUUUUACCACCAAUAUAUGGCUAAAAUUGAGAGAAAAACAGGAUGUAUUUUGUGACUCAAAACUCAUGUCAGCGGCCAUUAAAGACAACAGAGCCGUCCAUGCCGAUAUGGGUUAUUGGAUAGAAAGUGCACUCAAUGACACAUGGAAGAUGGAGAAAGCCUCCUUCAUUGAAGUUAAAAGCUGCCACUGGCCAAAGUCACACACCCUAUGGAGCAAUGGAGUAUUAGAAAGUGAGAUGAUAAUUCCAAAAAAUUUUGCCGGGCCAGUGUCACAACACAACUACAGACCAGGCUACCAUACACAAACAGCAGGACCUUGGCAUCUAGGUAAGCUUGAGAUGGACUUUGAUUUCUGCGAAGGAACUACAGUGGUGGUGACUGAGGACUGUGGAAAUAGAGGACCCUCUUUAAGAACGACCACUGCCUCUGGAAAGCUCAUAACAGAAUGGUGCUGCCGAUCCUGCACACUACCACCUCUAAGAUACAGAGGUGAGGAUGGAUGCUGGUACGGGAUGGAAAUCAGACCUUUGAAAGAGAAAGAAGAGAACUUGGUCAACUCCUUGGUCACAGCC
>KC762671/Indonesia/2008
AUUUUUAUCACAGACAACGUACACACAUGGACAGAACAAUACAAAUUCCAACCAGAAUCCCCUUCAAAGCUGGCUUCAGCUAUCCAGAAGGCUCAUGAAGAAGGCAUUUGUGGAAUCCGCUCAGUAACAAGACUAGAGAAUCUGAUGUGGAAACAAAUAACACCAGAACUGAAUCACAUUCUAUCAGAAAAUGAGGUAAAGUUGACUAUCAUGACAGGAGACAUUAAAGGAAUCAUGCAGGCAGGAAAACGAUCCCUGCGGCCUCAACCCACUGAGCUGAAGUACUCUUGGAAAGCAUGGGGCAAAGCGAAAAUGCUCUCCACAGAGCUUCAUAACCACACCUUCCUCAUUGAUGGCCCCGAAACAGCAGAAUGUCCCAACACAAACAGAGCUUGGAACUCACUAGAAGUUGAAGACUAUGGCUUUGGAGUAUUUACCACCAACAUAUGGCUGAAAUUGAAAGAAAGGCAGGAUGUAUUUUGUGACUCAAAACUCAUGUCAGCAGCCAUAAAAGACAGCAGAGCCGUCCACGCCGAUAUGGGUUAUUGGAUAGAAAGCGCACUCAACGACACAUGGAAGAUUGAGAAAGCCUCUUUUAUUGAAGUUAAAAGCUGCCACUGGCCAAAGUCACACACUCUCUGGAGUAAUGGAGUGCUAGAAAGUGAGAUGAUAAUUCCAAAGAACUUUGCAGGACCAGUGUCACAACACAAUUACAGACCAGGCUAUCAUACACAAACGGCAGGACCCUGGCAUCUAGGCAGGCUUGAGAUGGACUUCGAUUUCUGCGAAGGAACCACAGUGGUGGUGACUGAGGACUGUGGAAAUAGAGGACCUUCUUUAAGAACAACUACUGCUUCUGGAAAACUCAUAACAGAGUGGUGUUGCCGAUCUUGCACAUUACCACCGCUAAGGUACAGAGGUGAGGAUGGAUGCUGGUAUGGAAUGGAAAUUAGACCAUUGAAAGAGAAAGAAGAGAACUUGGUCAACUCUUUGGUCACAGCC
>KC762672/Indonesia/2008
AUUUUUAUCACAGACAACGUACACACAUGGACAGAACAAUACAAAUUCCAACCAGAAUCCCCUUCAAAGCUGGCUUCAGCUAUCCAGAAGGCUCAUGAAGAAGGCAUUUGUGGAAUCCGCUCAGUAACAAGACUAGAGAAUCUGAUGUGGAAACAAAUAACACCAGAACUGAAUCACAUUCUAUCAGAAAAUGAGGUAAAGUUGACUAUCAUGACAGGAGACAUUAAAGGAAUCAUGCAGGCAGGAAAACGAUCCCUGCGGCCUCAACCCACUGAGCUGAAGUACUCUUGGAAAGCAUGGGGCAAAGCGAAAAUGCUCUCCACAGAGCUUCAUAACCACACCUUCCUCAUUGAUGGCCCCGAAACAGCAGAAUGUCCCAACACAAACAGAGCUUGGAACUCACUAGAAGUUGAAGACUAUGGCUUUGGAGUAUUUACCACCAACAUAUGGCUGAAAUUGAAAGAAAGGCAGGAUGUAUUUUGUGACUCAAAACUCAUGUCAGCAGCCAUAAAAGACAGCAGAGCCGUCCACGCCGAUAUGGGUUAUUGGAUAGAAAGCGCACUCAACGACACAUGGAAGAUUGAGAAAGCCUCUUUUAUUGAAGUUAAAAGCUGCCACUGGCCAAAGUCACACACUCUCUGGAGUAAUGGAGUGCUAGAAAGUGAGAUGAUAAUUCCAAAGAACUUUGCAGGACCAGUGUCACAACACAAUUACAGACCAGGCUAUCAUACACAAACGGCAGGACCCUGGCAUCUAGGCAGGCUUGAGAUGGACUUCGAUUUCUGCGAAGGAACCACAGUGGUGGUGACUGAGGACUGUGGAAAUAGAGGACCUUCUUUAAGAACAACUACUGCUUCUGGAAAACUCAUAACAGAGUGGUGUUGCCGAUCUUGCACAUUACCACCGCUAAGGUACAGAGGUGAGGAUGGAUGCUGGUAUGGAAUGGAAAUUAGACCAUUGAAAGAGAAAGAAGAGAACUUGGUCAACUCUUUGGUCACAGCC
>KC964093/Guangdong/2001
AUUUUUAUCACAGACAACGUGCACACAUGGACAGAACAAUACAAAUUCCAGCCAGAAUCCCCUUCAAAGCUGGCUUCAGCAAUCCAGAAGGCUCAUGAAGAGGGCAUUUGUGGAAUCCGCUCAGUAACAAGAUUGGAGAAUCUGAUGUGGAAACAAAUAACACCAGAACUGAAUCACAUUCUAUCAGAAAAUGAGGUAAAAUUGACUAUCAUGACAGGAGACAUUAAAGGAAUCAUGCAGGCAGGAAAACGAUCCCUGCGGCCUCAACCCACUGAGCUGAAGUACUCUUGGAAAGCAUGGGGCAAGGCGAAAAUGCUCUCCACAGAGCUUCAUAACCACACCUUUCUCAUUGAUGGCCCCGAAACAGCAGAAUGUCCCAACACAAACAGAGCUUGGAACUCACUAGAAGUUGAAGACUAUGGCUUUGGAGUAUUUACCACCAACAUAUGGCUGAAACUGAAAGAAAGGCAGGAUGUAUUUUGUGACUCAAAACUCAUGUCAGCAGCCAUAAAAGACAACAGGGCCGUCCACGCCGAUAUGGGUUAUUGGAUAGAAAGCGCACUUAAUGACACAUGGAAGAUUGAGAAAGCCUCUUUUAUUGAAGUUAAAAGCUGCCACUGGCCAAAGUCACACACUCUCUGGAGUAAUGGAGUGCUAGAAAGUGAGAUGAUAAUUCCAAAGAAUUUUGCAGGACCAGUGUCACAGCACAACUACAGACCAGGCUAUCAUACACAAACGGCAGGACCCUGGCAUCUAGGUAAGCUUGAGAUGGACUUUGAUUUUUGUGAAGGAACCACAGUGGUAGUGACUGAGGACUGUGGAAAUAGAGGACCCUCUUUAAGAACAACUACUGCUUCUGGAAAGCUCAUAACAGAAUGGUGCUGCCGGUCUUGCACAUUACCACCGCUAAGGUACAGAGGUGAGGAUGGAUGCUGGUAUGGAAUGGAAAUCAGGCCAUUGAAAGAGAAAGAAGAGAACCUGGUCAACUCUUUGGUCACAGCC
>KF385908/Indonesia/2010
AUUUUUAUCACAGACAACGUACACACAUGGACAGAACAAUACAAAUUCCAACCAGAAUCCCCUUCAAAGCUGGCUUCAGCUAUCCAGAAGGCUCAUGAAGAAGGCAUUUGUGGAAUCCGCUCAGUAACAAGACUGGAGAAUUUGAUGUGGAAACAAAUAACACCAGAAUUGAAUCACAUUCUAUCAGAAAAUGAGGUAAAGUUGACUAUCAUGACAGGAGACAUUAAAGGAAUCAUGCAGGCAGGAAAACGUUCCCUGCGGCCUCAACCCACUGAGCUGAAGUACUCUUGGAAAACAUGGGGCAAGGCGAAAAUGCUCUCCACAGAACUUCAUAACCACACCUUUCUCAUUGAUGGCCCCGAAACAGCAGAAUGUCCCAACACAAACAGAGCUUGGAACUCACUAGAAGUUGAAGACUAUGGCUUUGGAGUAUUUACCACCAACAUAUGGCUGAAAUUGAAAGAAAGGCAGGAUGUAUUCUGUGACUCAAAACUCAUGUCAGCAGCCAUAAAAGACAACAGAGCCAUCCACGCCGAUAUGGGUUAUUGGAUAGAAAGCGCACUCAAUGACACAUGGAAGAUUGAGAAGGCCUCUUUUAUUGAAGUUAAAAGCUGCCACUGGCCAAAGUCACACACUCUCUGGAGUAAUGGAGUGCUAGAAAGUGAGAUGAUAAUUCCAAAAAAUUUUGCAGGACCAGUGUCACAACACAAUUACAGACCAGGCUAUCAUACACAAACGGCAGGACCCUGGCAUCUAGGCAGGCUUGAGAUGGACUUCGAUUUCUGCGAAGGAACCACAGUGGUGGUGACUGAGGACUGUGGAAAUAGAGGACCCUCUUUAAGAACAACUACUGCUUCUGGAAAACUCAUAACAGAGUGGUGCUGCCGAUCUUGCACAUUACCACCGCUAAGGUACAGAGGUGAGGACGGAUGCUGGUAUGGAAUGGAAAUUAGACCAUUGAAAGAGAAAGAAGAGAACUUGGUCAACUCUUUGGUCACAGCC
>KJ010186/Pakistan/2013
AUUUUCAUCACAGACAAUGUACACACAUGGACAGAACAAUACAAAUUCCAACCAGAAUCCCCCUCAAAGCUGGCUUCAGCUAUCCAGAAAGCUCAUGAAGAAGGCAUUUGUGGAAUCCGCUCAGUAACAAGAUUGGAGAAUCUAAUGUGGAAACAAAUAACACCAGAACUGAAUCACAUCCUAUCAGAAAAUGAGGUAAAGUUGUCUAUCAUGACAGGGGACAUCAAAGGAAUAUUGCAGGCAGGAAAACGAUCCCUGCGGCCUCAGCCCACUGAGCUGAAAUAUUCAUGGAAAACGUGGGGCAAAGCGAAAAUGCUCUCCACAGAGUCUCAUAACCAGACCUUUCUCAUUGAUGGCCCCGAAACAGCAGAAUGUCCUAACACAAACAGAGCUUGGAACUCACUAGAAGUUGAAGACUAUGGCUUUGGGGUAUUCACCACCAACAUAUGGCUGAAGUUGAAAGAAAGGCAGGAUGUGUUUUGUGACUCAAAACUCAUGUCAGCGGCCAUAAAAGACAACAGAGCCGUCCAUGCCGAUAUGGGUUAUUGGAUAGAAAGCGCACUUAAUGACACAUGGAAGAUAGAAAAAGCUUCUUUCAUCGAAGUUAAAAGUUGCCACUGGCCAAAAUCACACACUCUCUGGAGUAACGGAGUGCUAGAAAGUGAGAUGAUAAUUCCAAAGAAUUUUGCUGGACCAGUAUCGCAACAUAAUUACAGACCAGGCUAUCACACACAAACGGCAGGACCUUGGCAUCUAGGCAAGCUUGAGAUGGACUUUGAUUUUUGCGAAGGAACCACAGUGGUGGUGACUGAGGACUGCGGAAAUAGAGGACCCUCUCUAAGAACAACUACUGCUUCUGGAAAACUCAUAACAGAAUGGUGCUGCCGAUCCUGCACAUUACCACCACUAAGAUACAGAGGCGAGGAUGGAUGCUGGUACGGAAUGGAAAUCAGACCAUUGAAAGAGAAAGAAGAGAACUUGGUCAAUUCUUUGGUCACAGCC
>KJ189370/Mexico/2011
AUCUUCAUCACAGAUAACGUACACACAUGGACAGAACAAUAUAAGUUCCAACCAGAAUCCCCUUCAAAACUAGCUUCAGCUAUCCAAAAAGCUCAUGAAGAGGGCAUUUGUGGAAUCCGCUCAGUAACAAGAUUGGAGAAUUUGAUGUGGAAACAAAUAACACCAGAAUUGAACCAUAUUCUAUCAGAAAAUGAGGUAAAGUUGACCAUUAUGACAGGAGACAUUAAAGGAAUCAUGCAGGCAGGAAAACGAUCUUUGCGGCCCCAGCCCACUGAGCUGAAGUAUUCAUGGAAAACAUGGGGGAAGGCGAAAAUGCUCUCCACAGAGUCUCACAAUCAGACCUUUCUUAUUGAUGGCCCUGAAACAGCAGAAUGCCCCAACACAAACAGAGCUUGGAACUCACUGGAAGUUGAAGACUAUGGUUUUGGAGUUUUCACCACCAAUAUAUGGCUGAAAUUGAAAGAAAAACAGGAUGUAUUUUGUGACUCAAAACUCAUGUCAGCGGCCAUUAAAGACAACAGAGCCGUUCAUGCCGAUAUGGGUUAUUGGAUAGAAAGCGCACUCAAUGACACAUGGAAGAUGGAGAAAGCCUCCUUCAUUGAAGUUAAAAGCUGCCACUGGCCAAAGUCACACACCCUUUGGAGCAAUGGAGUAUUAGAAAGUGAGAUGAUAAUCCCAAAAAAUUUUGCCGGGCCAGUGUCACAACACAACUACAGACCAGGCUACCAUACACAAACAGCAGGACCUUGGCAUCUAGGUAAGCUUGAGAUGGACUUUGAUCUCUGCGAAGGAACUACAGUGGUGGUAACUGAGGACUGUGGAAAUAGAGGACCCUCUUUAAGAACGACCACUGCCUCUGGAAAACUCAUAACAGAAUGGUGCUGCCGAUCCUGCACACUACCACCUCUAAGAUACAGAGGUGAGGAUGGAUGCUGGUACGGGAUGGAAAUCAGACCAUUGAAAGAAAAAGAGGAGAAUUUGGUCAACUCCUUGGUCACAGCC
>KJ734727/Taiwan/2014
AUUUUCAUCACAGACAAUGUGCACACAUGGACAGAACAAUACAAGUUCCAACCAGAAUCCCCUUCAAAACUAGCUUCAGCUAUCCAGAAAGCUCAUCAAGAGGGCAUUUGUGGAAUCCGCUCAGUAACAAGACUGGAAAAUUUGAUGUGGAAACAAAUAACACCGGAAUUGAAUCACAUUCUAUCAGAAAAUGAGGUGAAGCUGACUAUUAUGACAGGAGACAUCAAAGGAAUCAUGCAUGCAGGAAAACGAUCUCUGCGGCCUCAGCCCACUGAGCUGAGGUAUUCAUGGAAGACAUGGGGCAAAGCGAAAAUCCUCUCUACAGAGUCCCAUAACCAGACCUUUCUCAUUGAUGGCCCCGAAACAGCAGAAUGCCCCAACACAAACAGAGCUUGGAAUUCGCUGGAAGUUGAAGACUAUGGUUUUGGAGUAUUCACCACCAAUAUAUGGCUAAAGCUGAGAGAAAAGCAAGAUGUAUUUUGCGACUCAAAACUCAUGUCAGCGGCCAUAAAAGACAACAGAGCCGUCCAUGCCGACAUGGGUUAUUGGAUAGAAAGUGCACUCAAUGACACAUGGAAGAUAGAGAAAGCCUCUUUCAUCGAAGUUAAAAGCUGCCACUGGCCAAAGUCACACACCCUCUGGAGCAAUGGAGUGCUAGAAAGUGAGAUGAUAAUUCCAAAGAAUUUUGCUGGACCAGUGUCACAACACAACUACAGACCAGGUUACCAUACACAAACAGCAGGACCAUGGCAUUUAGGUAAGCUUGAGAUGGACUUUGAUUUCUGCGAAGGAACUACAGUGGUGGUGACUGAGGACUGUGGAAAUAGAGGACCCUCCUUAAGAACAACCACUGCCUCUGGAAAACUCAUAACAGAAUGGUGCUGCAGAUCUUGCACAUUACCACCACUAAGAUACAGAGGUGAGGAUGGAUGCUGGUACGGGAUGGAAAUCAGACCAUUGAAAGAGAAAGAAGAGAAUUUGGUCAACUCCUUGGUCACAGCC
>KJ830750/Saudi_Arabia/2014
ATTTTCATCACAGACAATGTACACACATGGACAGAACAATACAAATTCCAACCAGAATCCCCCTCAAAGCTGGCATCAGCTATCCAGAAAGCTCATGAAGAAGGCATTTGTGGAATCCGCTCAGTAACAAGACTGGAGAATCTAATGTGGAAACAAATAACACCAGAACTGAATCACATTCTATCAGAAAATGAGGTAAAGTTGTCTATCATGACAGGGGACATCAAAGGAATCATGCAGGCAGGAAAACGATCCCTGCGGCCTCAGCCCACTGAGCTCAAATATTCATGGAAAACGTGGGGCAAAGCGAAAATGCTCTCCACAGAGCCTCATAACCAGACCTTTCTCATTGATGGCCCCGAAACAGCAGAATGTCCCAACACAAACAGAGCTTGGAACTCACTAGAAGTTGAAGACTATGGCTTTGGGGTATTCACCACCAACATATGGCTGAAGTTGAAAGAAAGGCAGGATGTGTCTTGTGACTCAAAACTCATGTCAGCGGCCATAAAAGACAACAGAGCCGTCCATGCCGATATGGGTTATTGGATAGAAAGCGCACTTAATGACACATGGAAGATAGAAAAAGCTTCTTTTATCGAAGTTAAAAGTTGCCACTGGCCAAAATCACACACTCTCTGGAGTAACGGAGTGCTAGAAAGTGAGATGATAATTCCAAAGAATTTTGCTGGACCAGTATCGCAACATAATTACAGACCAGGCTATCACACACAAACGGCAGGACCTTGGCATCTAGGCAAGCTTGAGATGGACTTTGATTTTTGCGAAGGAACCACAGTGGTGGTGACTGAGGACTGCGGAAATAGAGGACCCTCTCTAAGAACAACTACTGCTTCTGGAAAACTCATAACAGAATGGTGCTGCCGATCCTGCACATTACCACCACTAAGATACAGAGGCGAGGATGGATGCTGGTACGGAATGGAAATCAGACCATTGAAAGAGAAAGAAGAGAACTTGGTCAATTCTTTGGTCACAGCC
